# Supplementary material for: Identification of a set of genes showing regionally enriched expression in the mouse brain
Source: BMC Neurosci. 2008 Jul 14;9:66. doi: 10.1186/1471-2202-9-66 (PMC2483290; doi:10.1186/1471-2202-9-66)
Supplement: Additional file 1 — Compilation of SAGE data for 237 regionally enriched genes. [file 1471-2202-9-66-S1.xls]

## Sheet: GENE_EXPRESSION_RANK
			TAG COUNTS (UNIQUE TAG TYPES)
GENE NAME	RANK	PTL-OTL VALUE	HYPOTHALAMUS	VENTRAL THALAMUS	HIPPOCAMPUS DENTATE GYRUS, DORSAL/ANTERIOR	MEDIAL THALAMUS	VISUAL CORTEX LAYERS II, III, IV	SUBSTANTIA NIGRA	BASAL NUCLEUS OF MEYNERT	LOCUS COERULEUS	RAPHE NUCLEI	CEREBELLUM WHITE MATTER	PRIMARY MOTOR CORTEX	HIPPOCAMPUS CA1, DORSAL/ANTERIOR	AMYGDALA, BASOLATERAL COMPLEX	AMYGDALA, CENTRAL NUCLEUS	DORSAL STRIATUM	CEREBELLUM, PURKINJE CELL LAYER	EPENDYMAL AND SUBEPENDYMAL LAYERS
A930006D11Rik	1	0																5(1)
Chrna6	1	0						12(1)
Gdf10	1	0																10(1)
Hcrt	1	0	146(2)
Hes3	1	0																9(1)
Cbln3	2	8.10926e-06										2(1)						23(5)
Fev	2	0.0200983								8(1)	1(1)
Igfbpl1	2	0.00394037			1(1)														11(3)
Pcp2	2	1.2942e-33										55(1)						257(2)
Slc6a3	2	2.69051e-06						24(2)			1(1)
Slc6a4	2	0.0200983								8(1)	1(1)
Thbs4	2	7.933e-06												1(1)					19(1)
Tdo2	3	4.9829e-05			12(1)										1(1)			1(1)
Lhx1	4	0.014532	2(1)	1(1)						1(1)								6(1)
Gal	5	1.79062e-16	29(1)			1(1)			1(1)		2(1)					1(1)
Lrrtm4	5	0.0200428			5(3)						2(1)			1(1)			1(1)	1(1)
Th	5	6.88037e-32	2(1)					66(1)		4(1)	6(1)							1(1)
Atp2a3	6	1.45484e-12				2(1)	1(1)	1(1)							1(1)			21(2)	2(1)
Neurod6	6	2.24323e-18								1(1)			9(3)	41(4)	3(3)	2(2)	3(2)
Nr3c2	6	0.0243985		1(1)	2(2)							1(1)		5(3)	1(1)			1(1)
Pmch	6	1.17961e-144	198(4)	1(1)						1(1)			2(1)		1(1)	1(1)
Ctgf	7	0.140641													5(1)			1(1)
Pdzrn3	8	0.0624459					2(2)								5(2)			1(1)
Satb2	9	0.0572932					6(3)						2(2)	2(1)		1(1)
Dkkl1	10	0.153382					7(1)						4(1)		4(1)	3(2)	1(1)
Rorb	10	0.0551559					2(1)		2(1)				2(1)				5(1)		2(1)
Grid2	12	0															1(1)	1(1)
Lhx8	12	0														3(1)	1(1)
Rspo2	12	0											3(1)		2(1)
Slitrk6	12	0		4(2)		1(1)
Stac	12	0						1(1)		1(1)
Dlx1	16	4.91685e-07	1(1)	3(1)					9(2)				2(2)		2(1)				17(2)
Lef1	16	0.00580422	3(2)	2(2)		9(2)			2(2)	1(1)			2(1)
Rgs16	16	0.00180725	1(1)	3(1)		7(1)	1(1)		1(1)									1(1)
Rage	17	0.0014835			1(1)	1(1)	1(1)			1(1)				1(1)	2(1)				8(1)
Lct	18	0.0681004			6(1)								1(1)	5(1)
Anxa4	23	0										3(2)				1(1)			3(2)
Cyp39a1	23	0		1(1)				1(1)				3(1)
Ghrh	23	0	4(1)													1(1)			1(1)
Ngfr	23	0							1(1)		1(1)					1(1)
Nov	23	0					2(1)							1(1)	1(1)
Ntsr1	23	0									1(1)			1(1)	1(1)
Slc18a2	23	0	1(1)					2(2)		2(2)
Syt9	23	0				1(1)			3(1)							1(1)
E430002G05Rik	28	0.00669657		3(1)		5(1)			2(1)				6(1)		1(1)	1(1)	2(1)		5(1)
Cdh9	34	0			2(2)			1(1)			1(1)					3(1)
Cyp26b1	34	0								1(1)		1(1)			2(1)	1(1)
Ednra	34	0				1(1)		1(1)			1(1)								1(1)
Gja7	34	0	1(1)	1(1)		3(2)													1(1)
Igfbp6	34	0					2(1)						1(1)		2(1)			3(1)
Lpl	34	0												1(1)	1(1)	1(1)	4(4)
Plekhg1	34	0		2(1)		2(1)			1(1)					1(1)
Slc1a2	34	0				1(1)		1(1)		1(1)							1(1)
Trh	34	0	3(1)						3(1)	3(1)					3(1)
Vip	35	0.0425478					10(3)				5(2)		6(1)	1(1)		3(3)
Emx1	38	0.000624232			6(1)		12(1)						2(1)	3(1)	1(1)	3(1)	1(1)		6(1)
Fhl2	38	0.000443458			1(1)		8(1)	1(1)					8(1)	5(1)	2(1)	1(1)			1(1)
Tbr1	42	0.0792513			3(1)		5(1)						7(1)	2(1)	3(1)	6(1)	5(2)
Casq2	45	8.59767e-08	1(1)			1(1)					1(1)	1(1)		1(1)				13(3)	2(2)
Crym	45	5.44685e-05	1(1)		1(1)									10(2)	2(1)	1(1)	1(1)		2(1)
Fibcd1	45	4.78517e-14	2(1)		1(1)					2(1)				24(2)	1(1)	1(1)	1(1)
Gpr88	45	6.11947e-19	1(1)				3(1)		1(1)						1(1)	5(1)	31(3)		1(1)
Grp	45	0.000186013	2(1)			1(1)	3(1)					1(1)		3(1)	10(1)	2(1)
Prkcd	45	7.71847e-39		58(2)		96(2)			7(1)	1(1)	1(1)					1(1)		5(1)
Sh3d19	45	0.00938964	1(1)	5(3)		1(1)			2(1)					1(1)	1(1)			1(1)
Ecel1	46	7.76846e-09	6(1)	3(1)					22(1)	4(1)	2(1)					4(1)	2(1)		1(1)
Plxnd1	46	0.0138241				1(1)	3(1)		1(1)				1(1)		1(1)	2(1)	5(1)		1(1)
Tgfb2	46	0.00739318	1(1)	1(1)	6(3)	2(1)				2(2)	1(1)			3(2)					1(1)
Aldh1a1	47	4.06128e-10	1(1)	5(1)		2(1)		21(2)	2(1)	3(1)	1(1)	2(1)						4(2)
Lrp10	47	0.0344766	1(1)				1(1)	2(1)	3(1)			1(1)		3(1)		2(1)	2(1)		5(1)
3110035E14Rik	48	0.0059195	1(1)	1(1)			3(1)	1(1)	1(1)			1(1)		6(3)	3(2)	1(1)	1(1)
Klk6	48	1.72729e-118	1(1)	7(1)		4(1)		6(1)	2(1)	3(1)	5(1)	149(1)				1(1)	1(1)
Klk8	48	1.45706e-11		1(1)			1(1)	4(1)			1(1)	2(1)		20(1)	2(1)	2(1)	1(1)		2(1)
Pkp2	48	1.88538e-10	1(1)		7(1)	2(1)	1(1)		4(2)	1(1)				20(2)	2(1)	1(1)			1(1)
Vim	48	6.51369e-08	4(2)	2(1)	2(1)	3(1)				1(1)	1(1)	5(1)				2(1)		7(1)	18(1)
Gchfr	49	2.00964e-15	1(1)			1(1)	1(1)	1(1)	2(1)	26(1)	7(1)	2(1)				1(1)		4(1)	6(1)
Gjb1	49	3.25896e-13	1(1)	1(1)	1(1)	2(1)		1(1)	2(1)	2(1)	1(1)	20(3)				3(1)		1(1)
Tmem63a	50	6.19972e-07	1(1)			4(1)	1(1)	1(1)	2(1)	1(1)	4(1)	13(1)	1(1)			2(1)	3(1)		2(1)
Dscam	51	0.0412971	5(1)	4(2)	1(1)	2(2)		3(2)	2(2)	2(1)	2(2)		1(1)	1(1)		1(1)	3(2)	1(1)
Rgs9	51	1.06177e-26	1(1)	1(1)	5(1)	1(1)	1(1)	1(1)			3(2)		2(1)	1(1)	1(1)	14(2)	42(2)		9(1)
Mobp	52	2.80687e-12	4(1)	7(1)		10(1)		12(2)	3(1)	3(1)	7(1)	28(3)	5(1)	1(1)	2(1)	2(1)	3(1)		2(1)
Rasd2	52	1.11022e-15	3(1)	3(2)	1(1)	4(1)	1(1)	2(1)	2(1)				3(2)	2(1)	1(1)	3(1)	25(2)	1(1)	2(1)
Stx1a	52	1.37668e-14	10(1)	11(1)	10(1)	6(1)	111(3)		13(1)	3(1)	8(1)	2(1)	62(2)	23(1)	16(1)	30(2)	20(1)
Egr1	54	6.66134e-15	1(1)	2(1)	1(1)	1(1)	43(4)	2(1)	1(1)	6(1)	5(2)		21(2)	7(3)	4(2)	7(3)	12(3)	4(1)	2(1)
Enpp2	54	4.44089e-16	3(2)	16(3)		9(4)	6(3)	10(3)	13(2)	8(1)	9(2)	50(3)	18(2)	8(2)	9(3)	8(2)	8(3)	4(2)	113(6)
Icmt	54	1.22125e-14	2(1)	5(2)	3(2)	8(1)	2(1)	3(1)	4(1)	1(1)		3(1)	2(1)	3(1)	7(1)	5(1)	7(1)	28(2)	3(1)
Mag	55	5.52447e-13	2(1)	10(2)	1(1)	7(1)	1(1)	14(2)	11(2)	10(2)	17(1)	32(2)	10(2)	3(1)	2(1)	3(1)	4(1)	1(1)	1(1)
Olig1	55	-1.11022e-14	27(1)	48(1)	2(1)	46(1)	7(1)	48(1)	45(1)	29(1)	18(1)	109(2)	8(1)	7(1)	29(1)	18(2)	11(1)	7(1)	9(1)
Plp1	55	-6.12843e-14	97(5)	228(5)	11(1)	209(3)	35(3)	276(4)	431(5)	101(3)	136(6)	685(6)	112(2)	38(5)	64(2)	111(3)	81(3)	39(2)	37(2)
S100b	55	-1.06581e-14	17(3)	20(3)	3(1)	25(2)	13(2)	40(3)	33(2)	25(1)	19(2)	251(3)	9(1)	17(2)	15(1)	11(1)	13(3)	17(2)	16(2)
Ttc9b	55	5.08482e-14	19(1)	11(1)	51(1)	7(1)	104(2)	12(2)	9(1)	2(1)	17(1)	10(1)	132(2)	44(1)	45(1)	60(2)	46(1)	18(1)	12(1)
Cckbr	56	0.0471167					5(1)			1(1)	2(1)		2(2)		6(3)	1(1)	4(1)		3(1)
Tcf7l2	56	9.29496e-12	2(2)	18(5)		20(4)		1(1)	8(3)		6(3)	1(1)							1(1)
Ddit4l	57	3.8923e-05	1(1)		3(1)		13(2)			1(1)			1(1)		1(1)	2(2)	1(1)		3(2)
Tnnt1	57	8.71527e-15	1(1)	16(2)		21(2)	3(1)	2(1)	7(1)			1(1)		1(1)		1(1)
Spp1	58	2.19976e-19		3(1)		1(1)		21(1)	7(1)	8(1)	29(2)	35(1)					2(1)	2(1)	1(1)
Tac1	58	1.25441e-11	13(1)	1(1)		2(1)			6(1)	2(1)	18(1)				6(1)	7(2)	26(2)		3(2)
Mpped1	59	3.14958e-21	1(1)				16(2)	4(1)	1(1)	2(1)	3(1)		29(1)	37(1)	4(2)	6(1)	9(1)
Slc4a2	59	1.59412e-12		3(2)	1(1)	1(1)		6(1)	2(1)			14(1)	1(1)		1(1)	1(1)		4(2)	18(3)
Amotl1	60	3.3631e-22	7(2)	26(4)		27(4)	4(3)	1(1)	8(4)	4(2)	1(1)	1(1)	4(2)		1(1)	2(2)
Olig2	60	3.41793e-06	3(1)	7(1)		3(1)		5(1)	5(1)	2(1)	2(1)	13(2)		1(1)	1(1)	1(1)	1(1)
Slco1c1	60	0.01488	2(1)	1(1)		1(1)	4(2)				1(1)	2(1)	4(2)	2(2)	2(2)	5(2)	1(1)		5(2)
Ephb6	62	2.55665e-05	3(1)	1(1)	4(1)		4(1)		4(1)	3(1)	3(1)	1(1)	15(1)	6(1)	2(1)	6(1)	4(1)		2(1)
Gnb4	62	0.00451119	2(1)			1(1)	3(1)	1(1)	3(2)	1(1)	2(1)	2(1)	1(1)	2(2)	2(2)	5(2)	4(2)	6(2)
Fabp7	63	3.55271e-15	4(1)	3(1)		4(1)	1(1)	2(1)	6(2)	19(2)	7(1)		4(2)	5(1)	11(2)	2(1)	1(1)	26(1)	3(1)
Lxn	64	1.26592e-07	2(1)	2(1)	1(1)	4(1)	3(1)	3(1)	6(1)	3(1)		9(1)	3(1)	4(1)	7(1)	4(1)	3(1)	17(1)	3(1)
Myl4	66	3.94365e-05	2(1)	1(1)		1(1)							12(1)	1(1)	1(1)	3(1)	5(1)		4(1)
Ier5	71	0.000376638	2(1)	1(1)	4(1)	1(1)	7(2)	2(1)	2(1)		1(1)	1(1)	6(1)	1(1)		6(1)	4(2)	1(1)
Pllp	72	2.76001e-13	10(1)	21(4)		13(1)	7(2)	35(2)	3(1)	16(1)	15(2)	21(3)	8(2)	3(1)	3(1)	6(1)	11(2)		4(1)
Hap1	73	2.09999e-35	35(2)	3(1)	6(2)	13(1)	1(1)	3(1)	45(3)	10(1)	20(1)	1(1)		1(1)	10(3)	35(1)	1(1)	2(1)	6(1)
Cnp	78	4.33911e-06	3(1)	4(2)		3(2)		8(2)		7(2)	1(1)	12(2)	1(1)	2(1)		1(1)	1(1)	3(1)	4(3)
Cldn5	79	6.64538e-06	1(1)	7(1)		8(1)	4(1)	4(1)	6(1)	2(1)	5(1)	14(1)	2(1)		10(1)	3(1)	4(1)		5(1)
Slc17a8	79	0.000203392		3(1)		1(1)	3(1)	1(1)		10(3)	4(2)	2(1)	1(1)	1(1)	2(1)	1(1)	2(1)	4(1)	3(1)
Adcy1	81	9.18217e-29	1(1)	26(3)	43(2)	25(4)	16(3)	2(1)	17(4)	2(2)	2(1)	5(3)	40(4)	42(8)	6(2)	18(4)	10(3)	37(6)
Slc2a1	82	6.98589e-10	3(2)	7(1)	2(1)	5(1)	5(1)	14(1)	12(1)	4(1)	7(2)	21(1)	7(1)	3(1)	6(1)	6(1)	4(1)	5(1)	15(1)
Atp6v1c2	84	0														3(1)
Slc9a2	87	0												2(1)
Apod	91	0										1(1)
Chrnb3	91	0						1(1)
Dsp	91	0																	1(1)
Esr1	91	0								1(1)
Foxp1	91	0											1(1)
Gfap	91	0						1(1)
Hgf	91	0														1(1)
Htr4	91	0												1(1)
Hunk	91	0																1(1)
Nr2e1	91	0																	1(1)
Ntrk1	91	0															1(1)
Ptprm	91	0													1(1)
Rspo1	91	0					1(1)
Slc6a2	91	0								1(1)
Tgfa	91	0														1(1)
Adora2a	---	0.120477										2(1)				4(1)	9(2)
Crlf1	---	0.226219	1(1)		6(1)									1(1)
Dlx2	---	0.423027							1(1)					1(1)		1(1)			6(1)
Fa2h	---	0.0599777		3(1)		2(1)		2(1)	2(1)			5(1)				2(1)			1(1)
Fcgrt	---	0.0534312	1(1)	1(1)		2(1)	2(1)	5(1)		2(1)		3(1)	3(1)			2(1)	1(1)	2(1)	2(1)
Lancl3	---	0.0839517							9(1)	3(1)	3(1)		1(1)
1110069I04Rik	expression not detected
A330019N05Rik	expression not detected
Abcb1	expression not detected
Adcy5	expression not detected
Agrp	expression not detected
Aif1	expression not detected
Arfrp2	expression not detected
Avp	expression not detected
B3galt2	expression not detected
C630041L24Rik	expression not detected
C78409	expression not detected
Calcr	expression not detected
Cartpt	expression not detected
Ccl27	expression not detected
Cd68	expression not detected
Col5a1	expression not detected
Cplx3	expression not detected
Crh	expression not detected
Cx3cr1	expression not detected
Dbh	expression not detected
Dcx	expression not detected
Ddc	expression not detected
Dock10	expression not detected
Drd1	expression not detected
Drd2	expression not detected
Esr2	expression not detected
Fezf1	expression not detected
Fezf2	expression not detected
Fgfr1	expression not detected
Gabra2	expression not detected
Gabra6	expression not detected
Gabrd	expression not detected
Gbx1	expression not detected
Gcm1	expression not detected
Gcm2	expression not detected
Glra1	expression not detected
Gm804	expression not detected
Gpr161	expression not detected
Gpr6	expression not detected
Gpx3	expression not detected
Gria1	expression not detected
Grid2ip	expression not detected
Hbegf	expression not detected
Hspa12b	expression not detected
Htr1A	expression not detected
Itgam	expression not detected
Klf10	expression not detected
Lmx1b	expression not detected
Loc433228	expression not detected
Lrp8	expression not detected
Lrrn1	expression not detected
Mal	expression not detected
Maoa	expression not detected
Maob	expression not detected
Mbp	expression not detected
Mki67	expression not detected
Mog	expression not detected
Nes	expression not detected
Npy	expression not detected
Nr2f2	expression not detected
Nr4a2	expression not detected
Ntng2	expression not detected
Oxt	expression not detected
P2rx7	expression not detected
Pak7	expression not detected
Pde1b1	expression not detected
Pdyn	expression not detected
Pitx2	expression not detected
Pitx3	expression not detected
Plaur	expression not detected
Pogz	expression not detected
Pomc	expression not detected
Pou4f1	expression not detected
Prox1	expression not detected
Ptprc	expression not detected
Rab37	expression not detected
Ramp3	expression not detected
Rarb	expression not detected
Rasal1	expression not detected
Rbp4	expression not detected
Rrm1	expression not detected
Rtn4rl2	expression not detected
Serpina3	expression not detected
Slc28a2	expression not detected
Slc6a12	expression not detected
Slc6a5	expression not detected
Slc7a5	expression not detected
Socs6	expression not detected
Sox10	expression not detected
Sox2	expression not detected
Sstr4	expression not detected
Stmn1	expression not detected
Sulf2	expression not detected
Tac3	expression not detected
Tph2	expression not detected
Tspan18	expression not detected
Ugt8	expression not detected
vangl1	expression not detected
Wwox	expression not detected
