# Supplementary material for: Identification of a set of genes showing regionally enriched expression in the mouse brain
Source: BMC Neurosci. 2008 Jul 14;9:66. doi: 10.1186/1471-2202-9-66 (PMC2483290; doi:10.1186/1471-2202-9-66)
Supplement: Additional file 3 — Top 12 over-represented GO terms in each ontology category among the 237 regionally enriched genes. [file 1471-2202-9-66-S3.xls]

## Sheet: Sheet1
GO ID	GO TERM	P-VALUE	CLUSTER FREQUENCY1	TOTAL FREQUENCY2	GENES
GO ONTOLOGY: BIOLOGICAL PROCESS
48731	System development	5.9041e-16	70/207 33.8%	1534/14067 10.9%	Pitx3, Dcx, Tgfb2, Cnp, Olig1, Gcm2, Hgf, Ptprc, Ngfr, Mbp, Egr1, Crh, Neurod6, Th, Dscam, Nr2E1, Ctgf, Emx1, Casq2, Pitx2, Ednra, Tcf7L2, Gcm1, Plxnd1, Mal, Dsp, Crym, Spp1, Rtn4Rl2, Nr4a2, Ntng2, P2Rx7, Lhx1, Slitrk6, Fezf1, Ghrh, Dbh, Drd1, Ntrk1, Rorb, Esr2, Klf10, Gal, Foxp1, Sox2, Ugt8, Prox1, Tbr1, Pou4F1, Drd2, Plp1, Rarb, Lef1, Calcr, Gja7, Hbegf, Nes, Pkp2, Aldh1a1, Olig2, Lmx1B, Tgfa, …
48856	Anatomical structure development	5.9041e-16	75/207 36.2%	1758/14067 12.4%	Pitx3, Dcx, Tgfb2, Cnp, Olig1, Gcm2, Hgf, Ptprc, Ngfr, Mbp, Egr1, Crh, Socs6, Neurod6, Th, Dscam, Nr2E1, Ctgf, Emx1, Casq2, Pitx2, Ednra, Igfbp6, Tcf7L2, Gcm1, Plxnd1, Mal, Dsp, Crym, Spp1, Rtn4Rl2, Nr4a2, Ntng2, P2Rx7, Lhx1, Slitrk6, Fezf1, Nov, Ghrh, Esr1, Dbh, Drd1, Ntrk1, Rorb, Esr2, Klf10, Gal, Foxp1, Sox2, Ugt8, Prox1, Tbr1, Pou4F1, Drd2, Plp1, Rarb, Lef1, Calcr, Gja7, Hbegf, Nes, Cyp26B1, …
7275	Multicellular organismal development	2.5143e-14	77/207 37.1%	1981/14067 14.0%	Pitx3, Dcx, Tgfb2, Cnp, Olig1, Gcm2, Hgf, Ptprc, Ngfr, Mbp, Egr1, Crh, Dlx2, Neurod6, Th, Dscam, Nr2E1, Ctgf, Emx1, Casq2, Pitx2, Ednra, Tcf7L2, Gcm1, Plxnd1, Mal, Dlx1, Dsp, Crym, Spp1, Rtn4Rl2, Nr4a2, Ntng2, P2Rx7, Lhx1, Slitrk6, Fezf1, Ghrh, Nov, Dbh, Drd1, Ntrk1, Rorb, Esr2, Klf10, Gal, Foxp1, Sox2, Ugt8, Tbr1, Prox1, Pou4F1, Drd2, Vangl1, Plp1, Rarb, Lef1, Calcr, Gja7, Hbegf, Satb2, Nes, Cyp…
7399	Nervous system development	1.1765e-13	39/207 18.8%	565/14067 4.0%	Fezf1, Ghrh, Pitx3, Dcx, Drd1, Tgfb2, Ntrk1, Cnp, Olig1, Hgf, Esr2, Gal, Ugt8, Tbr1, Ngfr, Mbp, Pou4F1, Drd2, Neurod6, Dscam, Plp1, Nr2E1, Emx1, Lef1, Nes, Olig2, Tcf7L2, Gcm1, Lmx1B, Nr2F2, Stmn1, Rtn4Rl2, Fezf2, Nr4a2, Ntng2, Lhx8, Fgfr1, Slc6a3, Slitrk6
19226	Transmission of nerve impulse	1.1765e-13	25/207 12.0%	209/14067 1.4%	Pmch, Dbh, Glra1, Tgfb2, Drd1, S100B, Ugt8, Mbp, Drd2, Plp1, Th, Slc6a5, Tac1, Gja7, Olig2, Chrnb3, Adora2a, Cartpt, Chrna6, Maoa, Nr4a2, Tph2, Pdyn, Cplx3, Slc6a3
7267	Cell-cell signaling	1.9649e-12	28/207 13.5%	308/14067 2.1%	Pmch, Ghrh, Dbh, Glra1, Tgfb2, Drd1, S100B, Gjb1, Ugt8, Mbp, Drd2, Plp1, Th, Slc6a5, Tac1, Gja7, Olig2, Chrnb3, Adora2a, Cartpt, Chrna6, Maoa, Nr4a2, Tph2, Pdyn, Cplx3, Fgfr1, Slc6a3
48513	Organ development	2.063e-12	56/207 27.0%	1248/14067 8.8%	Pitx3, Dcx, Tgfb2, Gcm2, Hgf, Ptprc, Ngfr, Egr1, Crh, Th, Nr2E1, Ctgf, Emx1, Casq2, Pitx2, Ednra, Gcm1, Tcf7L2, Plxnd1, Mal, Dsp, Crym, Rtn4Rl2, Spp1, P2Rx7, Lhx1, Ghrh, Fezf1, Dbh, Drd1, Ntrk1, Rorb, Esr2, Klf10, Foxp1, Sox2, Prox1, Tbr1, Pou4F1, Drd2, Rarb, Lef1, Calcr, Gja7, Hbegf, Pkp2, Aldh1a1, Tgfa, Lmx1B, Nr2F2, Cartpt, Fezf2, Anxa4, Lhx8, Fgfr1, Slc6a3
7268	Synaptic transmission	2.063e-12	22/207 10.6%	177/14067 1.2%	Tac1, Pmch, Dbh, Drd1, Tgfb2, Glra1, S100B, Gja7, Adora2a, Chrnb3, Cartpt, Maoa, Chrna6, Nr4a2, Tph2, Cplx3, Pdyn, Drd2, Th, Plp1, Slc6a5, Slc6a3
7417	Central nervous system development	3.4015e-12	23/207 11.1%	203/14067 1.4%	Fezf1, Pitx3, Ghrh, Dcx, Emx1, Drd1, Lef1, Hgf, Esr2, Olig2, Gcm1, Lmx1B, Nr2F2, Tbr1, Ngfr, Pou4F1, Fezf2, Lhx8, Drd2, Plp1, Fgfr1, Slc6a3, Nr2E1
32502	Developmental process	1.5199e-11	84/207 40.5%	2622/14067 18.6%	Pitx3, Dcx, Tgfb2, Cnp, Olig1, Gcm2, Hgf, Ptprc, Ngfr, Mbp, Egr1, Crh, Socs6, Dlx2, Neurod6, Th, Dscam, Nr2E1, Ctgf, Emx1, Casq2, Pitx2, Ednra, Igfbp6, Tcf7L2, Gcm1, Plxnd1, Mal, Dlx1, Dsp, Crym, Spp1, Rtn4Rl2, Nr4a2, Ntng2, P2Rx7, Lhx1, Slitrk6, Fezf1, Ghrh, Nov, Esr1, Dbh, Drd1, S100B, Ntrk1, Rorb, Sox10, Esr2, Klf10, Gal, Foxp1, Sox2, Ugt8, Tbr1, Prox1, Pou4F1, Drd2, Vangl1, Plp1, Rarb, Lef1, …
22008	Neurogenesis	1.8979e-11	27/207 13.0%	319/14067 2.2%	Pitx3, Fezf1, Dcx, Tgfb2, Drd1, Olig1, Cnp, Esr2, Tbr1, Ngfr, Pou4F1, Drd2, Plp1, Nr2E1, Emx1, Olig2, Gcm1, Lmx1B, Nr2F2, Stmn1, Rtn4Rl2, Fezf2, Nr4a2, Ntng2, Lhx8, Fgfr1, Slitrk6
7610	Behaviour	2.6951e-11	26/207 12.5%	299/14067 2.1%	Pmch, Dbh, Rasd2, Glra1, Drd1, S100B, Ntsr1, Cnp, Hgf, Pde1B1, Gria1, Pou4F1, Trh, Drd2, Itgam, Th, Nr2E1, Enpp2, Hcrt, Adora2a, Adcy5, Cartpt, Spp1, Fezf2, Lhx8, Slc6a3
GO ONTOLOGY: MOLECULAR FUNCTION
5184	Neuropeptide hormone activity	3.3587e-08	8/216 3.7%	19/15307 0.1%	Grp, Cartpt, Avp, Oxt, Cnp, Pdyn, Agrp, Trh
5179	Hormone activity	3.3587e-08	15/216 6.9%	121/15307 0.7%	Pmch, Ghrh, Cnp, Agrp, Vip, Gal, Grp, Npy, Cartpt, Avp, Oxt, Crh, Trh, Pdyn, Pomc
30594	Neurotransmitter receptor activity	1.5598e-06	12/216 5.5%	99/15307 0.6%	Gabra2, Chrnb3, Gabrd, Htr1a, Drd1, Glra1, Chrna6, Ntsr1, Cckbr, Sstr4, Gabra6, Drd2
42165	Neurotransmitter binding	1.5598e-06	12/216 5.5%	99/15307 0.6%	Gabra2, Chrnb3, Gabrd, Htr1a, Drd1, Glra1, Chrna6, Ntsr1, Cckbr, Sstr4, Gabra6, Drd2
43565	Sequence-specific DNA binding	8.6157e-06	22/216 10.1%	414/15307 2.7%	Rarb, Nr3C2, Pitx3, Esr1, Emx1, Rorb, Gcm2, Pitx2, Esr2, Satb2, Foxp1, Gcm1, Lmx1B, Gbx1, Nr2F2, Dlx1, Pou4F1, Nr4a2, Lhx8, Dlx2, Lhx1, Nr2E1
8504	Monoamine transmembrane transporter activity	1.3152e-05	4/216 1.8%	5/15307 0.0%	Slc6a4, Slc6a2, Slc6a3, Slc6a5
3707	Steroid hormone receptor activity	1.3152e-05	8/216 3.7%	47/15307 0.3%	Rarb, Nr3C2, Nr2F2, Esr1, Rorb, Nr4a2, Esr2, Nr2E1
5230	Extracellular ligand-gated ion channel activity	1.3152e-05	9/216 4.1%	65/15307 0.4%	Gabra2, Chrnb3, Gabrd, Glra1, Chrna6, Gria1, Gabra6, P2Rx7, Grid2
4879	Ligand-dependent nuclear receptor activity	1.3152e-05	8/216 3.7%	48/15307 0.3%	Rarb, Nr3C2, Nr2F2, Esr1, Rorb, Nr4a2, Esr2, Nr2E1
5478	Transporter activity	1.3152e-05	39/216 18.0%	1164/15307 7.6%	Gabra2, Slc6a4, Glra1, Syt9, Slc17a8, Gjb1, Stx1a, Gria1, Slco1C1, Slc7a5, Gabra6, Slc18a2, Grid2, Slc6a12, Slc6a5, Gabrd, Slc6a2, Slc1a2, Apod, Ramp3, Gja7, Slc9a2, Atp2a3, a330019N05Rik, Rbp4, Atp6V1C2, Slc2a1, Slc28a2, Chrnb3, Pllp, Maoa, Chrna6, Slc4a2, Abcb1, Cplx3, Pdyn, Lpl, P2Rx7, Slc6a3
5326	Neurotransmitter transporter activity	1.3152e-05	6/216 2.7%	21/15307 0.1%	Slc6a4, Slc6a2, Cplx3, Slc6a12, Slc6a3, Slc6a5
5102	Receptor binding	1.65e-05	25/216 11.5%	568/15307 3.7%	Pmch, Nov, Ghrh, Tgfb2, Cnp, Hgf, Gal, Grp, Npy, Fibcd1, Avp, Oxt, Crh, Trh, Ccl27, Pomc, Ctgf, Hbegf, Vip, Agrp, Tgfa, Cartpt, Gdf10, Spp1, Pdyn
GO ONTOLOGY: CELLULAR COMPONENT
5576	Extracellular region	4.5599e-08	68/205 33.1%	2210/14025 15.7%	Pmch, Tgfb2, Cnp, Hgf, Ptprm, Ngfr, Mbp, Cd68, Crlf1, Crh, Trh, Rgs16, Dscam, Pomc, Tac1, Ctgf, Gabrd, Casq2, Apod, Ramp3, Cldn5, Agrp, Vip, Igfbp6, Adora2a, Lrrn1, Dsp, Spp1, Sulf2, Chrna6, Ntng2, Cbln3, Rspo2, Ghrh, Nov, E430002G05Rik, Mag, Plaur, Glra1, S100B, Klk6, Gal, Gjb1, Ugt8, Grp, Npy, Avp, Dkkl1, Gria1, Oxt, Gabra6, Rage, Ccl27, Gpx3, Col5a1, Enpp2, Fcgrt, Calcr, Rspo1, Hbegf, Rbp4, Hc…
5615	Extracellular space	4.5599e-08	63/205 30.7%	1976/14025 14.0%	Tgfb2, Cnp, Hgf, Ptprm, Ngfr, Mbp, Cd68, Crlf1, Trh, Rgs16, Dscam, Pomc, Tac1, Ctgf, Gabrd, Casq2, Apod, Ramp3, Cldn5, Agrp, Vip, Igfbp6, Adora2a, Lrrn1, Dsp, Spp1, Sulf2, Chrna6, Cbln3, Rspo2, Ghrh, E430002G05Rik, Mag, Plaur, Glra1, Klk6, Gal, Gjb1, Ugt8, Grp, Npy, Avp, Dkkl1, Gria1, Oxt, Gabra6, Rage, Ccl27, Gpx3, Col5a1, Enpp2, Fcgrt, Calcr, Rspo1, Hbegf, Rbp4, Hcrt, Thbs4, Cartpt, Gdf10, Ephb…
44421	Extracellular region part	1.0633e-07	64/205 31.2%	2088/14025 14.8%	Tgfb2, Cnp, Hgf, Ptprm, Ngfr, Mbp, Cd68, Crlf1, Trh, Rgs16, Dscam, Pomc, Tac1, Ctgf, Gabrd, Casq2, Apod, Ramp3, Cldn5, Agrp, Vip, Igfbp6, Adora2a, Lrrn1, Dsp, Spp1, Sulf2, Chrna6, Ntng2, Cbln3, Rspo2, Ghrh, E430002G05Rik, Mag, Plaur, Glra1, Klk6, Gal, Gjb1, Ugt8, Grp, Npy, Avp, Dkkl1, Gria1, Oxt, Gabra6, Rage, Ccl27, Gpx3, Col5a1, Enpp2, Fcgrt, Calcr, Rspo1, Hbegf, Rbp4, Hcrt, Thbs4, Cartpt, Gdf1…
5886	Plasma membrane	1.8301e-05	51/205 24.8%	1722/14025 12.2%	Hgf, Lrp8, Ptprc, Ptprm, Ngfr, Mbp, Cd68, Slc18a2, Rgs16, Dscam, Gabrd, Cldn5, Slc9a2, Ednra, Plxnd1, Ecel1, Slc28a2, Dsp, Adcy5, Aif1, Ntng2, Abcb1, P2Rx7, Cplx3, Nov, Gabra2, Glra1, Slc6a4, Htr1a, Rgs9, Gjb1, Amotl1, Adcy1, Stx1a, Gabra6, Slc7a5, Itgam, Plp1, Slc6a12, Slc6a5, Enpp2, Slc6a2, Fcgrt, Slc1a2, Gja7, Pkp2, Slc2a1, Gnb4, Slc4a2, Anxa4, Slc6a3
44459	Plasma membrane part	3.057e-05	41/205 20.0%	1271/14025 9.0%	Gabra2, Htr1a, Slc6a4, Glra1, Rgs9, Hgf, Ptprc, Gjb1, Amotl1, Mbp, Slc7a5, Gabra6, Slc18a2, Itgam, Rgs16, Slc6a12, Dscam, Plp1, Slc6a5, Enpp2, Gabrd, Fcgrt, Slc6a2, Slc1a2, Cldn5, Gja7, Pkp2, Slc9a2, Ednra, Ecel1, Slc2a1, Slc28a2, Dsp, Gnb4, Aif1, Ntng2, Slc4a2, Anxa4, Abcb1, P2Rx7, Slc6a3
44456	Synapse part	0.0012633	7/205 3.4%	66/14025 0.4%	Gabra2, Chrnb3, Gabrd, Glra1, Chrna6, Gria1, Gabra6
45202	Synapse	0.0017223	12/205 5.8%	215/14025 1.5%	Hcrt, Gabra2, Chrnb3, Gabrd, Glra1, Syt9, Chrna6, Gria1, Gabra6, Cplx3, Grid2, Cbln3
45211	Postsynaptic membrane	0.0031426	6/205 2.9%	56/14025 0.3%	Gabra2, Chrnb3, Gabrd, Glra1, Chrna6, Gabra6
5667	Transcription factor complex	0.0059387	16/205 7.8%	409/14025 2.9%	Pitx3, Olig1, Lef1, Pitx2, Sox10, Olig2, Tcf7L2, Gcm1, Lmx1B, Gbx1, Prox1, Dlx1, Pou4F1, Lhx8, Dlx2, Lhx1
5624	membrane function	0.0090162	16/205 7.8%	432/14025 3.0%	Htr4, Drd1, Glra1, Cyp39a1, Cnp, Hgf, Ugt8, Grid2Ip, Adora2a, Chrnb3, Spp1, Gria1, Chrna6, Grid2, Dscam, Slc6a5
43209	Myelin sheath	0.0090162	2/205 0.9%	3/14025 0.0%	Mbp, Plp1
43025	Cell soma	0.010324	5/205 2.4%	50/14025 0.3%	Tac1, Tgfb2, S100B, Fabp7, Th
Note: For each GO Ontology type,
1Cluster Frequency = Number of genes from the test selection associated with each GO term/ Number of genes in test selection annotated to the GO Ontology
2Total Frequency = Total number of genes in the whole mouse genome annotated to a GO term / Number of genes in whole mouse genome annotated to the GO Ontology
