# Supplementary material for: Identification of a set of genes showing regionally enriched expression in the mouse brain
Source: BMC Neurosci. 2008 Jul 14;9:66. doi: 10.1186/1471-2202-9-66 (PMC2483290; doi:10.1186/1471-2202-9-66)
Supplement: Additional file 4 — Top 10 over-represented GO terms in each ontology category among the genes in each of 18 SAGE libraries. [file 1471-2202-9-66-S4.xls]

## Sheet: Genes in 18 Libraries
SM098 Genes		SM110Genes		SM132 Genes		SM137 Genes		SM139 Genes		SM147 Genes		SM152Genes		SM153 Genes		SM180 Genes		SM181 Genes		SM182 genes		SM183 Genes		SM184 Genes		SM193 Genes		SM194 Genes		SM195 Genes		SM196 Genes		SM201 Genes
Rn18s		Rn18s		Rn18s		Rn18s		Rn18s		Rn18s		Rn18s		Rn18s		Rn18s		Rn18s		Rn18s		Rn18s		Rn18s		Rn18s		Rn18s		Rn18s		Rn18s		Rn18s
Apoe		Apoe		Apoe		Calm1		Apoe		Calm1		Fth1		Apoe		Apoe		Fth1		Fth1		Calm1		Calm1		Fth1		Calm1		Calm1		Itm2b		Ttr
Calm1		Fth1		Fth1		Itm2b		Fth1		Fth1		Apoe		Fth1		Fth1		Cox4i1		Trf		Snap25		Fth1		Sepw1		Fth1		Fth1		Calb1		Apoe
Fth1		Slc25a4		Calm1		Atp5b		Calm1		Snap25		Cst3		Plp1		Cox4i1		Apoe		Plp1		Fth1		Itm2b		Apoe		Sepw1		Cox4i1		Calm1		Cst3
Ptgds		Calm1		Cox8a		Rpl8		Uchl1		Cox4i1		Cox4i1		Calm1		Sepw1		Atp5b		Apoe		Cox4i1		Atp5b		Calm1		Apoe		Apoe		Gng13		Rpl41
Hsp90ab1		Rpl41		Cox4i1		Nrgn		Cox8a		Apoe		Atp5b		Atp5b		Hspa8		Snap25		Ptgds		Atp5b		Sepw1		Cox8a		Atp5b		Cox8a		Ywhah		Fth1
Slc25a4		Rpl8		Plp1		Fth1		Atp1a3		Nrgn		Plp1		Rpl8		Atp5b		Cox5a		Cox8a		Itm2b		Hsp90ab1		Aldoa		Tpi1		Sepw1		Pcp2		Pltp
Ttr		Cox4i1		Atp5b		Sepw1		Slc25a4		Cox8a		Sparcl1		Hsp90ab1		Calm1		Cox8a		Scd2		Sepw1		Hpca		Cst3		Cox4i1		Ndufb9		Aldoc		Mt2
Pebp1		Pmch		Atp1a3		Ncdn		Plp1		Calm2		Slc25a4		Pebp1		Ndufa4		Cst3		Atp5b		Hspa8		Cox8a		Rpl41		Itm2b		Atp5b		Snap25		Actb
Plp1		Cst3		Uchl1		Cox6c		Rpl41		Camk2n1		Sepw1		Uchl1		Bex1		Hspa8		S100b		Cox8a		Ppp3r1		Cox6c		Uchl1		Cst3		Dner		Sepw1
Itm2b		Cox8a		Cox6c		Mtch1		Atp5b		Sepw1		Ptgds		Cox8a		Snap25		Cox6c		Hsp90ab1		Mdh1		Calm2		Atp5b		Rpl8		Calm2		Calm2		Pebp1
Aldoa		Rps3		Sepw1		Uqcr		Aldoa		Itm2b		Mdh1		Mtch1		Mdh1		Calm1		Aplp1		Tpi1		Slc25a4		Uchl1		Cox8a		Snap25		Gpr37l1		Itm2b
Atp5b		Hsp90ab1		Slc25a4		Ppp3r1		Pcp4		Atp5b		Ndufa4		Sepw1		Sparcl1		Calm2		Mt2		Cst3		Prkcb1		Snap25		Hsp90ab1		Penk1		Ndufa4		Atp5b
Cox8a		Hint1		Snap25		Cox8a		Snap25		Slc25a4		Calm1		Rpl41		Gpsn2		Tpi1		Cst3		Calm2		Snap25		Cox4i1		Rpl41		Hpca		Pcp4		Rpl8
Cox4i1		Mtch1		Ptgds		Rpl37a		Ndrg4		Cox6c		Cox8a		Hint1		Cox6c		Scd2		Cryab		Sparcl1		Mtch1		Cck		Slc25a4		Ppp1r1b		Apoe		Ptgds
Sepw1		Resp18		Ndufb9		Rpl41		Cst3		Mdh1		Hspa8		Slc25a4		Calm2		LOC236598		Rps3		Hsp90ab1		Uqcr		Hpcal4		Eif3k		Mdh1		LOC236598		Cox8a
Rpl41		Sepw1		Aldoa		LOC236598		Ptgds		Pebp1		Sparc		Atp1a3		Atp1a3		Itm2b		Rpl37a		Cox5a		Pebp1		Slc25a4		Mdh1		Camk2n1		Atp5b		Enpp2
Rpl8		Atp5b		Hsp90aa1		Hpca		Hsp90ab1		LOC236598		Cplx1		LOC236598		Cst3		Sparcl1		Klk6		Nrgn		Cck		Pgam1		Atp5d		Rpl41		Hspa8		Gm1673
Mdh1		Hcrt		Itm2b		Eif3k		Sepw1		Cox5a		Cox5a		Hsp90aa1		Hsp90ab1		Ptgds		Sepw1		Prkcb1		Cox6c		Uqcr		Pebp1		Slc25a4		Cox5a		Ctsd
Uchl1		Uchl1		LOC236598		Cox4i1		Rpl8		Ndufa4		Ndufb9		Cox6c		Aldoa		Gpsn2		Sez6l2		Ndufa4		Mdh1		Mdh1		Ndufb9		Ndufa4		Cox4i1		Gstm1
Hsp90aa1		Rpl37a		Scd2		Calm2		Hsp90aa1		Tpi1		Itm2b		Ptgds		Scd2		Slc25a4		Rpl8		Ppp3r1		Tpi1		Ndufa4		Cst3		Cox6c		Itpr1		Rabac1
Cox6c		Hsp90aa1		Ndufa4		Slc25a4		Mtch1		Rpl41		2010107E04Rik		Ndrg4		Aldoc		Ndufa4		Rpl41		Cox6c		Uchl1		Usmg5		Mtch1		Tpi1		Slc25a4		Rarres2
Calm3		Calm2		Pcp4		Rpl7		Hint1		Hpca		Tpi1		Trf		Slc25a4		Mdh1		Hint1		Atp5a1		Eif3k		Mtch1		Uqcr		Hsp90ab1		Cox6c		Rpl37a
Actb		Scd2		Hsp90ab1		Pebp1		Stmn3		Rpl8		Scd2		Rpl37a		Usmg5		Plp1		Cox4i1		Slc25a4		Pgam1		Itm2b		Pgam1		Itm2b		Cox8a		Pfdn5
Snap25		Ndufa4		Cst3		Grik5		Aplp1		Cst3		Aldoc		Pgam1		Mtch1		Usmg5		2810428I15Rik		Ndufb9		Rpl8		Aplp1		Aplp1		Prkcb1		Sepw1		Prdx2
Calm2		Aldoa		Cplx1		Aplp1		Cox4i1		Sparcl1		Cox6c		Actb		Ndufb9		Sepw1		Hsp90aa1		Ttc9b		LOC236598		Calm2		Hspa8		Pde1b		Mdh1		Cox4i1
Atp5a1		Pebp1		Pebp1		Ndufa4		Cox6c		Aldoa		Atp5a1		Aplp1		Cplx1		2010107E04Rik		Pgam1		Apoe		Cox4i1		Atp1a3		Ndufa4		Nrgn		Sparcl1		Ddx5
Aplp1		Aldoc		Hspa8		Tpi1		Scd2		Ndufb9		Hsp90ab1		Mdh1		2010107E04Rik		Sparc		Tppp3		Cplx1		Gpm6a		Gpm6a		Penk1		Pcp4		Usmg5		Uqcr
Rpl7		Stmn3		Stmn3		Actb		Calm3		Hsp90ab1		Atp5g3		Itm2b		Ndn		Hsp90aa1		Olig1		2900097C17Rik		D11Bwg0434e		Rpl37a		Rpl37a		Uqcr		Hsp90aa1		Calm1
Ndrg4		D11Bwg0434e		Aplp1		Grina		Sparcl1		Uqcr		Ndrg2		Calm3		Sqstm1		Mtch1		Uqcr		Tspan7		Hspa8		2010107E04Rik		Atp5g3		Cox5a		Nsg1		Hsp90aa1
Ndufb9		Sparcl1		Aldoc		Snap25		Pebp1		Nrsn1		LOC236598		Rps3		Atp5k		Ndufb9		Atp5k		Camk2n1		Aldoa		D11Bwg0434e		Plp1		Arpp21		2010107E04Rik		Mia1
A930034L06Rik		Usmg5		Sparcl1		C1ql2		Tubb4		Gpm6a		Snap25		Aldoa		Sparc		Aldoc		Ctsd		Pgam1		Cst3		Pebp1		Snap25		Usmg5		Nptn		Scd2
Cst3		Tpi1		Ndrg4		Atp5g3		Tceb2		Rps3		Mt2		Wbp2		Plp1		Nefm		Atp5d		Plp1		Tceb2		Calm3		Atp5a1		Hspa8		Atp5a1		RP23-480B19.10
Hint1		Ndn		Cox5a		Hsp90ab1		Psap		Atp5a1		Usmg5		Stmn3		Hsp90aa1		Rpl8		Rabac1		Uqcr		Rpl37a		Rpl8		Sparcl1		Ppp1ca		Gpm6a		D11Bwg0434e
Mtch1		Itm2b		Tubb4		Ndufb9		Usmg5		Pgam1		Pgam1		Scd2		Tpi1		Ndn		Itm2b		Uchl1		Ddn		Hint1		Hsp90aa1		Atp5a1		Scd2		Tceb2
Atp1a3		Ndufb9		Hint1		Hspa8		Prkcd		Hint1		Pebp1		Ndufa13		Rps3		Cplx1		Pebp1		Atp5d		Atp5d		Atp5d		Aldoa		Rpl8		Aldoa		Ascc1
D11Bwg0434e		Sparc		Ndrg2		Atp5a1		Calm2		Ndg2		Cox6b1		Gpm6a		Cox5a		Pgam1		Ndufs7		2010107E04Rik		Rpl41		Syn2		Ndufa10		2010107E04Rik		Rgs8		Ndufa2
Rpl37a		Nap1l5		Mtch1		Nsf		Mdh1		Usmg5		Calm2		Nap1l5		Pgam1		Hsp90ab1		Actb		Hsp90aa1		Hsp90aa1		Ddn		Sqstm1		Aldoa		Slc1a3		Rps5
Rps3		Gpsn2		Mdh1		Aldoa		D11Bwg0434e		Calm3		Rpl8		Sparcl1		Rpl41		Pcsk1n		Ndufa10		Cox7b		Ndufa10		Stmn3		Ndrg2		Ap1s1		Gpsn2		Park7
Tubb4		Ndrg2		Tubb3		Gpm6a		Ndrg2		Uchl1		Gpsn2		Kif5a		Atp5a1		Rps3		Cyc1		Rab6		Atp1a3		Camkv		Cox5a		Atp5g3		Ddx5		Mlc1
Aldoc		Plp1		Rpl41		Baiap2		Itm2b		Aldoc		Mtch1		Cyc1		Cox8a		Ndg2		Atp1a3		Pebp1		Dstn		Arf3		Cox6c		Mtch1		Neurod1		Ndufa3
Atp5d		Cox6c		Rpl8		Cplx2		Ndufa4		Stx1a		Hsp90aa1		Slc22a17		Grina		Hint1		Ndufb9		Atp5g3		Calm3		Grcc10		Eif5a		Pebp1		Hint1		Eif3k
Pgam1		Ahi1		Trf		Tceb2		Dos		Eif3k		Aco2		Cst3		Itm2b		6330403K07Rik		Eif3k		LOC236598		Aplp1		Sparcl1		Edf1		LOC236598		Hsp90ab1		Rps3
Fkbp1a		Ttc3		Tpi1		Cox7b		Ncdn		Rpl37a		Cyc1		Atp5d		Ndufa2		Atp5g3		Uchl1		Pak1		Ncdn		Klc1		Calm2		Aplp1		Pgam1		LOC236598
Rab3a		Hspa8		D11Bwg0434e		D11Bwg0434e		Aldoc		Hsp90aa1		Uqcr		Ndufs7		App		Aldoa		Slc25a4		Rab6b		Ndufb9		Sqstm1		Ncdn		Hsp90aa1		Stmn3		Itm2c
Stmn3		Gm1673		Rps3		Maged1		Ndufb9		Mtch1		Rps3		Ndrg2		Ttc3		Atp1a3		LOC236598		Eif3k		Apoe		Mdh2		Grcc10		Uchl1		Ndufb9		2810428I15Rik
Gstm5		Stmn2		Atp5d		Grcc10		Syp		Sqstm1		Ywhae		D11Bwg0434e		Tubb5		Rpl41		Edf1		Ywhae		Nell2		Tpi1		Prkcb1		Plp1		Ndufa6		Tubb5
Sparcl1		Cox5a		Ywhah		Cyc1		Cplx1		Ttc9b		Atp5j2		Ndufb9		Ndufa5		Atp5a1		Ndufa13		Nsf		Actb		Ywhaz		Cyc1		Atp5j2		Stmn2		Grcc10
Prdx2		Gaa		Pgam1		Usmg5		Ndufa13		Gpsn2		Eif3k		Nisch		Ndufa3		Uchl1		Calm1		Bex2		Park7		Hspa8		Hpcal4		Atp5d		Atp5g3		Ndg2
Scd2		Tubb5		Usmg5		Rogdi		Pgam1		Apbb1		Trf		Prdx2		Mdh2		Pebp1		Tsc22d4		Ndufa6		Ndufa4		Slc22a17		Rab3a		Ndufa5		Fth1		Tppp3
Cox5a		Pgam1		Atp5a1		Slc22a17		Atp5d		Ywhah		Ndufa5		Rpl7		Psmc5		Tubb5		Aldoc		Cox6b1		Camkv		Ywhah		Atp6v1e1		Grcc10		Pebp1		1500015O10Rik
Ndrg2		Atp1a3		Rab6b		Calm3		Atp5k		Atp6v1e1		Atp5d		Gm1673		Uqcrq		Ndufa6		Wbp2		Aldoa		2010107E04Rik		Rps3		Nrgn		Eif3k		Dgkz		Hint1
Rabac1		Aplp1		Nsf		Camk2b		Ywhah		Tspan7		Ndufa10		Aldoc		Cox6b1		Eif3k		Gstm1		Usmg5		Grcc10		Pgrmc1		Prdx2		Rps3		Ywhae		Slc22a17
Atp6v1e1		Mdh1		Ndufa3		Pde1b		Eno2		Cck		Acot7		Eif5a		Vsnl1		Bex2		Calm3		Ywhah		Sf3b5		Ndufb9		Slc22a17		Tspan7		Gabra1		Atp5k
Ttc3		Tceb2		Kif5a		Wbp2		Wbp2		Hspa8		Uchl1		Ndufa3		Acot7		Atp5j2		D11Bwg0434e		Mt2		Rab3a		Eif5a		Ldha		Calm3		Kifap3		Timm13
Trf		Dos		App		Sf3b5		Ndufa3		2010107E04Rik		Hint1		Grcc10		Ndrg2		Maged1		Ly6e		Hpcal4		Atp5a1		Atp5a1		Actb		Rpl37a		Uqcr		Rpl7
Tpi1		Calm3		Ndg2		Ndufa13		Tubb3		Aplp1		Mdh2		Tceb2		Maged1		Uqcr		Ndufa3		Gpm6a		2900097C17Rik		Nrgn		Kifap3		Grina		Ppap2b		Gpr37l1
Stmn2		Grcc10		2010107E04Rik		Park7		Tubb5		Ndufa10		Aldoa		Uqcr		Resp18		Atp6v1e1		Pea15a		Vsnl1		Ywhah		Ctxn1		Rpl7		Kifap3		Cox6b1		5730469M10Rik
Gtl2		Ndufa2		Calm2		Hint1		App		Pak1		Atp1a3		Syp		Trf		Bex1		Ndufa5		Rpl8		Slc22a17		Ap1s1		D11Bwg0434e		Hint1		Spna2		Pfn1
Dynlrb1		Gstm5		Tceb2		Ndufa6		Hspa8		Rab6b		Tubb5		Nsf		Actb		Acot7		Sep4		App		Rab6		Hsp90ab1		Hpca		Ndufa2		Id2		Dad1
Ndufs7		2810428I15Rik		Uqcr		Bex2		Uqcr		Eif5a		Gja1		Eif3k		Ndufa13		Eno2		Atp5j2		Kifap3		Usmg5		Hsp90aa1		Tspan7		D11Bwg0434e		Slc20a1		Gnb2l1
Eif5a		Ywhae		Rab3a		2810428I15Rik		Atp5a1		Grcc10		Rpl37a		Ndufa10		Grcc10		Ywhah		Acot7		Atp6v1b2		Atp2b1		Atp6v1e1		Tubb5		2900097C17Rik		App		Dstn
Wbp2		Atp5j2		Eno2		2900010M23Rik		LOC236598		Ap1s1		2810428I15Rik		Atp5k		Vamp2		Ywhae		Ndufa2		Ttc3		Nsf		Wbp2		Hint1		Scd2		Cst3		Uchl1
Mdh2		Rps5		Calm3		Rps3		Rps3		Atp5d		Gpr37l1		Resp18		Gpm6a		Ttc3		Mtch1		Ndg2		Nrgn		Scd2		Rab6b		Pgam1		Ptprr		Cox6c
Dos		LOC236598		Atp5k		Polr2e		Ywhaz		Actb		Kifap3		Snap25		6330403K07Rik		App		Aldoa		Sqstm1		Rasgrp1		Cox5a		Atp5j2		Aldoc		Scn1b		Mtch1
Chgb		Atp5g3		Gpsn2		Pgam1		Vamp2		Ctxn1		Stmn2		Ndufa2		Ndrg4		Stmn3		Cox6c		Hpca		Ndufa13		Atp6v0b		Mt2		Ywhae		Skp1a		Arl6ip1
Nsf		Slc22a17		Atp1b2		Eif5a		Rpl37a		Arpp21		Glul		Rabac1		Psmb1		Cox6b1		Gpsn2		Rpl7		Rps3		Ptprn		Ap1s1		Gpm6b		Atp5d		Calm3
Sep4		Kifap3		Gstm5		Ddx5		Ndufs7		Sult4a1		Th		Gad2		Nedd8		Sqstm1		Timm13		Spna2		Gpm6b		Nsf		Gpm6a		Cox6b1		Atp1a3		Ndufa4
Gpm6a		Gpm6a		Psap		Ddn		Gpsn2		D11Bwg0434e		Cox7b		Edf1		Uchl1		Rpl37a		Aip		Cck		Grina		Actb		Atp1a3		Eif5a		Tpi1		Trf
Uqcrfs1		Drd1ip		Vamp2		Aip		Camk2n1		2810428I15Rik		Atp1a2		2810428I15Rik		Ndufa6		Ndufa5		Rhog		Cyc1		Fkbp1a		Ly6e		Sf3b5		Sparcl1		Sep7		Sf3b5
Ctsd		Maged1		Serf2		Edf1		Sparc		1110008P14Rik		Atp6v1e1		Guk1		Hint1		Mt2		Grcc10		Skp1a		Trim2		Gm1673		Park7		Ndufa6		Ndufa5		Ccnd2
Psap		6330403K07Rik		Stmn2		Nell2		Acot7		Pld3		Bex2		Dos		Rab6		Ncdn		Park7		Sult4a1		Eif5a		Camk2n1		Cox6b1		Gstm5		Thy1		Laptm4a
Ndufa13		Atp5a1		Tubb5		Sparcl1		Glul		Vsnl1		D11Bwg0434e		Ttc3		Calm3		Vsnl1		Cmtm5		Mtch1		Arpc3		Gng13		Pgrmc1		Cox7b		Chn2		1700001C02Rik
2810428I15Rik		Atp5d		2900097C17Rik		Mdh1		Rab6b		LOC100045716		Rpl41		LOC100046168		Pebp1		LOC676596		Tceb2		Nrsn1		LOC100045716		Ppp3r1		Grina		Rab6b		Ndufa2		Hsp90ab1
Slc22a17		Dynlrb1		Ndufa5		Ndufb2		Rab3a		Atp5g3		Eno2		Vamp2		Ywhae		Gm1673		Nefm		Cplx2		Ndufa2		Sult4a1		Tceb2		Atp5k		D11Bwg0434e		Eif5a
Tubb3		Atp5k		Prkcd		2410015M20Rik		Freq		Skp1a		App		BC003940		Uqcr		Grcc10		Ly6c1		Tubb5		Hint1		Rpl7		Pld3		Ddn		Atp6v1e1		Sparcl1
Ndufb10		Ndufa5		Atp1a2		Nisch		Uqcrc1		Ywhae		Rab6b		Psap		Ywhah		Atp5d		Ndufa4		LOC100046168		Ldha		Thy1		Spna2		Ndrg4		Serf2		Calm2
Park7		Ndufa13		Atp6v1e1		Cox5a		Slc22a17		Aip		Nrsn1		Dynlrb1		Hspa5		Trf		Pcp2		Uqcrq		Rasgrf1		Eif3k		Ndufa6		Timm13		Uqcrq		Aldoa
Eno2		2010107E04Rik		Kifap3		Ssu72		2900097C17Rik		Cyc1		Eif5a		Pgrmc1		Atp5j2		Ndufa10		Pfdn5		Edf1		Sparcl1		Ndufa3		Gpm6b		Atp6v1e1		Ndrg4		1110020P15Rik
Hsbp1		Bex2		2810428I15Rik		Npdc1		Thy1		Wbp2		Kif5a		Cox4i1		Prdx2		Ube1x		Sf3b5		Maged1		Ywhaz		Skp1a		Resp18		Ndg2		Uqcrc2		Atp5d
Akr1a4		Rabac1		Ndufa13		Ptk2b		Actb		Rab6		Grina		2410015M20Rik		Lsm6		Atpif1		4930570C03Rik		Aldoc		Atp5g3		Ndufa6		Gpsn2		Cyc1		Ndufa13		Ptprs
Tceb2		Ptgds		Timm13		2010107E04Rik		Rabac1		Gstm5		Ttc3		Plekhb2		Rpl37a		Nap1l5		Snap25		Aco2		Ociad1		Ndrg2		Ppp3r1		Atp2b1		0610007P14Rik		Gja1
Cryab		Eno2		Eif5a		Ndrg4		Stmn2		App		Stmn3		Ywhah		Ppp2r1a		Kifap3		Kif5a		Atpif1		Edf1		Ddx5		Rabac1		Edf1		4930544G21Rik		Ndufa13
LOC100046168		Uqcr		Nrxn1		Uqcrq		Atp1b2		Gm1673		Ly6e		Rogdi		Aplp1		Glul		Prdx2		Pld3		Pak1		Hsbp1		Camkv		Cplx1		2900097C17Rik		Hn1
Olig1		LOC100045716		Atp5g3		Uchl1		Park7		Pcsk1n		Psma7		Ndufa5		Sult4a1		Aplp1		Slc44a1		Prnp		Ly6e		Atp5k		Ywhae		Skp1a		D6Wsu116e		Aplp1
Cyc1		Snap25		Uqcrq		Atp5d		Ttc3		Cplx1		Maged1		Grina		Rab6b		D11Bwg0434e		Ncam1		Atp6v1e1		Pfn2		Cox6b1		Nisch		2810428I15Rik		Chgb		2410015M20Rik
Syp		Wbp2		Gpr37l1		Enc1		Nisch		LOC100046168		Timm13		Acot7		Aco2		Tubb3		Gltp		Stx1a		Pfn1		Ldha		Cck		Tceb2		Syt4		Serf2
Grina		Gng3		Aco2		Timm13		Sult4a1		Ndrg4		Ctsd		Sqstm1		Eno2		Drd1ip		Slc22a17		Prkar1b		Cyc1		Apbb1		Cox7b		Gpm6a		Sep4		Sox4
Grcc10		Bex1		Ndufa6		Slit1		Vsnl1		Ly6e		Aplp1		Ndufb10		Nsf		Grina		Klc1		Glul		Uqcrq		Plp1		Ociad1		Tubb5		Rpl41		Ubl5
Cck		Eif3k		Ndufs7		Atp6v1e1		Prnp		2900097C17Rik		Nefm		Rab3a		Mylc2b		Gpi1		Kif5b		Kif5a		Atp6v1e1		Ndn		Ttc9b		Psmb1		Gabbr1		Mrpl34
Ckmt1		Scg2		Actb		Ndufb6		Hsbp1		Ubl5		Eef1b2		Ctsd		Nisch		Cox7b		Sep8		Ldha		LOC100046168		Prdx2		2010107E04Rik		Apbb1		Gpm6b		Ppap2b
Gpsn2		Sqstm1		Ndufb8		Psd		Cck		Edf1		Ndufa6		Tubb4		2810428I15Rik		Resp18		Enpp2		Ptgds		Baiap2		Uqcrq		Gstm1		Ppp3r1		Gsbs		Atp5j2
Nsg1		Tubb3		Syp		Ubl5		2010107E04Rik		Cox6b1		Tubb4		Rufy3		Ptgds		Ndrg2		Pfn1		Rpl37a		Ddx5		Prkcb1		Aldoc		Aco2		Trim2		Dynlrb1
Prkcb1		Cox6b1		Cox7b		Cck		2810428I15Rik		Kifap3		Sqstm1		Klc1		Kifap3		Atp1a2		Ssu72		Gpsn2		Prdx2		Dstn		Scd2		Sult4a1		Grina		Tspan3
Vps28		Psma7		Camk2n1		Gm1673		Atp1a2		2900010M23Rik		Ndufa3		Tubb3		Ddx5		Ndufa2		Sec11c		Scd2		Rabac1		Tspan7		Calm3		Ubl5		Rps3		BC038167
Atp5k		Pfdn5		Ncdn		Tspan7		Sep4		Mt2		Prdx5		Aip		Tubb3		Tspan7		Ube1x		Rab3a		Stmn3		Timm13		Wbp2		2900010M23Rik		A930034L06Rik		Aldoc
Ndufa4		Acot7		Sparc		Sqstm1		Grcc10		Rabac1		Fis1		Gpr37l1		Gas5		Skp1a		Pcdh9		Nptn		Rpl7		Ctsd		Rps3		Uqcrq		Ndufa3		Ergic3
Penk1		Ywhag		Acot7		Rps5		Gng3		Ttc3		Skp1a		Tbca		Gpi1		Uqcrq		Tpi1		Stmn2		Ndufs7		Cyc1		Gstm5		Eno2		Tspan3		Bcan
Psma7		Park7		Ndufa10		Ndufs7		Tpi1		Gnb2l1		Atpif1		Gnb2l1		Atp5g3		Calm3		Dynlrb1		Ndufa2		Syp		Ndufa2		Syp		Bex1		Aco2		Ndufs7
Adcy1		Grina		Olig1		Zfp179		Dynlrb1		Timm13		Rpl7		Atp6v1e1		Map1lc3b		Stmn2		Cd81		Rpl41		Eno2		Grina		Polr2e		Ptgds		Ndg2		LOC100048122
Kifap3		Hsbp1		Ywhaz		Ctxn1		Kif5a		Map1lc3b		Psmc5		Map1lc3b		Stmn2		2810428I15Rik		Apbb1		Aplp1		Mt2		Atp5j2		Apbb1		Pde2a		Nedd8		Plp1
Guk1		Skp1a		Sep4		Ywhae		Rpl7		Prkcb1		Ppap2b		Ap2s1		Skp1a		Nedd8		Bcan		Gpm6b		Cox7b		Pfn1		Maged1		Kif5a		Hspa5		Hsbp1
Gnb2l1		Rpl7		Klc1		Atp5k		2900010M23Rik		Scd2		Ubl5		Bex1		Dynlrb1		Gnb2l1		Gng11		Mdh2		Ndufa5		Dpysl2		Ctxn1		Ywhaz		Mdh2		Ndufb9
Gng13		Atp6v1e1		Prdx5		Ndufa7		Trf		Ddx5		Ndufa8		Calm2		Eif3k		Sult4a1		Stmn3		Sep7		Ptprn		Park7		Pea15a		Ttc9b		Klc1		Phpt1
Sqstm1		Arl6ip1		Prnp		Atp1a3		Ywhag		Ywhaz		Ndrg4		LOC100045716		Nap1l5		Edf1		Nkx6-2		Atp6v0e2		Necap1		2900097C17Rik		Ap2s1		Ndufs7		Bex1		Pgrmc1
Atxn10		Guk1		Ttc3		Ywhah		Maged1		Nell2		Psmb1		Timm13		Atp6v1e1		Ndrg4		Atp1a2		Mgll		1110020P15Rik		Tubb5		Aip		Rpl7		Tspan7		Edf1
Edf1		Rab3a		Ndufa2		Ndufa2		Hcfc1r1		Rpl7		Calm3		Camk2n1		2900010M23Rik		Apbb1		Pigyl		Ndrg2		Ndufa6		LOC100046168		2810428I15Rik		Guk1		Reep2		Lbp
Ndg2		Eif5a		Map1lc3b		Ndufa3		Eif5a		Pmm1		Nsf		Aurkaip1		Kif5a		Srp14		Atp1b2		Enc1		Wasf1		Syp		Baiap2		Atp1a3		Gdi1		Folr1
2010107E04Rik		Ndufb10		Ywhae		Psmb1		Kifap3		Tagln3		Edf1		Tpi1		Tspan3		Tuba4a		Pmm1		Npdc1		2900046G09Rik		Gpm6b		Ndufa13		Pld3		H47		Grina
Ndufb6		Uqcrq		Dynlrb1		Ttc9b		Rps5		Kif5a		Ube1x		Cryab		Park7		Ndufa13		Dstn		Actb		Cox5a		Ndrg4		Sh3gl2		Vamp2		Atp5k		Gpsn2
Nrgn		Ly6e		Cck		Ndufb10		Pfdn5		Hpcal4		Tspan3		Nsg1		Mllt11		Rpl7		Tegt		Sf3b5		Arpc2		Ppp1ca		Ssu72		Ppp1r9a		Itm2c		Cd24a
Ndufv2		Gnb2l1		Cryab		Atp5j2		Gstm5		Ncdn		Apbb1		Atp6v0b		Atpif1		Nsf		Lsm6		Mylc2b		Cox6b1		Fkbp1a		2900097C17Rik		Ctxn1		Tagln3		Pea15a
Tubb5		Ndufa3		Sult4a1		Atp6v1a		Vdac1		Ndufa13		Gnb2l1		Sep4		Ahi1		Gpr37l1		Pltp		Ywhag		Mdh2		Dner		Pfn1		Glul		Prnp		Ptov1
Pmm1		Ubl5		Gm1673		Necap1		Klc1		Stmn3		Grcc10		Ndufb8		Bex2		Dos		Mal		Ndrg4		Psmb1		Psap		Necap1		App		Arhgap5		Dpm3
Ociad1		LOC100046168		2900010M23Rik		Tbca		Olig1		Glul		Atp5k		Cplx1		Tceb2		Nisch		Ndufb8		Psmb1		Prnp		Pak1		Psmb1		Gpsn2		LOC100047936		Mrpl28
Sult4a1		Ctsd		Grina		Mrpl28		Ube2v1		Nsf		Ndn		Tsc22d4		Ndufs7		Atxn10		Ubl5		Atp6v1a		Rab6b		Rab6b		1810046J19Rik		Park7		Laptm4a		Atp6v0b
Hspa8		2900010M23Rik		Gng3		Camkv		Dpysl2		Rgs4		Olig1		Cox5a		LOC676596		Psmb1		2900010M23Rik		1110008P14Rik		Rogdi		Edf1		Ppp1ca		Ssu72		Cox7b		Pgam1
Atp6v1a		Tubb4		Cox6b1		Gng13		Mdh2		Nrxn1		Gstm1		Ssu72		Ndufa7		Rab6		2310047A01Rik		Ap1s1		Ndufb10		Tceb2		Ddn		Pfdn5		Tmem59l		Scg3
Ndufa10		Nedd8		Pmm1		Ramp1		Ndufa2		Itm2c		Map1lc3b		Hsbp1		Pfdn1		LOC100045716		Mlc1		Ndufa10		Wbp2		Aldoc		6330403K07Rik		Gnb2l1		Kctd12		BC003940
Ywhah		Impact		Slc17a6		Drd1ip		LOC100045716		Mylc2b		Bcan		Dad1		Ubl5		Mylc2b		Ndufb2		Rac1		Ndrg4		Vsnl1		Bex1		Ndufa10		Fis1		Mdh1
Pld3		Prdx2		Rpl37a		Brp44		Vps28		Guk1		Prdx2		Gpsn2		D11Bwg0434e		Mdh2		Mdh1		Eif5a		Npdc1		Gpi1		Skp1a		Nrsn1		LOC100042211		Ramp1
Glul		Psmb1		Grcc10		Ppp1r1a		Ctsd		Gpm6b		Uqcrq		Map1lc3a		Tspan7		Ddx5		Ndrg2		Thy1		Camk2b		2900010M23Rik		Ndg2		Tuba4a		Plp1		Fxyd6
Ywhaz		Fis1		Cyc1		Txn1		Eif3k		Ldha		Ndg2		Ptov1		Nefm		Ahi1		Car2		Ywhaz		2900010M23Rik		Kif5a		Atxn10		Ncdn		Dstn		Polr2e
Cope		Zcchc12		Wbp2		Bex1		Gpm6a		Vamp2		Slc6a1		Gstm1		Slc22a17		Ndufa3		Guk1		Arf3		Tspan7		Pmm1		Rps5		Mylc2b		Ttc3		Sqstm1
Usmg5		Tspan7		Thy1		2900097C17Rik		Serf2		Spna2		Ndufa13		Ndufb2		Apbb1		Rps5		Hspa8		Matr3		Ndufa3		A930034L06Rik		Ubl5		Arf3		Tceb2		Psap
Bex1		Lsm6		Maged1		Trim2		Prdx5		Nrn1		Rab6		Gaa		Hsp90b1		Eef1b2		Rhou		Ubl5		App		Kifap3		Guk1		Rgs9		Cplx1		Atp5a1
Tspan7		Timp2		Mdh2		Arpc3		Cox5a		Ppp2r2c		Guk1		Gstm5		Srp14		Tubb4		Arl2		Ppp1ca		Kifap3		Ndufa13		Uqcrq		Gm1673		Ppp2r1a		Ppib
Prkar1a		Ndufs7		Prdx2		Skp1a		Uqcrq		Maged1		Rab3a		Ahi1		Ube2v1		Psap		Pak1		Eno2		Stmn2		Pea15a		Ndufs7		Actb		Acot7		Ndrg2
Dad1		Ndufa6		Bok		Camk2n1		Cryab		Tubb5		Atox1		Atxn10		Ctsd		Rabac1		Cldn11		Calm3		Psma1		Ap2s1		Pmm1		Rgs4		Eno2		1810046J19Rik
Atp5g3		Ywhah		Pfdn5		BC018242		LOC100046168		Enc1		Gabarapl1		Freq		Scg2		Gpm6a		Tubb3		Ndufa13		Rps5		App		Ywhaz		Rab3a		Matr3		Akap8l
Sv2a		Mt2		Atp5j2		2310016M24Rik		Atp6v0b		Arf3		Laptm4a		Stip1		Arl6ip1		Cyc1		Tmem151		Tmem66		Pfdn5		Zfp706		Ttc3		Cplx2		Prkar1a		Slc25a4
Nrsn1		Itm2c		Ube1x		Apoe		Tagln3		Ssu72		2900097C17Rik		Cck		2900097C17Rik		Got2		Kctd13		Gnb2l1		Itm2c		Ywhae		Ndufa2		Rab6		Rab6		Lsm4
Rab6b		Ssu72		Lynx1		Spna2		Nap1l5		Tmem66		Nisch		Sv2a		LOC100045716		Ppp2r1a		Serf2		Atp1a3		Grik5		Gng3		Ndn		Ndufa13		Gnao1		Usmg5
Ndufa3		Pgrmc1		Kif5b		Epb4.9		Slc17a6		Nisch		Bex1		Atp5a1		Atxn10		Pld3		Cplx1		Ddx5		Aip		2810428I15Rik		Npdc1		Gnao1		Tubb3		Sssca1
Resp18		Ppap2b		Ndufb10		2900046G09Rik		Nsf		Plekhb2		Brp44		Park7		Rpl7		Gabarapl1		Mrpl28		2900010M23Rik		Ppp1ca		Pld3		Ly6e		Ddx5		Sbk1		Tubb3
Ldha		Tbca		Dos		Matr3		Ndufa5		Sf3b5		Gstm5		Mdh2		Pld3		Hspa5		Vdac2		Itm2c		Ssu72		Acot7		Eno2		Arpp19		Rpl8		Fbxo36
Maged1		Ldha		Suclg1		Rasgrf1		Cox6b1		Gng13		Mylc2b		Akr1a4		Ncdn		Ubl5		Psma7		Hint1		Sez6l2		Ssu72		Ndufa5		Sf3b5		Ube1x		Crmp1
Vdac2		Mdh2		Nell2		Pfn1		Timm13		6330527O06Rik		Plekhb2		Olig1		Psma7		Tmem66		D19Ertd721e		Psmc5		Skp1a		Maged1		Gnb2l1		Gng13		Atp1b2		Slc25a39
Dstn		Stip1		Atp2b1		Stip1		Akr1a4		Ppp3r1		Atp1b2		Rps5		Tubb4		Lsm6		Rpl7		Tspan3		Vdac1		Drd1ip		Usmg5		Bex2		Hnrnpa2b1		Nisch
Gpr37l1		Gstm1		Slc22a17		Timm8b		Dctn1		Sep7		Ywhah		Sf3b5		Prkar1a		Atp5k		Gm1673		Tubb4		Atxn10		Nrsn1		Ndufb10		Nisch		Qk		Tsc22d4
Spcs2		Camk2n1		Rabac1		Gnb2l1		Grina		Ppp1ca		Tagln3		2310003F16Rik		Kif5b		LOC100046168		Arpc1a		Lynx1		Ywhae		Pfdn5		Zmat2		Ldha		Adcy1		Sf3b2
Eif3k		Fxyd6		Mllt11		Ndufa10		Atp6v1e1		Atp1a3		Tuba4a		Hap1		Clstn3		Ache		2310003F16Rik		Ndufa5		1810046J19Rik		Spna2		Hsbp1		Mt2		Edf1		Ywhae
Uqcrc2		Hcfc1r1		Eif3k		Nrn1		Ndufb6		Atp2b1		Mtap7d2		Stub1		Cox7b		Timm13		Ache		LOC100045716		Mllt11		Ttc3		Rab6		Pmm1		Cyc1		Map1lc3a
Cox7b		Atp6v0b		Rgs4		Adcy1		Ndufa10		Klc1		Tspan7		1110020P15Rik		2210016L21Rik		Kif5a		Nisch		Dstn		2310016M24Rik		Ndufs7		Gpi1		Epb4.9		Nap1l5		2310016E02Rik
Uqcr		Ywhaz		Ppp2r1a		Ptms		Reep2		Uqcrc2		Cops6		Polr2e		Suclg1		Matr3		Spp1		Pcp4		Thy1		Itm2c		LOC676596		Prdx2		Rgs7bp		2310003F16Rik
Mrps14		Klc1		Nptn		Crmp1		Mllt11		Uqcrfs1		Prnp		Ndn		Gnb2l1		Tceb2		Gstm5		Nrxn1		Pld3		Matr3		Dstn		Ppp1r1a		Tloc1		Gstm5
Tagln3		Eef1b2		Atp6ap2		Prdx2		A930034L06Rik		Grina		Tubb3		Rasgrf1		LOC677213		Thy1		Grina		6330403K07Rik		Snap91		Nisch		Neurl		Sqstm1		Slc4a4		Cyc1
Ptprn		Ndufa10		Pfn1		Ndg2		Guk1		Ddn		Dynlrb1		Hprt1		Ube1x		Ppp3r1		Bcas1		Necap1		Vsnl1		Ttc9b		Bex2		Pfn1		Grcc10		4933434I06Rik
Ssu72		Rit2		Reep2		Thy1		Camk2n2		Ndufa5		Ap1s1		Brp44		Laptm4a		Syn2		Ube2l3		Ndufb6		Ghitm		Guk1		Ptprn		Ywhah		Suclg1		Ntrk2
Sf3b2		Ube2l3		Brp44		Pmm1		Timm8b		Psmc3		Sult4a1		Tegt		Impact		Ndufs7		Lgi3		Atp6ap2		A930034L06Rik		Ywhag		Reep2		Maged1		Prdx2		Dnali1
Stub1		Gas5		Rpl7		Map1lc3b		Apbb1		Psmb1		Cryab		Lynx1		Aurkaip1		Psma7		Sparcl1		Zmat2		Spna2		Enc1		Aco2		Tmem158		Bex2		Ctsz
Stip1		Vamp2		Psma7		Gpm6b		Pak1		Atp5k		Dstn		Ncl		Rpl8		Gja1		Mrpl34		Syn2		Ttc9b		Glul		Fkbp1a		Matr3		H3f3b		S100a1
Ndufa2		Syp		Gabarapl1		Napa		Dad1		Gstm1		Spna2		2900010M23Rik		Dos		Spna2		Gnb2l1		Arpp19		Crmp1		Atxn10		Ppp1r1b		1810046J19Rik		Scn2a1		H2afv
Gpm6b		A730017C20Rik		Ssu72		Ankrd43		Resp18		Park7		S100b		Atp5j2		Ndufb10		Ctsd		Slc6a9		Kif5c		Gng3		Rabac1		Arpp21		D10Bwg1364e		Nrxn1		Ddb1
Zfp106		Apbb1		Oxct1		Dynlrb1		Tbca		Mllt11		Klc1		Pfn2		Sv2a		Fis1		Polr2e		Slc39a10		Arf3		Gnb2l1		Kif5a		Slc22a17		Mt2		Ppp1r1b
Gm1673		Tmem66		Edf1		Plekhb2		Atp5j2		Eno2		Dad1		Rph3a		Spna2		Arl6ip1		Uqcrc1		Adcy1		Dynlrb1		Gstm1		Camk2n1		Psma7		Tubb4		Gpm6a
Map1lc3b		Calb2		Plekhb2		Dstn		Cd81		Stmn2		Ndufa2		Kif5b		Atp6v1d		Aco2		Tubb4		Grcc10		Maged1		Rab3a		LOC236598		Itm2c		Dynlrb1		Hsp90b1
Psmb1		A930034L06Rik		Ndufb6		Sh3bgrl3		LOC100047837		Ndufs7		Rabac1		1810046J19Rik		Atp1a2		Ldha		2410015M20Rik		Tceb2		Spnb3		Necap1		Pak1		Eif1		Nptx1		Ndufb8
Mllt11		Wdr6		Ctsd		Cox6b1		Flot1		Cox7b		LOC676596		Vps28		Ywhag		Vamp2		Atp5a1		Suclg1		Map1lc3b		Srp14		1700037H04Rik		Fis1		Gja1		LOC100045716
Klc1		Aip		Fis1		Ndufa5		Ndufb8		Mdh2		Got2		2310016M24Rik		Eef1b2		Dpysl2		Mid1ip1		Mllt11		Atp6v1a		Ndufa5		Stmn3		Ly6e		Vapa		Rab11b
2310016M24Rik		Ube2v1		Mal		Rabac1		Pfn1		Uqcrq		Sep7		Pigyl		Ndufa1		B230209C24Rik		Gas5		Rps3		Ttc3		Tspan3		Tagln3		Camkv		Sh3gl2		Ppp1ca
Cox6b1		Mrpl28		Ndufb7		Matk		Crmp1		Atp6v0e2		Ndufs7		Pfkm		Ldha		Scg2		Ndg2		Ddn		Ubl5		Gpsn2		Stip1		Dstn		Vsnl1		Ndufa10
Sod1		Uqcrc1		Ppp2r5d		Cst3		Itm2c		Epb4.9		Sod1		Ndufb6		Snap91		Atp6v1b2		Phpt1		Gpi1		Nisch		Ndg2		Plekhb2		Nsf		Cisd1		Elof1
Hcfc1r1		Scg5		Txn1		Hsp90aa1		Mgst3		Ptgds		Thy1		Phpt1		Ndufa12		Prdx5		Psmc3		Park7		Sqstm1		Eno2		Mapk1		Rabac1		Atp1a2		Igf2
Cplx1		Tmem59		Apbb1		Tmem66		Tubb2a		Matr3		Atxn10		1700037H04Rik		5730403B10Rik		Slc17a6		Ppp1ca		Plekhb2		Prkar1a		Sf3b5		Sod1		Ctsd		Arl6ip1		Gpm6b
Aco2		2410015M20Rik		Park7		Atpif1		Ghitm		Tuba4a		Ndufb10		Mlc1		Timp2		Rab6b		Ociad1		Sod1		Nrxn1		Timm8b		Atp6v0e2		Mrpl28		2310016M24Rik		Grik5
Tmem59l		Nsf		Gabrb2		Sez6l2		Tuba4a		Nefm		Ndufb7		Ubl5		2310003F16Rik		Kif5c		Dctn2		Slc22a17		Ctxn1		Ndufb2		Acot7		Nptn		Htra1		Mrps14
Tegt		Timm13		Myo5a		Camta1		Nrxn1		Kif5c		Tmem66		Dpysl2		Prnp		Wbp2		Rhob		Pmm1		Adcy1		Nptn		Gng13		Baiap2		Ndufb8		2900010M23Rik
2900097C17Rik		Actb		Ap1s1		Dlg3		Gpr37l1		Fkbp1a		Rac1		Coq7		Pcdh9		Gstm1		Psmd4		Hspa5		Bex2		Atp6v1b2		2410015M20Rik		Eef1b2		Sf3b5		Tbca
Baiap2		Psap		Mylc2b		Mdh2		Gabbr1		Slc39a10		Uqcrc2		5730469M10Rik		Tuba4a		Actb		Mag		Ly6e		Ndrg3		LOC100045716		Mllt11		Stmn3		Eif1		Gsn
Ankrd11		Sf3b2		Sqstm1		Stub1		Ckmt1		Syt1		Wbp2		Sult4a1		Hsbp1		Ndufa8		Abhd12		Laptm4a		Gabbr1		Bex1		Vdac1		Srp14		BC055107		1700026D08Rik
Rps5		Atp1a2		Dpysl2		Pak1		Pmm1		Syt4		Gpi1		Pea15a		LOC100046168		Laptm4a		LOC676596		Ptprn		Neurod6		Syn2		Rab11b		Stard10		Calm3		Gnb2
Ndufb3		Plekhb2		Tspan3		Ppp1ca		Ddx5		Ndufa2		Ndufb6		Ndufb3		Dpysl2		Nat8l		Mrpl33		Nisch		2210016L21Rik		Tubb3		Pfdn5		Rps5		Timm13		D19Ertd721e
Suclg1		Brp44		Nefm		Arpc2		Rgs4		Ndufa6		Pfn1		Ndufa4		Glul		Gstm5		Josd2		Trf		Pde1a		Mllt11		Gm1673		Vsnl1		Ier3ip1		Med28
2210016L21Rik		Pld3		Cdk5r1		Ppp1r9a		Mrps14		Prdx2		Gm1673		Dctn1		Pfkp		Slc22a17		Ube2v1		Hsp110		Psd		Aip		Ywhah		Uqcrc2		Rab14		Bloc1s1
Nrxn1		Polr2e		Guk1		LOC100046168		Ndufb2		Nptn		Nedd8		Ache		Rit2		Itm2c		Gsn		Nefm		Tspan13		Gdi1		Vsnl1		Mrpl41		Atpif1		Sod1
Ndufa5		Spcs1		Ubl5		Itm2c		Mt2		Vdac1		Lsm4		Ube2v1		Uqcrc2		Nrsn1		Fis1		Nell2		Atp6v1b2		Gabarapl1		Atp6v1a		Klc1		Ndufs7		Fis1
Uqcrq		Hap1		Psmc3		Klhdc3		Ndufa6		Atp6v1a		Pllp		Ube1x		Bola2		Tmem130		Tspan2		Atp1a2		Timm13		LOC676596		Pfn2		Hpcal4		Uqcrc1		Eef1b2
Sf3b5		Uqcrc2		Pfkm		Wasf1		Aurkaip1		Gpr37l1		Ache		2900011O08Rik		Thy1		Ppap2b		Rufy3		Rgs4		Glul		2310016M24Rik		Rac1		Ptprn		Pvalb		0610006I08Rik
Acot7		Tloc1		LOC100046168		Elmod1		Clpp		Egr1		Nsg1		Rab6b		Ndufa8		LOC677213		Glul		Dnaja1		Arl6ip1		Vamp2		Syn2		2410015M20Rik		Ndrg3		Spna2
Apbb1		App		Atp13a2		Syp		Eif1		Atxn10		Serpine2		Eno2		Cd81		Brp44		Calm2		Gstm1		Atp5k		Mylc2b		Cplx2		Serf2		Eif5a		Hspa9
Pfn2		Vps28		Atp6v0b		Gria3		Prdx2		Baiap2		Polr2g		LOC676596		Tubb2a		Atp9a		Pfkm		D11Bwg0434e		Ndufb2		Tmem66		Stmn2		Gpr88		Metrn		Hdc
Atp6v1d		Rogdi		Lrrtm1		2310003F16Rik		Rasgrp1		Atp5j2		Uqcrc1		Eef1b2		Ndufv2		Stub1		2310016E02Rik		Bex1		Chn1		Atp6v1h		Ahi1		Ndufb10		Hsp90b1		Myg1
Spna2		Gpr37l1		Eef1b2		Slc35b1		Atxn10		Stard10		Dner		Mt2		Syt4		Uqcrc1		Plekhb2		Pfkp		Guk1		Map1lc3a		Nsf		Ramp1		Sfrs3		Suclg1
Serf2		Hprt1		Vsnl1		Nme3		Tspyl4		Ndufb6		Pea15a		Ndg2		Syn2		A930034L06Rik		Eif5a		Ctsd		Suclg1		Pfn2		LOC100046168		Dos		Nsf		Aip
Kif5c		Psmb4		Rgs7bp		C1qtnf4		1810041L15Rik		Camkv		Ndufb8		Hcfc1r1		Rab3a		Bcan		Uqcrc2		Epb4.9		Drd1ip		Atp6v0e2		Mdh2		Ndufa3		Fut9		Msx1
Nap1l5		Txn1		Gas5		Rac1		Ywhae		Drd1ip		Actb		Sez6l2		Stmn3		Npdc1		Map1lc3b		Atp2b1		Sod1		Cops6		Ctsd		Spna2		Tmem66		Pde1b
Ywhae		Sv2a		Mt2		Hsbp1		Atp6v1a		Bex1		Ncdn		Pak1		Ndufa10		Pfdn5		Mrpl30		Ncald		Abhd12		Psma1		Akr1a4		Grik5		Maged1		Gadd45g
LOC100045716		Srp14		Gpm6a		Rab6		Ndufb7		Dos		Srp14		A930034L06Rik		Gng3		Tmem59l		1810046J19Rik		Mtpn		Plp1		Atp5g3		Stub1		Wbp2		Slc6a1		Dpysl2
Tbca		Ndg2		Mrpl28		Reep2		Fis1		Tspan3		Lsm6		Kifap3		Plekhb2		Guk1		Map1lc3a		Tuba4a		BC018242		Map2k1		Cplx1		Arpc2		LOC100044696		Trim2
2310003F16Rik		Ppp2r1a		Mgst3		Hmox2		Ppp1ca		Osbpl1a		Pfdn1		Cuedc2		Gabbr1		Prnp		Bloc1s1		Gstm5		Mpped1		Map1lc3b		LOC100045716		Rac1		Rabac1		Chd4
Brp44		Gdi1		Hcfc1r1		Icam5		Bok		Ppme1		Serf2		2810405K02Rik		Rph3a		Trim2		Ndufa8		Gng13		Sdhd		Mtpn		Fxyd6		Nell2		Slc1a6		Glul
Vti1b		Ndufa8		Cox6a1		Pigyl		Plekhb2		Hn1		Kif5c		Ergic3		Edf1		Cisd1		Cript		Polr2e		Atpif1		Trim2		Gng3		Rgs7bp		Timp4		Map1lc3b
Gng3		Tspan3		Map1lc3a		Ufc1		Gnb2l1		Hprt1		Camk2n1		Pfn1		Mt2		Gdi1		Ddx5		Hprt1		Aco2		Rab6		Ndufa7		Mdh2		Rac1		Prpf4b
Rogdi		Serf2		Gabbr1		Rab6b		Ctnnb1		Sod1		Ap2s1		Reep2		Ywhab		Lsm4		Tuba4a		Stmn3		Gdi1		Akr1a4		Pfdn1		Npdc1		Tspyl4		Skp1a
Cct7		Ptprn		Pak1		4930544G21Rik		Lrrtm1		Suclg1		Gpm6b		Ndufv2		Psap		1200015A19Rik		Ndrg1		Pfn2		Sh3gl2		Cplx1		Lphn1		Gpr37l1		Sumo1		Ap1s1
6720456B07Rik		Ociad1		Uqcrc1		Serf2		Ppp2r1a		Ppp2r1a		Itm2c		Scamp5		Chgb		Tagln3		Atp6v0b		Ctxn1		Tmem59l		Hprt1		Psmc3		Cck		Zfp706		Aamp
Mtap1b		Sumo1		Nisch		Ncald		Cdk5r1		Ctsd		LOC100045858		Ly6e		Hspa9		Pak1		Uqcrfs1		BC055107		Sep15		Gstm5		Sult4a1		Thy1		Oxct1		Hnrnpa2b1
LOC236598		Prkacb		Ndufb3		Epha4		Atp6v0a1		Mtpn		Stip1		Psma7		A930034L06Rik		5730403B10Rik		Pfdn2		Ndufs7		Cplx2		Ndufa10		Ube2v1		Nedd8		Luzp2		Mrpl17
Ddn		Psmc5		Gnb2l1		Asphd2		Ssu72		Arl6ip1		Pfkm		Ppp1ca		Nsg1		Eif5a		Polr2j		Txn1		Bex1		Plekhb2		Hap1		Ndufb7		Npdc1		Rgl2
Ndufa6		Pfn1		Freq		Gpsn2		Tegt		Tubb3		Cox6a1		Nrsn1		Tloc1		Atp6v1d		Ufc1		Nola3		Zeb2		Tagln3		Clstn3		Lynx1		Ccni		Crip1
Nola2		Dad1		Ptov1		Tmem59l		Rit2		Ube1x		Hexb		Mal		Matr3		Ndufb8		Ncl		2810428I15Rik		Dkk3		Tubb2a		Kctd13		Selk		Rpl7		Fkbp2
Pfdn5		Aurkaip1		Atp6v1a		1810035L17Rik		Arpc1a		Npdc1		Tubb2a		Scg2		Nat8l		Tspan3		Ndufb7		Apbb1		2810428I15Rik		Vti1b		App		Sh3bgrl3		Park7		Hcfc1r1
Stk25		Ndufb3		Mtap1a		Fgf13		Atp6v1h		Ndrg2		Qk		Atp6v1a		Atp5d		Eif1b		Clpp		Diras2		Pgrmc1		Pde2a		Grik5		Gpi1		Atp6ap2		Atp6v1e1
App		Cyc1		Vps28		LOC100045716		Stub1		Spnb3		Trim2		Clpp		Ndufb8		Scn1b		2010107E04Rik		Mapk1		Srgap3		Ctsb		Hmox2		Tubb4		Trf		Ssr3
Camk2n1		1700037H04Rik		Ndufs4		Itpka		Ly6e		Hspa5		Eif1b		Syn2		Ndg2		Gabbr1		Mobp		Map1lc3b		Atp6v1d		S100a1		Tbca		Vdac1		Map1lc3b		Cct7
Nisch		Pfn2		Akr1a4		Ywhaz		Cds2		Sumo1		Park7		Med28		Cyc1		Tmem59		Slc25a39		Kcna1		Atp5j2		Grik5		Tubb4		Kcnab1		Ptplad1		2010107E04Rik
Cct3		Tsn		Dad1		1810046J19Rik		Ubl5		Prnp		Ndufa12		Ptprn		Arf3		Ap1s1		5730469M10Rik		Gpr37l1		Hprt1		Prkar1b		Rogdi		Map1lc3b		Rpl37a		Pa2g4
Gstm1		Hspa5		2310016E02Rik		Plekhj1		Arl3		Hsp90b1		Gas5		Cds2		Atp1b2		Lynx1		Bola2		Ppp2r1a		Gpsn2		Dad1		Mylc2b		Sdf4		Shfm1		Psmb1
Ctxn1		Cisd1		Nedd8		Mrpl33		Tspan3		Dusp14		Pak1		Pmm1		Ndufc1		Dnm1		Suclg1		Ndufa7		Tmem49		Ube2v1		Pde2a		Kif5b		Gpi1		Pcp4l1
Fis1		Atp6v1a		Npdc1		Pgbd5		Spnb2		Stub1		Pfdn5		Sf3b2		Camk2n1		Pfkp		Tubb5		EG210583		Ctsd		Kctd13		Nrsn1		Drd1ip		Eif3k		Sox11
Eef1b2		Cct3		Dctn1		Vamp2		Rundc3a		Zcrb1		Slc4a3		2210016L21Rik		Vps28		2900097C17Rik		Nat8l		Ncdn		Med28		Fis1		Timm13		Sod1		Pfdn5		Hspa8
Bat3		Gpi1		2410015M20Rik		Arf3		AI413582		Polr2e		Ywhab		Rnf5		Sep4		Sdha		Lamp1		Atp5j2		4921506J03Rik		Scg5		Hspa5		Polr2e		Apbb1		Nme3
2900011O08Rik		Sod1		Ndufa8		Pcp4		Slc12a5		Lsm4		Nap1l5		Mrpl33		Syp		Pmm1		Prpf8		Atox1		Tuba4a		Arpc1a		Trf		Spnb3		Actb		Mdh2
Ppib		Nrsn2		Ywhag		Zeb2		Cox7b		Chgb		Ywhag		Gdi1		Aip		Gaa		Drg2		Pde2a		Sh3bgrl3		Ncdn		Ly6c1		LOC100045716		Dazap2		Shfm1
Scg5		Gap43		Car2		Dad1		Atp6ap2		Mgll		Sncb		Pfdn5		Arl2		Psmc5		1110020P15Rik		Ppp2r2c		Timm8b		Nell2		Tmem30a		Brp44		Ppp3r1		Txn1
Ppp2r1a		Gabarapl1		Sep7		Nptx1		Rph3a		A930034L06Rik		2900010M23Rik		Camkv		Ociad1		Ap2s1		Arhgdia		Dynlrb1		Ppp2r1a		Sirpa		Ncald		Mtpn		Psap		Ctxn1
Hpcal4		Sult4a1		Nrip3		Map2k1		Myo5a		Brp44		Rogdi		AI413582		Wbp2		Atox1		Psap		Ywhab		Mrpl28		2210016L21Rik		Dynlrb1		Pfdn1		Kif5c		EG667183
Mgll		Npdc1		Nsg1		Atp6v1d		Txn1		Slc22a17		Stub1		Clstn3		2410015M20Rik		Aip		Gng13		Syt1		Polr2e		Ptgds		Ruvbl1		Pak1		Ghitm		Nola2
Pfn1		Tegt		Ghitm		Ndrg3		Drd1ip		Pfdn5		Ssu72		Cd81		Sdha		Rac1		Usmg5		Ly6c1		Tmem66		LOC677213		Eef1b2		Sep7		Vdac2		Ap2s1
Ramp1		Bag1		Tuba4a		Ttc3		Ndufa7		LOC676596		Arl2		Atp1b2		Gaa		Park7		Lynx1		Rabac1		Eif1		Ubl5		Ndrg4		Kif5c		Atp6v1a		Atpif1
Ndrg3		Pea15a		Gpi1		Sep15		Brp44		Laptm4a		Ctss		Ube2l3		Tmem66		Rasgrf1		Nsg1		Prdx2		Ywhag		2310003F16Rik		2900010M23Rik		Ghitm		Stk17b		Prdx4
Flot1		Rab6b		Ramp1		Ly6e		Cyc1		Got2		Pmm1		Uqcrfs1		Hdac11		Sumo1		2900092E17Rik		Ssu72		Sult4a1		Scn1b		Enc1		Mgll		1200015A19Rik		Hspc171
Tloc1		Prnp		Tbca		Gtrgeo22		Polr2e		Zfp706		Tsc22d4		Flot1		Psmc3		Rab3a		BC003940		Fis1		2410015M20Rik		Tsg101		Itm2c		Stmn2		Pcbp1		Psmb3
Atp1b2		LOC100044908		Tegt		1110020P15Rik		Pfkm		Ndufa3		Mal		Necap1		Slc6a1		Cops6		Hspc171		Sumo1		Uqcrc2		Rasgrf1		Mrpl28		Trim2		Wbp2		Selk
Pcp4		Akr1a4		Bcan		Rhob		Ube1x		Akr1a4		Cisd1		Dner		Olig1		Atp6ap2		Ttyh2		A930034L06Rik		Vdac2		Bex2		Arl2		Uqcrfs1		Ppp1ca		Ube2l3
Ncald		Ndufb7		Spnb2		Hsp110		Lynx1		Tceb2		Ddx5		Zcrb1		Ufc1		Ywhag		Ctss		Baiap2		Zmat2		LOC100042211		Sdhd		1110020P15Rik		Psd2		Tsn
Cct8		Map1lc3a		Got2		Ptov1		Gm1673		Stip1		Ccni		Ndufa6		Mrpl28		Prkar1a		Insig1		Acot7		Pmm1		Mapk3		Srp14		Polr2g		Gprc5b		Vps28
Kif5b		Myg1		Spna2		2210016L21Rik		Zfp106		Rab3a		Ppp1ca		Cox7b		Gstm5		Clstn3		Ndufb3		Gdi1		Dnaja2		Psmb1		Arf3		Cox6a1		Icmt		Guk1
Atp1a2		Tubb2a		Rufy3		Mapre3		Rufy3		Txn1		Ndufs4		Grik5		Got2		Prkar1b		Anxa5		Wbp2		Ppp3ca		Prkar1a		Ddx5		Lsm4		Ndufv2		RP23-195K8.6
Psmc5		Ndufb6		Dstn		Ddx24		Mtap1b		Psma7		5730469M10Rik		Bcan		Scg3		2900010M23Rik		Vamp2		Psmc3		Itpr1		Cuedc2		Ppap2b		Tac1		Polr2g		Ube1x
Rnf5		Pmm1		Prkar1a		Tuba4a		Arl6ip1		6720456B07Rik		Nola3		Mrpl34		Hsp110		Atp6v0e2		Psmb3		Pgrmc1		Reep2		5730469M10Rik		Klc1		Atox1		Atp6v1b2		Stub1
Dctn2		Pfdn1		Syt1		Cstb		Ndufb3		Rogdi		Cds2		Ufc1		Tkt		Plekhb2		Tsn		Psap		Txn1		Rps5		Mrps14		Sumo1		Elmod1		Stra13
Hpca		Rab6		Pcdh9		Mllt11		1110031B06Rik		Ndufa7		Vdac1		Eif3g		Pea15a		Snap91		Sf3b2		Itpr1		Arpc1a		Resp18		Sv2a		Mapk1		Ywhaz		2310016M24Rik
Timm8b		Nsg1		Rab6		Akr1a4		Ppme1		Bex2		Gabra1		Drd1ip		Sumo1		Tubb2a		App		Gabrb2		Scamp5		Chmp1a		Dos		Mrg1		Sparc		Eif3g
2900010M23Rik		Psmb2		Kif5c		Mmp17		Rasgrf1		Fis1		Hsbp1		Arf3		Camta1		Pfdn1		Rps5		Camk2b		Stip1		Tubb4		Chst1		Syt4		Hspa9		Brp44
Aurkaip1		Ube1x		2210016L21Rik		Sdhd		Ap2s1		Plp1		Mtap1a		2010107E04Rik		Ube2l3		Spp1		Ramp1		Arl6ip1		4930544G21Rik		Wasf1		Uqcrc2		Ttc3		Spnb3		Eif1
Spcs1		Cd81		Arl6ip1		Kctd13		Arpc2		Atp6v1d		Slc4a4		Tmem66		Atp6v1a		Selk		Tyrobp		Guk1		Gabarapl1		Dynlrb1		Atp6v0b		Pde10a		Macf1		Lsm6
1110008P14Rik		Atpif1		Cmtm5		Mrpl41		Slc30a9		Cplx2		Kif5b		S100b		B230209C24Rik		Hsp90b1		Ndufa7		D10Bwg1364e		Nptn		Epb4.9		Gja1		Psmc3		Trove2		Wbp2
Kif5a		Ndufb2		Laptm4a		Eef1b2		Nptn		Pfn1		Atp6v1b2		Vdac2		Stip1		Mtap7d2		Brp44		Tmem49		Ptk2b		Camk2b		Trim2		Arpc1a		Gabrb2		Cd81
Atp2b1		Cox7b		LOC100045858		Psmd3		Nrsn2		Aco2		Ube2v1		Mapre3		Nptn		4921506J03Rik		S100a1		Tmem59l		Hsp110		Mapk1		4921506J03Rik		2310003F16Rik		Dad1		Tekt1
Skp1a		Ppp1ca		Ptprn		Nptn		Tmem59l		Srp14		LOC100042211		Serf2		Eif1		Got1		2810405K02Rik		Srp9		Mapk1		Dctn2		Matr3		Ndufb3		Plekhb2		H3f3b
Atp6v0b		Sf3b5		Sf3b5		Mapk1		Aco2		Eif1		Sumo1		Atp6v1d		Gdi1		Ccni		Psmc5		Ppp1r9a		Tloc1		Pde1b		Kif5b		Fkbp1a		Fabp7		Tpi1
1810046J19Rik		Tagln3		Ube2v1		Chn1		Sep7		Eef1b2		Gprc5b		Nrxn2		Ache		Sod1		Stub1		Chn1		Plekhb2		Ppp2r1a		Abhd12		Rasd2		Mylc2b		Ssu72
Psma1		Ndufv2		Rnf13		Arl6ip1		Sf3b2		Dstn		Prkar1a		Mtap1a		Serf2		LOC100045858		P4hb		Ndufb10		Ufc1		LOC100044696		Mlc1		Trf		Ssu72		Mrg1
Eif3i		Dstn		Tspan7		1110008F13Rik		Rab6		Syp		Psmc3		Psmb1		Dnaja2		Ndufb10		EG667183		Mpped1		Ndg2		Eif1		Mid1ip1		Atpif1		Sdha		3300001P08Rik
Ndufb2		Ddx5		Lsm6		Suclg1		Ndufb10		Dnaja2		Aip		Ap1s1		Selk		Mllt11		Rab31		Pfdn5		Ndufb6		Polr2g		Atp5k		Psap		Tmem30a		Ndufv2
Ndn		Prkar1a		Hspa5		Atp6v1b2		Peg13		Scg5		Ly6c1		2310016E02Rik		Tspyl4		Ly6e		Ly6a		Mrpl13		Gng13		Polr2e		BC003940		Srp9		Gria3		Cd9
Ube2v1		Ndufb8		Glul		Gnb2		Phpt1		Flot1		Ramp1		Atp13a2		Zcchc17		LOC100042211		Prnpip1		Ndrg3		Cplx1		1200015A19Rik		Timm8b		Rab14		Camk2b		Ptprz1
Yipf3		Gal		Psmb1		Mrpl52		Scn1b		Dad1		Slc25a39		Pld3		Cisd1		Ssu72		Rasgrf1		Dkk3		Gm1673		Ndufv2		Ube1x		Prkacb		Kcna1		Kifap3
Lrrtm1		Eif3i		Mtap4		Fkbp1a		Abhd8		Ociad1		Sep4		Csde1		Vcp		Rph3a		BC003266		Syp		Aldoc		Brp44		Rasgrf1		Tmem66		Fat2		Slc1a3
Ap1s1		Timm8b		Hsp110		Aco2		Scamp5		6330403K07Rik		Dazap2		Thy1		Prkar1b		Hsp110		Pttg1ip		Rph3a		Enc1		Jph4		Stx1a		Suclg1		Camk4		Ndufb10
Pak1		AI413582		Atp6v1d		Cct5		Sqstm1		Ncald		Chga		Prpf8		Gabarapl1		Gnao1		Lsm4		Pcdh9		Atp6v0a1		Gabbr1		Map2k1		LOC676596		Atp5j2		BC055107
Eif1		Prkar1b		Atxn10		Eif1		Ptprn		Nsg1		Pfdn2		Ssr3		Fis1		Camk2n1		Psmb1		Pfn1		Matr3		Gria3		Atp6v1b2		Gstm1		Cnih		Maz
AI413582		2310003F16Rik		Zfp106		Gstm5		Spna2		LOC100044908		Tceb2		LOC100044908		Mrpl41		Zmat2		Slc4a3		Grik5		Rab14		Atp6ap2		Hsp110		Acot7		Necap1		Thbs4
Tsn		Glul		Pea15a		Psap		Pea15a		Cisd1		Cope		Rit2		Nrsn1		Pfdn2		Tmem59		Reep2		Dad1		Vdac2		Nsg1		Ndufb6		Bola3		EG627782
Ghitm		Ptov1		Gnao1		Pfdn5		Nell2		2210016L21Rik		Csrp1		Abhd8		Atp6v0e2		Dnaja1		Ergic3		Klc1		Mrps14		Atp6v1a		Glul		Gdi1		LOC100046168		Cox6b1
Hsp90b1		2900097C17Rik		Amotl1		Nt5dc2		Timp2		Ube2v1		Dos		Znhit1		Atox1		Klc1		Ap2s1		Tagln3		Lrrtm1		Neurl		2210016L21Rik		Ndufa8		LOC100045858		Ndufa5
Ap2s1		Laptm4a		Adcy1		Pgrmc1		Kif5b		Polr2g		Polr2e		Sod1		Pak1		Dad1		Sult4a1		Mrpl28		Rasl11b		2310016E02Rik		Tuba4a		Tspan3		Ndufa10		Arhgdia
Ubl5		Map1lc3b		Uqcrfs1		0610006I08Rik		Dlgap3		Ndufa8		Scn1b		Ckmt1		Dync1i2		Serf2		Klf13		Atp9a		Tbca		Tmem59l		Arl6ip1		Gabbr1		Scg5		Maf1
BC003940		Kif5a		Mrpl41		Scn1b		Gpm6b		Atp9a		Gng3		D19Ertd721e		Zmat2		Gng3		Ctsf		1200015A19Rik		Kctd13		6720456B07Rik		Pfdn2		Aamp		Glul		Atp5g3
Arpc3		Ier3ip1		Arl3		6720456B07Rik		Psma7		Syn2		Lynx1		4921506J03Rik		Rab11a		Hprt1		Sh3gl2		Grina		Psmc5		Bcan		Pde1b		Atxn10		Ptgds		Gpld1
Pgrmc1		Syt4		Atpif1		Atp6v0e2		Cope		Ndufb2		2410015M20Rik		Syt1		Scg5		Dstn		Hspa5		Ndufs4		Ssr3		6330403K07Rik		2310003F16Rik		2210016L21Rik		Vamp2		Rnf168
Polr2e		Hsp90b1		Resp18		Hist3h2a		Snap91		Rac1		Atp6ap2		2900097C17Rik		Psmb7		Pgrmc1		4921506J03Rik		Pi4ka		Pls3		Ociad1		Cox6a1		Cisd1		5230400G24Rik		Tmem50a
Mylc2b		Mlc1		Bcas1		Ssr3		2310003F16Rik		Napa		Ndufa7		S100a1		1200015A19Rik		Impact		Nap1l5		Rasgrp1		Rac1		Spnb3		Psmc5		Hsbp1		Cd81		Cetn2
Hprt1		Edf1		Slc6a17		Eif1b		Map1lc3b		Arpp19		Dpysl2		Mrpl28		Rasgrf1		Qk		Ctsz		4921506J03Rik		Ywhab		BC003266		Bcan		Zfp706		Tubb5		4921506J03Rik
Pfkm		Stub1		Ly6e		Ghitm		Mal		Sfrs3		Gpm6a		Gabbr1		Gstm1		Map1lc3b		Vps28		Mef2c		5730469M10Rik		2900046G09Rik		Atpif1		St8sia3		Scg3		Tloc1
Camkv		Aco2		Ndufa7		Atxn10		Nsg1		Ppp1r9a		Ndufv2		Mrps14		Tagln3		Sdf4		Vcp		Gnao1		Scd2		1810046J19Rik		Zcchc12		Dynlrb1		OTTMUSG00000015750		Zfp704
Tuba4a		1810035L17Rik		Gdi1		Cdk5r1		Ncl		1810046J19Rik		Ctsb		Camk2n2		Gchfr		Tspyl4		2700078K21Rik		Pgm2l1		Akr1a4		Prnpip1		Dctn1		Ap2s1		Mtch1		Vcp
Mrpl41		Ap2s1		Nap1l5		Myg1		Amotl1		Grik5		Srp9		Vegfb		Nola3		Tloc1		Gtf2h5		Tubb3		Them2		Npdc1		Sep7		Dad1		Lsm6		Uqcrq
Cdc37		Fkbp1a		Ddx24		5730469M10Rik		Suclg1		Sh3gl2		Atp6v1d		Ywhaz		Drd1ip		Timp2		Tmcc2		2310003F16Rik		Hspc171		Stub1		Suclg1		Psmb4		Gnai1		Vim
Ddb1		Ergic3		Nr3c1		Them2		Atp5g3		Scn1b		Arl6ip1		Rab14		Polr2g		Syt4		Reep2		LOC677213		Laptm4a		Gpr37l1		Gabbr1		Rap1gap		Pmm1		Polr2i
H2-Ke2		Txndc13		Bola2		Mt2		Gabarapl1		Psmc5		Atp6v1a		Maged1		1110058L19Rik		Rab11a		Sdc3		Clstn3		Ndufa8		Eef1b2		Tac2		1810035L17Rik		Pfn1		Marcksl1
Timm17a		Nme3		Pcbp1		Ap1s1		Sh3gl2		Actr1b		Mllt11		Eif1		Zcchc12		Hsbp1		Tmem184b		Aip		Tspan3		Polr2j		Hprt1		Eif4h		Akr1a4		Znhit1
0610006I08Rik		Nisch		Cct3		6330514A18Rik		Ndn		Pfn2		EG627782		Uqcrc1		Prnpip1		Atp6v1a		Capns1		Rasgrf1		Eif1b		Lsm4		Mrpl33		Ywhag		Sep15		Ddah2
Ly6e		Flot1		Camk2n2		Pfdn1		2310016E02Rik		Mrpl28		Bola3		Sh3gl2		Pgrmc1		Kif5b		Coq7		LOC676596		Gnb2l1		Atpif1		Txn1		Ndrg2		Hprt1		Ufc1
Plekhb2		Suclg1		BC003940		Sod1		Ptpn5		Arpc2		Atp13a2		Ndufa7		Arpc2		Pfn1		Gpm6a		Fkbp1a		Ankrd43		Hspa5		Phpt1		Tagln3		Spcs2		Ly6e
Oxct1		Dner		Aurkaip1		Apbb1		Mylc2b		D10Bwg1364e		Pld3		Apbb1		Matk		Wdr6		Slc2a1		6330527O06Rik		Ruvbl1		Sncb		Atp13a2		Atp6ap2		Srp14		Igfbp2
Rab18		Olig1		Eif1		Fis1		Dstn		Prkar1a		AI413582		Ociad1		Slc17a6		Dner		Trpc4ap		Gria3		Acot7		Ndufb6		Tmem66		Atp6v0e2		Timm8b		Ilk
Ddx24		Psmb3		Atp6v1b2		Dgat2		Tloc1		Ywhab		2810405K02Rik		Prnpip1		Rufy3		Ankrd46		Cct8		Atxn10		Ppm1e		Ap3m2		Cds2		Elmod1		2810407C02Rik		LOC100045858
Arl6ip1		LOC100045858		Stip1		Tspan3		Pfn2		Sdha		Slc22a17		Gja1		Trim2		Nap1l4		Pllp		Camta1		Spink8		Arl6ip1		Thy1		Sh3gl2		LOC100047794		Stip1
Nefm		6720456B07Rik		Sh3gl2		Sult4a1		LOC100042211		Trim2		Ppp2r1a		Ddx5		Oxct1		Serpine2		Aamp		Atp6v1d		Hnrnpa2b1		Hsp90b1		Brp44		Atp6v1a		Brp44		Maged1
Mtap1a		Ap1s1		Cldn11		Pfn2		Cx3cl1		Psmb10		Mmd2		Kif5c		Spcs1		Rit2		Got2		Cisd1		Prkca		Mrpl30		Napa		Arl6ip1		Gdi2		Cby1
Tmem66		Ctsb		Flot1		Phr1		Hsp110		Gpi1		Rit2		Stmn2		S100b		Mtap1b		Gabbr1		Kif1b		Ncl		Psd		Vamp2		Psmc5		Eif1b		Slc4a2
Atp6ap1		Flywch1		Dctn2		Nrxn1		Ociad2		Pigyl		Hspa5		Nefm		Gpr37l1		Dynlrb1		Ppap2b		Pde1a		Zcchc17		Ube1x		Dnaja2		Hprt1		Dgkg		Nsg1
Ufc1		Hsp110		Scn1b		Klhdc2		Oxct1		Mrpl34		Vsnl1		Hrh3		Gm1673		Hpca		Rph3a		Phr1		Capza2		Cd81		Nsg2		Mrpl33		Psmb1		Tegt
Enc1		Atxn10		Uqcrc2		Gabarapl1		Gabra4		BC003940		Ncam1		Psmd2		Clpp		Nola3		Smarca4		Neurl		Mrpl30		Klhdc2		Map1lc3b		Ube2v1		Kcnab1		Hsp110
Matk		Atp6v1d		Gabra4		Clpp		1810046J19Rik		Sez6l2		Psmb10		Mylc2b		Ankrd46		Flywch1		Eno2		Srp14		Mrpl52		Hpca		Atp6ap2		Gabarapl1		Ppp3ca		Actn4
Itpr1		Ghitm		Ppap2b		Med28		Edf1		Ppp1r1a		Taldo1		Eif3i		LOC100042211		Mgea5		D15Wsu75e		Vamp2		Mrpl33		Snap91		Fgf13		Gpr158		Top2b		Atp1a2
Arf3		Kif5c		LOC676596		Srp14		Htra1		Gng3		Sv2a		Ndufa8		Pfdn5		Ociad1		Ipo13		Ndufa1		Ramp1		Slc12a5		Hcfc1r1		5230400G24Rik		Ptprz1		Chmp2a
Enpp2		Cope		Fkbp1a		Stim2		Cct3		Atp6v1b2		Mrpl34		Trim32		EG210583		Dync1i2		Myg1		Scn1b		Srp14		Olig1		Arf4		Ndufv2		Kcnma1		BC008155
Vdac1		Spcs2		Cope		Exoc5		Ap1s1		Lynx1		Bloc1s1		Fkbp1a		Eif4h		Ddx24		Psat1		Gabbr1		Dos		Ak5		5730469M10Rik		Sumo3		Tcea1		Lamp1
Rab14		Ramp1		Itm2c		Dnaja2		Nrsn1		Rab11a		Tppp3		Tubb5		Gja1		Mtap1a		Rab3a		Vdac1		6330403K07Rik		2410015M20Rik		Tmem49		Atp6v1d		Cacybp		Tmem4
Mrpl30		Ndrg4		Zcrb1		Stxbp6		Tspan7		Cuedc2		Mrpl28		Tspyl4		4921506J03Rik		2900011O08Rik		Wscd1		Snap91		Jph4		Srgap3		Eif1		S100a1		Uqcrfs1		Prpf8
Leng8		Arpc1a		Ppp1ca		Cisd1		Gdi1		Dynlrb1		Phpt1		Napg		Kif5c		Scg5		Syf2		Jph4		Psap		Slc17a7		Prkar1a		Neurl		Lrig1		Dynlrb2
Selk		BC003940		Rps5		EG627782		S100b		Ap2s1		Haghl		App		Wdr6		Psmc3		Carhsp1		Hspa9		Hpcal4		Prkacb		Ppme1		Tubb3		Tmem59		Stmn3
Cds2		Nrsn1		Ccni		Nola3		BC003266		Klhdc2		6330403K07Rik		Smarca4		Pnck		Slc25a39		Ddb1		Sncb		Ndufa7		Dgkz		Map1lc3a		Bola2		Gm1673		Ccdc124
Higd2a		1110020P15Rik		Tagln3		Aamp		Reep5		Scg3		Sf3b5		Arpc1a		Dctn2		Sez6l2		Tbca		Mtap1b		Lynx1		Sh3gl2		Rnf187		Ube1x		2810428I15Rik		Aurkaip1
Arpp21		Ndufa7		Atp6ap1		Hspc171		Ndufv2		Thy1		Slc6a3		Slc25a39		Dad1		Polr2e		Spr		Cyfip2		Ndufv2		Ramp1		Atp6v0d1		Bcan		S100a16		Zcrb1
S100b		Tmem59l		Slc24a3		Igsf8		Ntng1		Acot7		Cldn11		Tmem91		Map1lc3a		Ppp1ca		Grhpr		Rgs7bp		Gria3		Pfkm		Drd1ip		0610037P05Rik		Got2		Uqcrc1
Aip		Ache		Ckmt1		Hpcal4		Nrxn2		Klhdc3		Nap1l4		Lsm6		Hprt1		Ndufs4		AI413582		Uqcrfs1		Rit2		Dos		1810035L17Rik		Timm8b		Ldha		Ndufb7
Rundc3a		Cct7		Ndufv2		Ppib		Prkar1a		Ndn		Cd81		Cdc37		Slc12a5		Suclg1		H47		Psmb10		Cyfip2		Cox7b		Scg5		Scn1b		Hnt		Flna
Vamp2		Mylc2b		Hspa9		Shfm1		Pitpnc1		Ptprs		Atp6v0a1		Atp1b1		Ppp1ca		Hdac11		Pdia6		Ccni		Dhps		Them2		Tspan3		Gng3		Ndrg2		1700027N10Rik
6330403K07Rik		2810405K02Rik		Calb1		Sh3glb2		Rgs7bp		Cdk5r1		Dnm1		Usmg5		2610507B11Rik		Ndufb2		Flywch1		Atp6v0d1		Hmox2		Scamp5		Atp6v0a1		Atp6v1b2		Cct3		Dlx1
Rph3a		Timm17a		Ywhab		Rufy3		Adcy1		Rit2		Tegt		Got2		Higd2a		1110008P14Rik		Copz1		Cryab		Tmem50a		Sumo1		Got2		Mllt11		Diras2		Cfdp1
Vsnl1		Selk		Ddx1		Dek		Mtap1a		Gabbr1		Sdha		Glul		Cplx2		Igsf8		Gjb1		Ap2m1		Ap1s1		Ahi1		Ptgds		Diras2		Erp29		BC010787
Timm13		Pak1		Sf3b2		Ptpra		Ppib		Dnaja1		Impact		Impact		Mtap7d2		Map1lc3a		Gja1		LOC100042211		Arl2		Chd3		Timp2		Cacna2d3		Pak1		Tmem59
Pea15a		Freq		Hsbp1		Kcna1		Got1		Necap1		Ncl		Zcchc17		Klc1		Cplx2		BC008155		Sh3gl2		Dlgap1		Clpp		Cyfip2		Cript		Higd2a		Agpat3
Ncl		Tmem130		Pitpnc1		Arl8b		Bcan		Ufc1		Rps5		Skp1a		Tmem130		Disp2		Eef1b2		2310016M24Rik		Eef1b2		Ndufb7		Nicn1		Syn2		Prdx5		Sfrs3
Scg2		Atp6v0a1		Ndufs8		Kifap3		Necap1		Itpka		Npdc1		Abhd12		Atp6v0d1		Slc6a1		Cox5a		Timm13		Gstm5		Uqcrc2		Nrxn1		Slc12a5		Vdac1		Cstb
Rufy3		Zcchc17		Cd81		Psma1		BC003940		Nedd8		Hmox2		Josd2		Nars		Ubqln2		Cox6b1		Ckmt1		Pde2a		LOC236598		Mrpl30		Ankrd43		Mbnl1		Mrps11
Cisd1		Slc17a6		Drd1ip		Gabbr1		Tsc22d4		Gabarapl1		Map1lc3a		Tmem59l		Timm13		Atp1b2		Unc5b		Ankrd46		Kcnab2		Rab11a		Gas5		Oxct1		Camk2n1		Tspan31
Atp6ap2		Nrxn1		Abca2		LOC100043257		Nedd8		Eif1b		Necap1		Gng3		Abca2		Nptn		Csrp1		Ube1x		Dpysl2		Wsb2		Dner		Cdk5r1		Slc22a17		Ptms
Sep7		Mllt11		Nrsn2		D10Bwg1364e		Ndufa8		Arhgef4		2310016E02Rik		Atp5g3		Ap2m1		Pcdh9		Chmp1a		Gabarapl1		Uqcrc1		Sod1		Polr2j		Pcp4l1		Selk		Fkbp1a
Ndufb7		2310016E02Rik		Ergic1		Akap8l		Bat3		4921506J03Rik		Gpld1		Fkbp2		Disp2		Uqcrc2		Ppp1r14a		Chgb		Sep7		Cdk5r1		Psap		Nrxn1		Prkcb1		Ucp2
Npdc1		Eif1		Gnb2		Ankrd46		Arf3		Vdac2		Arhgef4		Ctxn1		LOC100045858		Ywhaz		Vegfb		Spnb3		Hsp90b1		Prnp		Nars		Mrpl30		Cbln3		4833401D15Rik
Gls		Ctxn1		B230209C24Rik		Hnrnpa2b1		Atpif1		Hsbp1		LOC100046168		Ncald		Atp9a		Nsg1		Zcrb1		Prkar1a		Ociad2		Nefm		Psma7		Gnb2		C920006C10Rik		Cope
Sh3bgrl3		Polr2g		Gls		Cyfip1		Hprt1		Cyfip2		Fbxl15		Tagln3		Mapre2		Vps28		Klhdc3		Mtap1a		Epha4		Psmc5		Clpp		Mrps14		Nisch		Csrp2
Atp6v0d1		Mrpl12		Selk		Tmem38a		Clptm1		Mrpl30		Pfn2		Vdac1		Slc30a9		Psmb10		Stip1		Ppap2b		Ap2s1		Suclg1		Uqcrfs1		Supt5h		Atox1		Eif1b
Bcas1		Hdac11		Rit2		5230400G24Rik		Syn2		Ndufb10		Atp6v0e2		Mrpl17		Pmm1		2410022L05Rik		Cdc37		Rps5		Shfm1		Abhd8		Ckmt1		2310016E02Rik		Mrpl34		Ndufa6
2310016E02Rik		Dpysl2		Dnm1		Ppp3ca		Selk		Ndufb7		Cct8		Dnaja2		Qk		Shfm1		Gamt		Slc25a5		Zfp179		Aco2		Nell2		Tbca		Ctsd		Gtrgeo22
3100004P22Rik		Ucp2		Timp2		Jtb		Pgrmc1		2010107G23Rik		Sdf4		Chd3		Wbp4		Ckmt1		Rit2		Eif4h		2310003F16Rik		Aprt		Atp6v1d		Stx1a		Ndufb6		Lgals1
Mrpl28		Gpx1		Tubb2a		Ube2l3		Ndufs8		2310016M24Rik		Tspyl4		Lgi3		Gabrb2		Kcnc4		Cds2		2410015M20Rik		Ndufb3		Ptprs		Ywhab		1700037H04Rik		Thoc7		Ndufb3
Zcrb1		5730403B10Rik		Tspyl4		Prdx5		Idh3a		Slc12a5		Nefl		Rab6		Atp6v0b		Psmd4		Tbc1d9b		Atp6v0a1		Vamp2		Mrpl33		Sumo3		Laptm4a		Ctnnb1		Nedd8
Arpc2		Med28		Cdc42		Pea15a		2900011O08Rik		Cst6		Mrpl30		Spcs1		Psmb10		Ndufb3		B930006L02Rik		Brp44		Mylc2b		Fxyd6		Cisd1		Ndufs4		Hpcal1		Apbb1
Smarca4		Vsnl1		Trim2		4921506J03Rik		Camk2b		Sncb		LOC677213		Crmp1		Dnaja1		Ndufa1		Actr1b		Nedd8		Ndrg2		Mgst3		Spcs1		Ppp2r2c		Edg1		Anxa5
Ddx5		2210016L21Rik		Vdac1		Prkar1a		Pitpna		Tubb4		Mlc1		Slc6a17		Shfm1		Cirbp		Clstn3		Dctn2		Copz1		Phpt1		Gnb2		BC055107		Ywhab		Bat1a
Srpk2		Srp9		A930034L06Rik		Scn2a1		Scg2		LOC100045858		Ap4s1		Pde1b		2310016M24Rik		Cd81		Rnf5		Eif1b		Ube2l3		Nola2		Sh3bgrl3		Aip		Hsp110		Hmgn1
Sf3b1		Mrpl52		Ahcyl1		Cuedc2		Syt4		Tmem49		Surf1		Itm2c		Rac1		Zfp706		Cct3		Snx3		Mtap4		Uqcrc1		Ap4s1		Higd2a		Rab11a		S100b
Rabggtb		Arl3		Dnm3		Spcs1		Gaa		Rhof		Hprt1		Dstn		Csde1		Fkbp2		2310016M24Rik		Dnaja2		Actr3		Ndufa8		Ramp1		Hn1		Mtch2		6330403K07Rik
Fcho1		Bcas2		Epha4		Bola2		Clstn3		Rundc3a		Resp18		Ctsf		Ap1s1		Prdx2		Fkbp2		Rab14		Gnaq		AI413582		BC018242		Hsp110		Ubl3		Atp1b2
Slc25a11		Lsmd1		1810046J19Rik		Abhd12		LOC676596		Lingo1		H3f3b		1810035L17Rik		Tbca		5230400G24Rik		Bcas2		Kcnab2		Gnao1		Stip1		Ppp2r4		Prkar1b		Dnaja2		D4Wsu53e
Arpc1a		LOC676596		Psmb7		Rasl10a		Dner		Atp6v0a1		Gm323		Tsg101		Aamp		Pfn2		Sparc		Ap2s1		Ppp1r9a		Sep7		Tmem50a		Vps29		Psmb7		9530068E07Rik
Mrpl34		Prdx5		Dlgap3		Rab3a		Ufc1		Arl8b		BC003940		Rundc3a		Ndufb3		Cltc		Gtrgeo22		Dpysl2		Jak1		Timp2		Epb4.9		Dnm1		Mlc1		Hspa5
Erp29		Arl2		D10Bwg1364e		Rpl27a		Bloc1s1		Kif5b		Stard10		Hsp90b1		Pfn2		Gpm6b		Gpld1		Klhdc2		Cpne6		Hsp110		Hspa9		Pgrmc1		Mrpl41		Tkt
Tsc22d4		LOC677213		Timm8b		Srgap3		Ppp2ca		Fgf13		Bcas2		Mgll		Rabac1		Cds2		Arpc3		Ap4s1		Chst1		Pcp4		Gnao1		Ppp3ca		Ppp2r2c		Gad2
Spr		Mrps14		Higd2a		Ndufb3		Chga		1200015A19Rik		Drd1ip		Prkar1a		Esd		Dnm3		LOC100045858		Tmem50a		Vps28		Hn1		Slc1a3		Spock3		Dctn2		App
Ncdn		Erp29		Ociad1		Zcrb1		Camkv		Rps5		Rasgrf1		1810041L15Rik		Cct7		Ghitm		Fkbp1a		Ndn		Psmb10		Stmn2		Myg1		Gna11		Gstm1		Ccdc34
5730469M10Rik		Matr3		Eif1b		Polr2g		Bex2		Ly6c1		Lsmd1		Atp1a2		Mtap1b		Capns1		Daam2		Ube2v1		Stk25		Tuba4a		Ndufa3		Ncl		Ap4s1		Vezf1
Slc12a5		Mesdc2		Josd2		Hspa9		Stip1		Elof1		Rufy3		Trim2		Hn1		Cryab		Mapk3		Ndufs2		Dock9		Palm		Flot1		Atp1a2		Gabarapl1		Cuedc2
Pigyl		Rab2		Pfkp		Zmat2		Ankrd46		Camk2n2		Ube2l3		Gnao1		Cct8		Mrpl28		Syp		LOC100045858		Brp44		Ndufb10		Psma1		Gsk3b		Eef1b2		Ddt
2410015M20Rik		Rnf187		Bex2		Tubb5		Laptm4a		Rab11b		Hsp90b1		Cstb		Ier3ip1		Rnf208		Tloc1		Mrpl41		Tsg101		Stk25		1200015A19Rik		Myo5a		EG627782		Arl3
Sdhd		Atp1b2		Pllp		Kctd12		Cltc		Gdi1		Ghitm		Ppp2r4		Sf3b2		1110058L19Rik		Atp1b3		Wasf1		Fgfr1op2		1110008P14Rik		Gpr37l1		Rogdi		Rnf14		Klhdc2
Tsg101		Ufc1		Chd3		Prnp		Nt5dc3		Cox6a1		Spcs1		Nme3		Gsk3b		Hcfc1r1		Oxct1		Qk		Atp6v0e2		Lsmd1		Mrpl34		1200015A19Rik		Ndufb3		Syf2
Gaa		Cryab		Ntng1		Mrpl30		Atp9a		Pgrmc1		Suclg1		Wdr6		Rps5		Uqcrfs1		Hsbp1		Ndufa3		Tspan5		Tbca		Sez6l2		Atp6v1h		Cacna1a		Arpc1a
Nptn		Thy1		Kcnc2		Freq		Atp2b1		Freq		Spp1		Ndufb7		Hmox2		Sh3glb2		Trim2		Arpc2		Rbm39		Dctn1		1110020P15Rik		Ly6c1		LOC632000		Sparc
Syt5		Lsm4		Skp1a		Snap91		Vdac2		Uqcrc1		Rgs10		Cmtm5		Klhdc2		Alg2		Cuedc2		Ndufv2		Tmem9b		Rab11b		Surf1		Ndn		Sec61a1		Sncg
6330407J23Rik		BC008155		Ap2s1		Copz1		Nefm		Gpr158		Ankrd46		Mid1ip1		EG627782		Slc12a5		Rogdi		Dnm1		Pdha1		2810405K02Rik		Pfkm		Pigyl		Atp2a3		Slc2a1
Ppme1		Atox1		Ppp2r2c		Actl6b		AI593442		Hnrnpa2b1		Esd		Gas5		Camk2n2		Oprl1		Hmox2		Uqcrc2		Tmem30a		Ghitm		Spnb3		Pfkm		Sult4a1		Tyrobp
Pdia6		Bloc1s1		Dgkz		Bcas2		Rrp1		Selk		1700037H04Rik		Slc12a5		Timm17a		Pigyl		Cope		Hn1		Cap2		Dnaja1		Ndufv2		Txn1		Gstm5		LOC100044696
Tcp1		Ncdn		Stub1		Zfand2b		Ddx24		Rph3a		Vamp2		Psmb4		Itm2c		D10Bwg1364e		Ap4s1		Ghitm		Rab11a		Atp6v0d1		Ppp2r1a		1110008P14Rik		Mtss1		Ctsf
Ywhab		Clstn3		Gstm1		Eif3g		Gnao1		Scn2a1		Bag1		Mrps18a		Ptprn		Eif4h		Ppm1a		Vdac2		LOC677213		Atp6ap1		Ghitm		Ndufa7		Gad1		2310007A19Rik
R3hdm1		Slc30a9		LOC100045716		Psma7		Mrpl30		Zmat2		Ppp2r5d		Sparc		Atp6v0a1		1700037H04Rik		Znhit1		Jak1		Lrrn2		Mrpl28		Flywch1		Ankrd46		Myo5a		Nkain4
Prkacb		Cds2		Ndufb2		Pop5		Psmb2		Dnm1		Atp9a		Hspc171		Psmd4		Chga		Hspa9		Prkacb		Rgs14		Ppp2ca		Tmem59l		Nola2		Rab1		D17Wsu104e
Nat8l		Arhgdia		Ndn		Nola2		Cuedc2		Srp9		Aldh1a1		Klhdc3		Cct5		Syp		0910001L09Rik		Sep15		Prpf8		Ndrg3		Ube2l3		Plekhb2		Ddx24		AI314976
Cuedc2		Wbp4		Sv2a		Pld3		Scg5		Camk2b		Gabbr1		Ncdn		Cds2		Ptplad1		Htra1		Slc6a1		Map1lc3a		Rogdi		2900011O08Rik		BC003940		Dnm3		Hist1h1c
Ndufb8		Vdac2		Fkbp2		Ldha		Fgf13		Mrpl52		Cend1		Arl2		Ddx24		Ier3ip1		Dynlt3		Dgkz		Gpr37l1		Impact		Zfp706		LOC100042211		Hsbp1		Dclk2
Ergic3		Trim2		Dazap2		Prnpip1		Gpi1		Ccni		Ahcyl1		Idh3a		Gnao1		Camta1		Ilk		Napa		Itpka		Calb1		Rit2		Sec11c		Sf3b1		Sdc4
Med28		Slc1a3		LOC100042211		Chd3		Tmem151		Map1lc3a		Rab14		Stk25		Dnm3		Zcchc17		B230209C24Rik		1110031B06Rik		Clpp		1700037H04Rik		Nudt16l1		Ptpn5		Kitl		Kif5a
Psmc3		Kif5b		Rundc3a		Syn2		Atp6ap1		Ramp1		Ywhaz		Ywhag		Ahcyl1		Napg		Ak1		Ppme1		Chmp1a		Actr1b		Gaa		6720456B07Rik		Snrpd3		Prdx5
Gpi1		Dctn2		Chga		Vps37b		1110008P14Rik		Tbca		Zcchc17		Timp2		Nicn1		Gabrb2		Dpysl2		Cds2		Ankrd46		Usp22		2810405K02Rik		Pfkp		Slc25a5		Tmem66
Bloc1s1		Slc6a1		Psmb2		Eno2		Sv2a		1810035L17Rik		Dnm3		Ppap2b		Mtap1a		Rab14		Zfp106		Gdi2		Ndufa12		Ube2l3		Prnpip1		Mettl9		Ywhaq		1700009P17Rik
Stx1a		Ywhab		Taldo1		Rit2		Chmp4b		Psd		Ctsz		Syt4		Polr2f		Epb4.9		Adipor2		Pea15a		1700037H04Rik		Syt4		Tubb3		Sh3glb2		Polr2j		Baiap2
Clpp		Ankrd46		Bex1		Rbm39		Mrps18a		Mrpl41		Psat1		Ak1		Rogdi		Gas5		Fkbp4		Ppp3ca		Apbb1		Ctnnb1		D19Ertd721e		Hnrnpa2b1		Atp9a		Srebf1
Htra1		Hpcal4		Ctnnb1		Erc2		Ndg2		Snap91		Psma2		Sep7		H3f3b		Scg3		Nrxn2		Ppp1r1a		Gaa		Mrps14		Pabpc1		Nefm		Ndufs4		Prkar1a
Copz1		Atp9a		S100b		Tloc1		H2-Ke2		Copz1		Pigyl		2900092E17Rik		1110020P15Rik		Timm8b		Hsp90b1		Gabra1		Fibcd1		BC003940		Ufc1		Stub1		Clstn3		Tm9sf2
Scamp5		Uqcrfs1		Reep5		Uqcrc2		Eif4h		Slc6a17		Fkbp2		Pfdn2		Sod1		2310003F16Rik		Flot1		Cx3cl1		Dgkz		Cd200		2310016E02Rik		Dnaja2		Dnaja1		Mgll
Pltp		Shfm1		2900011O08Rik		Vdac2		2410015M20Rik		Nsg2		B2m		Hdac11		Zcrb1		Csrp1		Gnb2		Map2k4		Atp6v0d1		EG667183		Cryab		AI593442		Bcar1		Ncl
Sh3gl2		Eif4h		Syt13		Rtn4r		Gtrgeo22		Calb1		Eif1		Npdc1		2900011O08Rik		Hap1		Plekhj1		Ncl		Serf2		Pcsk1n		LOC100045858		Hspa9		Psmc5		Ttc3
Cript		Calb1		Syngr1		Pi4ka		Cyp46a1		Tubb2a		Mapk3		Ccni		Tmem59l		Polr2g		Sars		Sdf4		Nrsn1		Ap1b1		Ipo13		Dgkb		Lancl1		Rab14
Nsg2		Tppp3		Pitpna		Psmc2		Ndrg3		Serf2		1110001J03Rik		Hmox2		Ogdh		1500012F01Rik		1110001J03Rik		Myo5a		Mal2		Med28		Actr1b		Alcam		Atxn10		Polr2f
Prnp		Eif1b		Ube2l3		0710008K08Rik		Abhd12		Gucy1a3		Sez6l2		Mrps34		Sncb		1810035L17Rik		4933428G20Rik		Ctsz		Napa		Hnrnpa2b1		Eif1b		Capza2		Mtap4		Ewsr1
Trim2		Cfdp1		Spcs1		Gdi1		Cox6a2		Hnrnpu		Nfe2l1		Tloc1		Epm2aip1		Ndrg3		Yars		Fgf13		Lphn1		Slc6a17		Ndufa8		Prkar1a		Ociad1		Stk11
Hnrnpa2b1		Atp6v0e2		2310016M24Rik		Clptm1l		Zfp179		E130012A19Rik		Sod2		Ramp1		Mrps25		Ptprn		Ppp1r1b		Bcap31		Tubb4		Ncald		Klhdc3		Cuedc2		3300001P08Rik		4930579J09Rik
Zc3h13		Tspyl4		Snap91		Tm2d2		Ptov1		Ap4s1		Epb4.9		Ddb1		Phb		Tegt		Pmvk		Stard3nl		Cct8		Rph3a		6720456B07Rik		Syp		Ctsb		2010001J22Rik
Myo5a		Psmd7		Lsmd1		Sssca1		Kctd13		Ensa		Abat		Cox6a1		Ddx1		Stip1		Itm2c		Gls		Kif5c		Polr2f		Med28		Ccni		Sucla2		Prnpip1
Nme3		Qk		Clpp		2900092E17Rik		Sncb		Ndufv2		Pitpna		1810063B05Rik		Vdac2		Sh3gl2		Rab11b		Polr2g		Map2k4		Mrpl12		Gabarapl1		Gas5		1200009O22Rik		EG626359
Abhd12		Tuba4a		Htra1		Synpr		Slc6a17		Timm8b		Mtap1b		Sep15		Ghitm		Atp6ap1		Eif1		Egr1		Srpk2		Commd3		Arpc2		Ap4s1		Baiap2		Hist1h4d
Cmtm5		Bcan		Cyp46a1		Spnb3		Igsf8		2410015M20Rik		Gabrb2		Rpl27a		Myo5a		Cfdp1		Atp13a2		Gm1673		Cuedc2		Ccni		Coro2b		Polr2j		Rbm39		Mrpl52
Gas5		Cct5		Arl2		Tcp1		Atp6v1b2		Ankrd46		Uqcrfs1		Mrps15		Nrxn3		Tkt		Hcfc1r1		Slc17a7		Scg5		Snrpd3		Tubb2a		Bloc1s1		Srp9		Dpysl3
Map1lc3a		Hpca		Rogdi		Psmd1		Mapre2		Arhgdia		Psmb7		Bcas2		Ppap2b		Pea15a		Ldha		Camkv		Pfdn2		Tmem85		Impact		Lsmd1		Tuba4a		Klc1
Sars		2310016M24Rik		Rac1		Syne1		Zfp706		Pop5		Bola2		Atp6v0a1		Magee1		Smap1l		1810035L17Rik		Trim2		Matn2		Mrpl55		Sdf4		Zcrb1		B230380D07Rik		Cacna1s
Tmem59		Usp22		Mtch2		Faah		Paip2		Tmem59l		Nkain4		LOC100042211		Gtf2h5		Metrn		Tkt		Dnajc6		EG627782		Syt5		Ak1		LOC100045858		Vps28		Cib1
Csnk2b		Ddb1		Pigyl		Actr3		Ctnnbip1		Ssr3		Mrpl33		Atp6v1h		Ppp3r1		Sep7		Sqstm1		Pfdn1		Rpusd1		Ankrd46		Vps28		Rasl10b		Rab3a		2510006D16Rik
Stard10		P4hb		Pfn2		Ehd3		Ntrk2		Hspa9		Psmb4		Erp29		Ndufb7		Slc4a3		Uqcrq		Serf2		Stx1a		Nedd8		Hnrnpa2b1		Ndufa1		LOC665180		Ruvbl1
Bcas2		Sdhd		Nrsn1		Ak1		Matr3		Wasf1		Dnajc4		Epb4.9		Ccni		Phb		Atp6v1e1		Selk		Nola2		Hcfc1r1		2310016M24Rik		Spcs1		Ppp1r1b		Rhob
0710008K08Rik		Clpp		Atp6v1h		Ipo13		Hsp90b1		LOC100043257		Sdhd		Ywhae		Acly		Cyfip2		Ndrg4		Sdha		6720456B07Rik		0610006I08Rik		Hspc171		Rxrg		2900010M23Rik		Mrpl33
Ndufa7		Phpt1		AI593442		Psmc5		Ppap2b		Atp6v1h		Ndufb3		Mrpl30		Rnf14		Ywhab		Dhcr24		Phyhipl		Klhdc2		Rab1b		Chmp1a		Slc6a1		Sec11c		Ndufb2
Gdi1		Spna2		Arpc2		Sbf1		Tmem66		Sbds		EG210583		Myg1		2310016E02Rik		Atp6v0b		Cox6a1		Hsbp1		Cript		Mal2		Zcrb1		Ppp2r1a		Ndufa8		Ak7
Laptm4a		Higd2a		Ociad2		Plekhg5		Gstm1		Ghitm		Hcfc1r1		1200015A19Rik		Pmvk		1810046J19Rik		Snap91		Hsp90b1		0610006I08Rik		Rasgrp1		Arpc3		Hspa5		Zdhhc14		Krtcap2
Sirt2		Igsf8		Gja1		Gpi1		Map1lc3a		R3hdm1		Mrpl41		Psmb10		Ckmt1		Akr1a4		1300001I01Rik		Arl8b		Tubb2a		Ckmt1		Syn2		Chmp1a		Hrsp12		Polr2j
Becn1		5330431N19Rik		Lphn1		1110008P14Rik		Fads1		Nrxn2		Dctn2		Pnck		Rab11b		H2afv		Sdc4		Nsg1		Psmd1		Cct8		Sssca1		Pea15a		LOC100047837		Mrpl14
Bat1a		Arpc2		Atp6v0a1		Mrpl34		Eef1b2		Ak1		Sh3gl2		Slc25a11		Psmb3		Klhdc2		Sep7		Tanc2		Dap3		Freq		Hdac11		Vdac2		Syp		Bola3
Ube1x		Nsg2		Ddx5		Nars		Sod1		Sf3b2		LOC100045716		Slc30a9		Phpt1		Ap4s1		Spna2		Atp6v1g2		Cx3cl1		Laptm4a		Cct5		Ier3ip1		4921506J03Rik		Timm8b
Ppp3r1		Atp6ap2		Scg2		Ndufc1		Arhgdia		Sdf4		Clpp		Glg1		Gap43		Surf1		Mrpl17		Hrh3		Pfdn1		Mmp17		Slc6a17		Got2		Clip3		Slc9a3r1
Rasgrp1		LOC100042211		Tloc1		H47		2310036O22Rik		Fgfr1op2		Gdi1		Sncb		Cs		Necap1		Atp6v1d		Sdf2		3110001D03Rik		Scn2a1		Mmd2		Zmat2		Chmp5		Tspan7
Supt5h		Gsk3b		Matr3		Arsb		Actr1b		Mapk1		P4hb		Bmyc		Fabp7		Sncb		Zcchc17		1810046J19Rik		Zfp706		Tmem30a		Prdx5		Tmem90a		Cep76		2310047M15Rik
Ndufs8		Nat8l		Fut9		Rasgrp1		4930570C03Rik		Atp1a2		Psmd4		Rell2		Eif1b		Rnf14		A330104H05Rik		Vps28		Elmod1		Srp9		Rangap1		Prnp		Cd47		Ndufa12
Rab11b		Rasgrf1		S100a1		Stmn3		Sars		Chn1		Camta1		Ecel1		Ywhaz		BC003940		Alas1		Scg5		Camk2n1		Cplx2		Atox1		A930034L06Rik		Ppan		Anapc2
Tmem49		Them2		Clstn3		Aff4		Ramp1		Abhd12		Myg1		Psmb3		Glrx3		Ube2v1		Cstb		1200013P24Rik		Ppp3cb		Cisd1		1500041B16Rik		Ppap2b		Got1		Nucb1
Arl2		Tmem50a		Sars		Ppp2ca		Rap1gap		Stk25		Zfp706		Psmd4		Atp6ap2		Arhgef4		Polr2f		Stub1		Nudcd3		Vps28		Arpp19		Hsp90b1		2900092E17Rik		1810035L17Rik
Psmb7		Ckmt1		Mrps15		Atp9a		Tnnt1		Reep2		2610507B11Rik		Sec11c		1110031B06Rik		Nrsn2		Mrps11		Stip1		Hnrnpu		Atox1		Ywhag		Nudt16l1		Ttc9b		1810063B05Rik
Mtch2		Tsc22d4		Rasgrp1		Ptprn		Ap1b1		C1qtnf4		Psap		C1qtnf4		Hnrph1		Atp13a2		Mdh2		Copz1		Pgm2l1		Gls		BC003266		Palm		2410022L05Rik		Psmb2
Got2		Zcrb1		Tmem59		Gtf2h5		Lrp1		Gas5		Gm2a		Bat3		Dstn		Mrpl13		Tmem174		Stard10		Ppib		Shfm1		Zcchc17		Gtf2h5		Ndufb7		Capns1
Pitpna		Sae2		Polr2j		Slc2a13		Impact		Cabp1		Aqp4		Mrpl41		Ndufb6		AI836003		Ptms		Bcas2		Slit1		Psmb4		Gria3		Commd3		Ubl5		Sep15
Rrp1		1500012F01Rik		1110008P14Rik		Tmem9b		Car2		Csnk2b		Phb		Sumo1		Txndc13		Pdha1		Zmat5		Glrx3		Neurl		Txn1		Oxct1		Wsb2		BC038286		Mrps15
Ahi1		Arf3		Cds2		Nbea		Ndufs4		Polr2j		Zmat2		Lphn1		Chl1		Slc6a17		Fxc1		Gng3		Gstm1		Eif4h		Mgll		Ogdh		Slc12a5		Cyb5r3
Mapk1		Ppp2r4		Eif4h		Zfp706		Chd3		Fxyd6		Pcp4l1		Cct8		Ncald		BC003266		Psmc2		6720456B07Rik		Slc25a5		Sgta		Kif1b		2310016M24Rik		Crmp1		Glrx3
Zcchc17		Stk25		Aamp		Tm9sf2		6430548M08Rik		Aamp		Asrgl1		Phyhipl		Sdf4		Abhd12		Jup		Osbpl1a		Rnf187		Ptpn5		Atp1a2		Ndufb2		2310003F16Rik		Dap3
Ube2l3		Sdc3		4930570C03Rik		Kctd4		2210016L21Rik		Chmp1a		Kif1b		Prkacb		Napg		S100b		Akr7a5		Chga		Mrpl34		Mesdc2		Palm		Scg3		1110058L19Rik		Ndufa7
S100a1		Cuedc2		Supt5h		Neurod1		Mlc1		AI413582		1810046J19Rik		Rrp1		Nrxn1		Ndufb7		Gpr37l1		Uqcrc1		Ckmt1		Psma6		Polr2f		Dctn1		Ubqln2		Penk1
Sh3glb2		Peg3		Sncb		Sf3b1		Ppp2r2c		Vegfb		Vps28		Arl6ip1		S100a1		Bcas2		Gpm6b		Aff4		Rab11b		Psmb7		Psd		Pfn2		0610006I08Rik		Sep7
Arpc5l		Rac1		Bloc1s1		Srp9		Sh3bgrl3		Stoml2		Abhd12		Nrxn1		Guk1		1110031B06Rik		EG627782		Clip3		Zcrb1		Abhd12		Dhps		Hspc171		Acox1		Pdia4
Tspan3		Ncald		Sacm1l		Deb1		Rnf187		Prkar1b		Dgat2l4		Tsn		Pfdn2		Cct3		Rell2		Tloc1		EG210583		Ankrd43		Psmb10		Map2k1		BC008155		Cct3
Snrp70		Mrpl17		Ndrg3		Oxct1		Sall2		Tspyl4		Sep15		Ywhab		Nap1l4		Gabra1		Dctn1		Tomm70a		1110031B06Rik		Nat14		Arl8a		Psmb3		Klhdc2		H47
Crmp1		Rgs17		Sumo1		3110001D03Rik		Fkbp2		Prdx5		Gng11		Ppib		Alg2		Ncam1		Stard10		2210016L21Rik		Sez6		Bcas2		Dad1		Klhdc3		Psma7		Arpp21
Tmem85		Rufy3		Cend1		Neurl		Pde1b		Pea15a		Coq7		Mrpl12		2310014G06Rik		Tsn		LOC100048021		Tmem30a		Psmc3		Atp6v0a1		Snrpd3		Psd		Ckap5		Sdf4
Taldo1		Psmb7		Ndrg1		Pfkl		Mrpl28		Dkk3		2310016M24Rik		Mllt11		Mrps14		Vdac2		Nsfl1c		Rab1		Arpc5		Gdi2		Eif3i		Dpysl2		Calb2		Pofut2
Ndufa9		Pcbp1		Ier3ip1		1200013P24Rik		Sec11c		Slc4a3		Ywhaq		Ptms		Tmem59		Camk2b		Unc50		Zfp106		Hivep2		Sh3glb2		Erp29		Dctn2		Tmem38a		Smarca4
Drd1ip		Gnb2		Zfp706		Pcbp1		Pltp		Tloc1		1110008P14Rik		Tmem59		1110019J04Rik		Haghl		Psmd2		BC018242		Ptgds		4921506J03Rik		Scamp5		Rasgrp1		Sf3b2		Stmn2
Slc17a7		Ttc9b		Pfdn1		Gas5		Rangap1		Gabra1		Ufc1		Nrsn2		Gad2		Vcp		1110007C09Rik		Mrpl30		Parp1		Cfdp1		Ndufb6		Cct2		Cfdp1		Ywhaz
Phpt1		Prpf8		Lgi3		Atp6v0d1		Chgb		Nat8l		Tbca		Bat1a		BC003940		Kcnab2		Anapc2		Spcs1		Mgll		Nsg1		LOC100042211		LOC100047385		Ahcyl1		Matr3
Kctd13		Hmox2		Tcf7l2		Rpusd1		Dctn2		Syt13		2310003F16Rik		G6pc3		Cops6		Tac1		BC051227		Psma1		Neurod2		Cltc		Slc25a11		Lyrm2		Scp2		Sdha
1700037H04Rik		Sh3gl2		Hlf		Snrpe		Cops6		Capza2		Igsf8		Slc1a3		LOC100044696		5430437P03Rik		Tsg101		Atp5k		Mtpn		Cacybp		Klhdc2		Syt1		Ncam1		Sox9
Idh3g		Pfkm		Mlc1		Klf13		Scd1		Pcmtd1		Ndufs2		Ctsb		Dap3		Olig1		Bag1		Ndufb2		Cisd1		Gaa		Scg3		Rit2		Nrxn3		Mrpl30
1810035L17Rik		Mrps12		Sdc3		Uqcrc1		Psmd2		Spcs1		Tmem59l		Lhfpl4		EG667183		Chmp4b		Dnaja2		Rnf187		Oxct1		Rangap1		Syngr1		Lsm6		Pcdh9		Ppp1r16a
Mt2		Bola3		Coq7		AI413582		Syngr1		2810405K02Rik		1810035L17Rik		Oxct1		2310033P09Rik		Abca2		Rpn2		Rpusd1		Nbea		Pcbp1		Spop		Nme3		Hnrpdl		1810059G22Rik
Atp6v0a1		Tkt		Shfm1		Tsg101		Got2		Vcp		6720456B07Rik		Spna2		5230400G24Rik		Ndufa12		Scamp5		BC003266		Mki67ip		Arpc2		Mtpn		Got1		Agpat5		LOC100047506
Nrn1		Txn2		Gpm6b		Mylc2b		5730469M10Rik		Prnpip1		1200015A19Rik		Nrxn3		Mapk3		EG210583		Atp6v0a1		Arpc3		Srp9		Large		Rpn2		Akr1a4		Nedd4		Clic1
Psmd2		G6pc3		1110001J03Rik		1810063B05Rik		Ywhab		B230217C12Rik		C1qb		Nudt16l1		Trappc4		5330431N19Rik		Sgta		Ndufa8		Ddx24		BC038286		LOC100044908		Them2		Atp6v0b		Trappc4
Anxa5		Epb4.9		Slc12a5		Cpne6		Tmem59		Bcan		Tmem59		Dhps		Atp6v1b2		Dpp6		Pld3		0610006I08Rik		Phr1		Cdc37		Hn1		Plekhj1		Cstb		Psat1
Ssr3		Dpp6		Rnf14		Ywhag		Prkcb1		Plekhj1		Atp6v0d1		Suclg1		Arhgef4		Flot1		Stk11		Large		Gabrb2		0610037P05Rik		BC055107		Wasf1		Sdf2		Psmc5
Elmod1		5730469M10Rik		Mrps18a		Actr1b		Uqcrc2		Eif4h		Vegfb		Klhdc2		Car2		Vapa		Agpat4		Sort1		Alcam		Slc6a1		Hsp90b1		Ensa		Ndufb10		Cirbp
Reep5		Vdac1		BC003266		1200015A19Rik		Tcf7l2		Psmd2		Chgb		Psmc3		Bag1		Sv2a		Asrgl1		Syt13		Atp6v0b		Ssr2		Camk2b		Napa		Snx3		Ccdc108
Trim44		Sep7		Rab11b		Ap2s1		Nme3		Arpc3		Cplx2		Aprt		Sep7		Arl2		Ugt8a		Erc2		Ipo13		Ndufa7		Prnp		LOC100046168		Aip		Dctn2
Prdx5		Ddx24		1110020P15Rik		Chgb		Med28		Smap1l		Rph3a		Ptprs		Phyhipl		Hspa9		Zeb2		Mal2		Ndufb8		Hspc171		Ddx24		0610006I08Rik		Lxn		Zmat5
LOC100044908		Hn1		6720456B07Rik		Pkia		Mid1ip1		Rasgrp1		Idh3g		Supt5h		Tgoln1		Elp2		Ttc3		Rnf14		Csnk2b		Pop5		Rab14		Nomo1		2310016E02Rik		Mdh1b
Rab6		Rph3a		Tkt		D10Ertd610e		Sep15		Pfdn1		Selk		Rnf187		Ctsb		Cct8		Nudt16l1		5230400G24Rik		Nsg2		Atp13a2		Nt5c3l		Dnaja1		Eif4h		Mgea5
Syt13		Rab14		Psmc5		Rbbp4		Coq7		Mapre3		Cfdp1		Fxyd6		Deb1		Ctsb		Nme3		Ap3m2		1810035L17Rik		LOC100045858		Ptms		Stip1		Itpka		6330577E15Rik
Kif3a		Mrpl30		Atp6v0d1		Cds2		Cdc37		Gabra4		Phyhipl		Trpc4ap		Cacybp		2210016L21Rik		Dhps		Commd3		Gtf2h5		Ssr3		Bcas2		Shfm1		Gnb2l1		Rps27l
Wbp4		Bola2		Mrps25		Nefm		LOC100043257		Ppap2b		Mtap4		Sdhd		Kif1b		Hnrpdl		Slc35b2		Txnl1		Large		Pigyl		Gdi1		Tmem59		Tmem49		Rac1
Rit2		Psmb10		LOC100048122		Txnl1		Eif1b		Epha4		Nat8l		Spr		Tsn		Dynll2		Ndufb10		Arpp21		Ubqln1		Zfp179		Polr2g		Sez6l2		Hcfc1r1		Cdc37
Napg		Mrpl41		Plcb4		Atp6v0a1		Bcas1		Ppp2r4		Scg2		Cct7		Mrpl30		Kcna1		Dgat2l4		Pcmt1		Pctk2		Gja1		0610006I08Rik		Ckmt1		Ewsr1		Hexa
Psmb2		Trf		Tmem66		Ctsd		Ddb1		Hdac11		Stx8		Actr1b		Psmb2		Prkacb		Slc30a9		2610507B11Rik		Sec11c		Hspa9		Sars		Dazap2		Rab2		Cyfip1
Spin1		Wsb2		Dnaja1		Dpysl2		Ccdc124		Atpif1		Dpm3		Dctn2		Abat		Psmb2		Dad1		Nrn1		LOC100047837		Dnaja2		Rasgrp1		LOC100044908		Commd3		Gtl3
Vcp		Pnck		Txn2		Hnrpdl		3100004P22Rik		2310014G06Rik		Flywch1		Gls		Pcbp1		Prnpip1		Atp5g3		Nat8l		Cds2		Srpk2		2610507B11Rik		Ssr3		Dpysl2		Bcas2
Magee1		Ddt		Gad2		Ahi1		Ppp2r5d		Surf1		Prkar1b		Rpn2		Stk25		Ttc9b		Cldn5		Wbp11		Sumo1		Arl8b		Ddx1		Camk2b		Bcas2		Pde6d
Cby1		Alg2		Scamp5		Ywhab		Yipf3		Pabpc1		Cmtm5		Sars		Npdc1		Plekhj1		Ap1s1		Oxct1		Stim2		Baiap2		Chd3		Clstn3		Mrpl28		Cryab
BC008155		Ccni		Ncald		A930034L06Rik		Mrpl41		Atp6v0d1		Pabpc1		Prdx5		Rell2		Ly6c1		Slc4a2		Sep3		Napg		Rit2		Atp9a		Ywhab		Aplp1		Atp6v0e
Cnih		Rpn2		Cx3cl1		Atp2b1		Dnaja1		2310016E02Rik		Ndufb2		Vti1b		Timm8b		Ramp1		U2af1l4		Ociad1		Phb		Phb		Dpysl2		AW049604		Psmc4		Psma7
Cd81		Crmp1		Gabrd		Syt13		Gls		2310003F16Rik		Slc25a5		Gpi1		Slc25a39		A730017C20Rik		Aurkaip1		Hmox2		B930006L02Rik		Lin7b		Ssr3		Drd1a		Cplx2		Bex1
Mrps15		Polr2j		Slc25a39		Lphn1		Usp22		5730403B10Rik		Txn1		Snap91		Ly6e		Pfkm		Mgst3		Ruvbl1		Cstb		Arhgdig		Snap91		Arl8b		2410015M20Rik		Per1
Ssr2		Mrpl55		Camta1		D3Bwg0562e		Mapre3		Tm2d2		Timm8b		Cldn11		Kcnc4		Mrps12		Tm2d2		Shfm1		Hspa5		Mrpl52		Ndrg3		Camk4		Glud1		Samm50
Eif4a3		Dctn1		Phb		App		Ahi1		Arf4		Rnf13		Zfp106		Penk1		Camk2n2		Cct7		Eef1b2		Spcs1		Mrpl41		Pa2g4		Mrpl12		3110001A13Rik		Psmd2
Ccdc124		Camk2n2		Nat8l		Gpr22		3110001I20Rik		Ptov1		Ppp1r1a		Chd4		Mbnl1		Bola3		Gaa		Slc6a17		Mlc1		Sh3bgrl3		Gad2		Pfdn2		Cds2		Dazap2
Eif3g		Slc25a39		Ogfrl1		Palm		Flywch1		Tm9sf2		Zcrb1		Tspan3		Ube2q2		Sncg		Sh3glb2		Sv2a		Stub1		Rnf187		Sumo1		Mrpl52		S100b		Ldha
Thy1		Nola3		Dek		Mrpl53		Dnajc6		Pde1b		2600009E05Rik		AI836003		Elmod1		Tbca		Med28		Ndufb3		Tubb5		EG627782		Tloc1		Reep2		Dync1i2		Tsg101
1110020P15Rik		Mmd2		Ctnnbip1		LOC676596		Hspa5		Dazap2		Ndufa1		Car2		Slc27a4		Chd3		Prdx5		1110058L19Rik		Ptprs		Bmyc		LOC677213		Snx3		Cltc		Rnf5
Psmb3		Trappc2l		Cyfip2		Dctn2		Kifc2		Cyp46a1		Mrpl52		Nell2		2810405K02Rik		Trpc4ap		Aatk		Got2		Sv2a		Rpusd1		B930037P14Rik		Rnf187		Son		Sorbs3
Nedd8		1200015A19Rik		Cisd1		Sumo1		Syt1		Ywhag		Snap91		Mtap1b		Pkia		Higd2a		Atp9a		Haghl		Klk8		Cmpk		Plekhj1		Atp6v0a1		Ube2d3		Psmc3
Uqcrc1		Abhd12		Prkcb1		Mrps14		Atp6v1d		Tmem30a		Cript		Chgb		Mgea5		Lgals1		Atp6v0e2		Cs		Pdia6		Cds2		0610037P05Rik		Cryab		Arl8b		1300001I01Rik
Syn2		Apoa1bp		6430548M08Rik		9130401M01Rik		Gabrb2		Jph4		Josd2		2610507B11Rik		Mea1		Mag		Epb4.9		Dnajc18		Cct5		Fkbp2		Wasf1		Id3		Kcnc3		LOC100043257
Vtn		Sec11c		Yaf2		Hprt1		Fndc4		Hsp110		Aamp		Atp6ap2		Pfkm		Tsc22d4		Hapln4		Homer1		Pkp2		Arhgef4		AI595406		Pop5		Polr3k		P4hb
Mrpl17		Pigyl		Kif1b		Drg2		Zbtb4		AW049604		Glrx3		Polr2f		Mrps12		Aurkaip1		Pfn2		Epdr1		Disp2		Matk		EG627782		Becn1		Strap		Nsg2
Tmem38a		Epm2aip1		Gpr123		Tmem151		LOC100044908		Gna11		Pgrmc1		Arhgdig		Pygb		Phpt1		Qk		2900046G09Rik		Commd3		Igsf8		Copz1		Arf4		Ankrd12		Id3
Srgap3		Syngr1		Mrpl30		Supt5h		Mgll		Ddx24		Ndrg3		Mrpl52		Scamp5		Zer1		Gna11		Pde1b		Syn2		Gtf2h5		Ap2m1		Gria3		Ccdc88a		Ndufb6
Sfxn1		Reep5		Hrh3		Rnf187		Rab14		Dek		Arpc2		Cope		Tspo		Cox6a1		2610507B11Rik		Ubqln2		2810407C02Rik		Chgb		Pop5		Mrps12		Setd7		Zbtb20
Nrsn2		B230209C24Rik		Cuedc2		Bmyc		Hrh3		Napg		Car2		Ap4s1		Lphn1		Rogdi		2210016L21Rik		Actr3		Hspa9		Vdac1		EG210583		Sv2a		Rab1b		Acox1
Car2		Arl8b		Trappc4		Polr2j		Spcs1		Prkacb		Vdac2		Atp6v0d1		6330439K17Rik		Chgb		Itpk1		Enpp2		Pea15a		Kifc2		Tsg101		Cldn11		Arf4		Sod2
Clstn3		Napg		1200013P24Rik		Jph4		Bola2		Neurl		Mrps25		Gpld1		Copg		Eif3i		Ppib		Atp6v1h		Dnm1		Ptplad1		Pdia6		Tmem49		Hnrph1		Arpc4
Gnaq		Nrxn3		Ergic3		Stard10		Gnb2		Rasgrf1		4921506J03Rik		Pltp		Phr1		H3f3b		Fbxo21		Scn2a1		Rgs7bp		Ywhab		Pi4ka		Cct8		Nap1l4		Ddost
Ppp1r1a		Mtap7d2		Ap2a2		Camkk1		Ppp3r1		Ndufb8		Tcp1		Rab31		Cyfip2		Csde1		Ap1b1		Mal		D3Bwg0562e		5730403B10Rik		Stk25		Scn2a1		Arl3		Immt
Cend1		Nedd4		Tmem151		Ckmt1		Arpc5l		Ergic3		Ptov1		Tmem9b		Nefl		Eif1		Snrpb		Ddx1		Kif1b		Arpp21		Cct3		Uqcrc1		Hmox2		Meig1
Ptpra		1810046J19Rik		Rnf187		Sgsm2		Ptprs		Wsb2		Ddx1		Sssca1		Ppp2r4		Pkia		Grik5		Tm9sf2		Cltc		Atp6v1d		Olig1		4930570C03Rik		Fkbp1a		Rab8a
Degs1		Vcp		Crmp1		EG210583		2310016M24Rik		Spcs2		Fndc5		Ap1b1		Psma1		Usp22		Ethe1		LOC100044908		Cacybp		2810407C02Rik		Ankrd46		Nsg1		Psmc3		Prelp
Lin7b		Tmem147		Kctd17		Dpysl4		Grinl1a		Eif4a3		5730403B10Rik		Spcs2		Pfn1		4930570C03Rik		Akr1a4		Sf3b1		Ppp2r4		Vps25		Ache		Prdx5		Hnrnpl		Ghitm
Cs		Gabbr1		Tsc22d4		Lsm4		Polr2j		3100004P22Rik		Pcp4		Eif4h		Arl3		Vdac1		Papss1		2900011O08Rik		Camta2		Aamp		Sirpa		Cx3cl1		Krtcap2		Phb
Ppap2b		Tac2		Hspc171		Ndufs4		Mrpl34		Map2k1		Sfrs3		Psmb7		Pdha1		Tspyl1		0610037L13Rik		Kif5b		Tspan31		Ppp1r2		Mapre3		Itpr1		Atp6v0d1		Npc2
Camk2b		Cops8		Gpx1		Tagln3		Rnf14		Psap		Oxct1		Pcdh9		Pllp		Dnajc7		Vkorc1		Palm		Klc1		Sfrs3		5730403B10Rik		Nrxn3		LOC100043257		Uqcrfs1
Nell2		Krtcap2		Phpt1		Gng10		Pmvk		5230400G24Rik		Sbds		Cisd1		Fkbp3		0910001A06Rik		Eif3i		Psd		Jagn1		Pfdn1		Fis1		3300001P08Rik		Tmem85		LOC621842
Kcna1		Copz1		Camkv		AW125753		LOC100045858		Fbxl15		Nrxn1		Dpp6		Mrps15		Rufy3		Jagn1		Vcp		Vps25		Mmd2		Ppp1r9a		Zcchc17		D10Bwg1364e		2900092E17Rik
Ttc9b		Mrpl34		Polr2e		Bhlhb5		5230400G24Rik		Dlg3		Myo5a		Hspa5		Dner		Srp9		Mrps14		Camta2		Fkbp2		B3gnt1		Ppp1r1a		Ddx24		Kctd17		Ptges3
Reep2		Scamp5		1810035L17Rik		Cct2		B230209C24Rik		Phyhip		Atp6v0b		Zbtb4		Fkbp2		Nrxn2		D17Wsu104e		Bcan		Eif3g		Zmat2		Tsn		Ankrd11		Sv2a		Ttc9b
Abhd8		Ppp2r5d		Mrpl12		Cops6		Zcchc12		Mrpl33		Arf4		Ddx24		Tmem91		Scn2a1		Scamp4		Asphd2		Nola3		Alcam		Adcy1		Atp6v0b		Jtb		S100a6
Wsb2		Klhdc3		Ppp3r1		Ppp2r1a		Hnrnpa2b1		Cript		Pcbp1		Slc4a4		Nlgn2		Nrxn1		Pdk2		Freq		Aurkaip1		Ube2d3		Hrh3		Scg5		Ube2v1		Wdr6
Arl3		Nlgn2		Mgea5		1300012G16Rik		D16H22S680E		Rab1b		Rnf5		Qk		5330431N19Rik		Spcs1		Ywhaq		Gas5		Map2k1		Atp1a2		1200013P24Rik		Ociad1		Sidt2		Abhd8
Freq		Psmc3		Aip		Lrp1		Smarcd3		Rell2		Sdc3		BC018242		Fgf13		Mlc1		Csnk2b		Pfkm		Atp9a		Cstb		Wdr6		5730469M10Rik		Ankrd46		Atp1a3
Josd2		Capns1		Ndufa12		Ube2d3		Ndufa9		LOC100048122		Ucp2		Zcchc12		Cd200		Hnrnpa2b1		Vps25		Rell2		Sssca1		Haghl		Psmc2		Psma1		EG667183		Paics
Slc25a39		Coq7		Tnnt1		AI593442		Vti1b		Ndufs4		Snrpd3		Fgf13		Dnajc8		Rpl27a		Dact3		5730536A07Rik		1200015A19Rik		Spcs1		Mgea5		1200013P24Rik		Degs1		Mid1ip1
Dhrs1		Glg1		Atp9a		Prkacb		Dnajc5		Gtf2h5		Mea1		Vcp		Ubqln2		BC038286		Mapre3		Asns		Ergic3		Fgf13		Aprt		Rnf5		Ppp2ca		Ccdc33
Tspyl4		Ndufa12		Hnrnpa2b1		Phb		Lsm6		Pcdh9		Krtcap2		Psmc5		0610006I08Rik		2310016M24Rik		Pef1		Timm8b		Freq		Flot1		Supt5h		Cs		Ndufs2		Plekhj1
Map2k1		Got2		Atp6v0e2		Hnrnpu		Nrip3		Ppp3ca		Eif4a3		Yipf3		Mtap4		Ywhaq		Tmem63a		Sez6l2		Drg2		Bsn		Usp22		Car11		Ywhag		Pabpc1
Syngr1		Ppme1		Arf3		0610010K14Rik		Ube2l3		Arpc4		2310061I04Rik		Bex2		Asrgl1		Dctn1		Eef2		Drd1ip		Plcl2		Commd4		Crmp1		Cct3		Snrpb		Sdhc
Arhgdia		S100b		Dnaja2		Ociad1		Cisd1		Zcchc17		LOC100044696		Wscd1		Hnrnpa2b1		Tppp3		Clptm1		Eif1		Tmem59		Ndufb8		Jph4		Dgkz		Arpc2		Drg2
Ap2m1		Ptplad1		Spock1		Hspa5		Cldn11		Rab14		0710008K08Rik		Copz1		Cfdp1		Ndufb6		Ganab		Psmd4		Exoc5		Wdr6		Atp1b2		Eif3i		Pdha1		0610037P05Rik
Ppp1ca		Trim44		Rab1		Rbm4		Gja1		Zfp106		Ap3b2		P4hb		Ube2r2		Zcrb1		Cdc37l1		Aatk		Nars		Ppp2r2c		Sparc		9130401M01Rik		Stip1		Ly6c1
D430039N05Rik		Vegfb		Ecd		Sh3gl1		Psmd7		Camk4		Ldha		Mrpl55		Gripap1		Sec11c		Tspan17		Pcbp1		Atp6ap2		C1qtnf4		Nedd8		BC038286		Gdpd1		Supt5h
Rasgrf1		Ndufs4		Sdha		Hist3h2ba		Tcp1		Nudt16l1		G6pc3		Gtrgeo22		Tanc2		Arf3		Sfrs9		Map1lc3a		H47		Gas5		Vti1b		P4hb		Txnl1		Spcs2
LOC676596		Cct2		Enpp2		Slc30a9		Sdf4		Psma1		Tkt		Nars		Nudt16l1		Arpc2		Slc27a4		2310051E17Rik		Chgb		Ly6c1		Ap3m2		Cds2		Ndufa12		Copz1
Eif1b		Syn2		Pctk1		Tspan5		Mrpl17		Pcbp1		Mrps15		Timm17a		Ndufs4		2610507B11Rik		Deb1		Scg3		Snrpd1		Copz1		AI413582		Ptplad1		Ppapdc2		Stard10
Dctn1		Hspa9		Cfdp1		Psmc3		Spock3		Abhd8		C1d		Rab11b		Arf4		Tmem50a		Ece1		Bmyc		Smap1l		Elof1		Wbp11		Psmd3		Rab6b		Bscl2
Bola3		Mapk1		Mrpl17		Ap4s1		Zcchc17		Stx5a		Cs		Arhgdia		Nap1l2		Nars		Ubqln1		Matk		D10Ertd641e		Ufc1		LOC100043257		Rnf13		Samd8		Wbscr22
Fkbp2		Zfp706		Nefl		Ets2		Qk		Gls		Nars		Grhpr		Ptges3		Deaf1		Akap8l		Srgap3		Hsbp1		Slc25a39		Selk		Ecsit		Impa1		Ctsb
Ndufv1		Paip2		Tspan2		Trafd1		Mtap7d2		Cmpk		Tmem49		Ergic1		Sh3glb2		Glrx3		Panx2		Kctd13		6330407J23Rik		Nars		Lypd1		Aurkaip1		Atp6v1h		Mmd2
Dazap2		Psmd1		Qk		Hnrnpl		Prkacb		2600009E05Rik		Gnb1		Sh3glb2		Akr1a4		Slc27a4		Ier3ip1		Serinc3		Sec23a		Dap3		Lsm6		Itpka		Rbbp4		Deaf1
1700020C11Rik		Sfrs3		Camk2b		Sncb		Psmc5		Becn1		Pfkp		Sod2		Fkbp1a		Psmb7		Zmat2		Tppp		Tcea1		Ndufb3		Dlgap1		Sdhd		Atp2a2		Mpnd
Rsl1d1		Polr2f		Fndc5		1110019J04Rik		Bsn		Gja1		6330439K17Rik		Bloc1s1		Stard3nl		Ndufv2		Smap1l		Slc12a5		Syt4		EG210583		Tspan5		Phpt1		B230209C24Rik		Rfc2
Arf4		Tbcb		Rph3a		Dctn1		Cmtm5		Myg1		3110001D03Rik		Csdc2		Ap4s1		Rab18		Olig2		Gna-rs1		Gabra1		Rundc3a		Gucy1a3		Atp13a2		Creg1		Esd
Vps4a		Reep2		Napg		Bloc1s1		Creld1		Psmb7		Paip2		Epm2aip1		Sh3gl2		Cct7		Litaf		Tspyl4		Chl1		Klhdc3		Nap1l5		Rundc3a		Mapk1		Top2b
Ggnbp2		D17Wsu104e		Mgll		3100004P22Rik		Ap2a2		Tegt		Kcna1		H47		Mrpl33		Cct2		Psmd1		Tspan5		Mtap1a		Sssca1		Cct8		Atp9a		Slc4a10		2310036O22Rik
Mtap4		Sh3bgrl3		Syt4		Ube2v1		Slc6a1		BC055107		Cacybp		Psmd7		Necap1		Reep5		Ahcyl1		Gtf2h5		Ube1x		Gpr158		Rufy3		AI413582		Scg2		Ppm1g
Ctsb		Znhit1		Wbp4		U2af1l4		Bmyc		Tspan5		Rab11a		Igsf8		Ndufb2		Dhcr24		Kifap3		Dnajc5		Pi4ka		Acox1		Prkacb		Fgf13		Chl1		Ganab
Snrpd1		Ssr4		Gaa		Psmd2		Cfdp1		Csde1		Wbp4		Hsp110		Hnrnpl		Hn1		Ywhae		Ak1		1500019G21Rik		Cct2		Alcam		Lin7b		Aqp4		Pttg1ip
H47		Sssca1		Gtf2h5		Dazap2		Lsmd1		Pfkm		Prdx3		Pfdn1		Oprl1		Asrgl1		Agpat3		Slc1a3		LOC676596		Reep2		Ctsz		Kcnab2		Tax1bp1		Dci
Hspa5		Arhgdig		Psmb10		LOC100042211		Bex1		Cds2		Ppib		Syngr1		Pigyl		Wbp4		Prkcb1		Epha4		Asphd2		Rnf14		Praf2		Psmd1		Usp9x		Mettl9
Arpp19		Cplx1		Capns1		Atp13a2		1110020P15Rik		Pi4ka		Ipo13		5730403B10Rik		Txn1		Syngr1		Npc2		Ddx24		Psmc2		Tspyl4		Dlg3		Ruvbl1		Haghl		Coq7
4930570C03Rik		Adprh		Sep15		Tmem49		Gng13		Dgkz		Nme3		Chga		Napa		Phr1		Sdha		Nrxn2		Gas5		Arhgdia		Cuedc2		Tcp1		Wsb2		Rpn2
Lgi1		Sars		Eif3i		Bat5		Klhdc3		Nap1l5		1110008F13Rik		Ghitm		Ptplad1		B930006L02Rik		Ankrd11		Mtap7d2		1300001I01Rik		Serf2		Mrpl41		Ndufs8		Psmc2		Leng8
Ogdh		Tcp1		Cdc37		Zbtb20		Ddah1		Ggnbp2		2410022L05Rik		Slc17a6		Psmd2		Idh3a		Slc38a3		Psmd1		Pfkm		Pfkp		Wsb2		Jph4		Plekhj1		Dhx30
Lphn1		Prkaca		Psmb4		Arf4		LOC677213		Hnt		Reep2		Hpcal4		Insig1		Txndc13		Maf1		Camk4		Dctn1		Nap1l5		Ccni		6330527O06Rik		Ndufb2		Atxn10
Pdcd10		Arf4		Csde1		Prpf6		Calb2		Vapa		Akr1a4		Pfkl		Mapbpip		Prkcb1		LOC621842		Csnk1a1		Psmd2		Rbm39		Slc35b1		Sez6		Snap91		Pmm1
Hn1		Nfe2l1		Ufc1		Commd3		Ppp5c		Rab1		Mid1ip1		Syt13		Uqcrc1		Oxct1		Spsb3		Rab11a		Klhdc3		Tm9sf2		Shfm1		Tmem59l		Pfkm		Rdh5
6430548M08Rik		Pcp4		Srp14		Diras2		Hdac11		Ier3ip1		Eif3i		Cyb5b		Hcfc1r1		Myo5a		Hdac11		Kcnma1		Hcfc1r1		Ppp1r9a		D10Bwg1364e		Calb1		Iltifb		Cript
Jph4		Syngr3		Pde1b		Lsmd1		Sdc3		Gnao1		Shfm1		Ppp1r9a		1810035L17Rik		Gtl2		Wsb2		Rangap1		Fgf13		Pde1a		Sod2		Scn4b		Ap1s1		Sirt2
Mtap7d2		Pfkp		Pmvk		Calb1		Fkbp1a		Yaf2		Ech1		Rhbdd2		Gad1		Palm		Ccni		Akr1a4		Prnpip1		Rab1		Ensa		Ctsb		Etv5		Eno2
Zmat2		Psmd4		Aatk		Mmd2		Fasn		Psmd1		Epdr1		Camk2b		Gpm6b		Ucn		Nr1h2		Spop		1810020D17Rik		Arpp19		Stard10		Mrpl32		Ccdc124		Paip2
Rgs7bp		6330439K17Rik		Pcsk1n		Slc12a5		Hspa12a		Alcam		Rell2		Agpat3		Gprc5b		Bola2		Arl8a		Slc2a13		Dnaja1		Yaf2		Actl6b		Tomm70a		Tmem132a		Rbm39
Slc4a4		Ndrg3		Bat1a		Ndufv2		Kcnc2		Ube2b		Asns		Gabra4		Txn2		Dgat2l4		Stx5a		Ssr3		Cct3		Cpne6		Lsm4		Sfrs3		Atp6v0a1		Hdgf
Srp9		Hnrnpa2b1		AI413582		Nrbp1		Sez6l2		2900011O08Rik		Gtrgeo22		Psmb2		Grinl1a		Pgls		Polr2i		C1qbp		Atp6v1h		Hrh3		Gdi2		Qk		Rnf13		Timp2
Ap1b1		Dhcr24		Rab1b		Gpbp1		Rac1		Rgs7bp		Trpc4ap		Rangap1		Elp2		Pnck		Sh3bgrl3		Ufc1		Cttn		Ipo13		Prkar1b		Rrp1		1810035L17Rik		Fkbp4
Ywhag		Sdha		Kcnab2		Slitrk5		Top1		Oxct1		Tyrobp		Bola2		Ssu72		Sf3b5		Nkain1		Nars		Coro2b		Dhps		Ppp2r2c		Mal		6720456B07Rik		Sf3b1
Mid1ip1		Cltc		Rasgrf1		Zcchc17		Nkain4		Mtap1a		Dohh		Egln2		Sec11c		Ruvbl1		Tm7sf3		1110020P15Rik		Sap18		1200013P24Rik		Ddb1		Phb		Ap1b1		Psmd7
Atpif1		Ptprz1		Chgb		Scg2		Sod2		5730469M10Rik		Ndufc1		Gnb2		Ndrg3		Cct5		Tmem50a		Dazap2		LOC100042211		Clstn3		Smap1l		Sdha		Syn2		Cald1
Them2		Lynx1		Cs		Abi2		Trim2		Egln2		S100a16		Cs		Dnm1		Fads1		Scg3		Dos		Ndufb7		Gnb2		Nrn1		4921506J03Rik		Phyhipl		Dpysl5
Lynx1		Macf1		Peg13		Alas1		Cdc42		Cct2		0610006I08Rik		2310014G06Rik		Glud1		Spcs2		Lass2		Becn1		Klhl22		Camta2		Srgap3		Srpk2		Mllt11		Hnrnpu
Mrpl33		Syt13		Scg3		Polr2f		Cyfip2		Cnih		Ppp2r4		Fkbp3		Psmd14		B3gat3		Timm8b		Dlgap1		BC003266		Cnih		Fbxo21		Cyfip2		Sqstm1		Macf1
Necap1		4921506J03Rik		Scg5		Lin7b		Hlf		Commd3		Nap1l2		Sh3bgrl3		Zfp106		Grinl1a		Ric8		Mrpl52		Chchd6		Psmc3		Psmd1		Ctsz		Ssr3		Slc38a3
Rnf187		Cstb		Mtpn		Dusp14		Skp1a		Asphd2		Syp		Rasgrp1		Paip2		Ppm1f		Psmd3		Hnrnpa2b1		Ndufs4		Sep15		Txnl1		Chst1		Csde1		Ubxd5
Psmb4		Cbr1		Cct5		B230217C12Rik		Hdlbp		Cyhr1		Napa		Lrrtm1		Srp9		Polr2j		M6prbp1		Ptprs		Hist3h2a		Uchl3		Tmem91		Vps28		Trim62		Gaa
Sod2		Fbxo21		Impact		Klc1		Lgi3		Mrps14		Eif4h		Ly6c1		4933407C03Rik		Txn1		Eif3g		Csde1		Immt		Nsg2		Map2k4		Ndufb8		Nars		Ipo13
Napa		Psma1		Psmd2		Atox1		Kcnab2		Slc35b1		Arf3		Scg3		Gtl2		Stard10		Deaf1		Ptplad1		Nsg1		Fasn		Laptm4a		Mlc1		Ndufa7		S100a10
Eif4h		Ctnnb1		Sec11c		Dgkz		Prnpip1		Resp18		4930570C03Rik		Bcas1		Epb4.9		D10Wsu52e		Rere		Hnt		Rufy3		Trim35		Zfp106		Pi4ka		Dnm1		Ociad1
Oat		Lcmt1		Epb4.9		B230118G17Rik		Rnf5		Rnf187		Ppa1		Tmem28		Uqcrfs1		Matk		Ncln		Elmod1		Sfrs3		Chmp4b		Psmd2		Mmp17		Penk1		Pfdn2
Itm2c		Plekhj1		Med28		BC038286		Ergic3		Mrps12		Clip3		Cdk5r1		Actr1a		Ndufa7		Zer1		Tubb2a		Cdk5r1		Mrps18a		Dnajc6		Wdr13		Tollip		Slc35b2
Ntan1		Dctn3		Tmem28		Serinc3		Chmp2a		Sv2a		BC003266		Nsfl1c		Dmwd		Dazap2		Bckdha		Tsg101		Nrxn3		LOC100047837		Idh3a		Arl3		Abhd12		Egln2
Pop5		Supt5h		Cct8		Cdc37		Tmcc2		Rasl11b		Abca2		Mgst3		Lamp1		Arhgdia		Tmem49		Vapa		Creg2		Ccdc124		Exoc5		Klhdc2		Large		H13
Polr2g		Slc12a5		Peg3		Trappc5		Stk25		Psmd4		Hsp110		Flywch2		2410022L05Rik		Klhl13		Mbnl1		Sep6		Slc1a3		Psmd2		6330439K17Rik		Map1lc3a		Mapre2		Hnrph1
Dhrs7		Scg3		BC029214		Tmem85		Pdha1		Phpt1		Syt13		Syn2		Freq		Ndufs2		Sirt2		Sfrs3		Ube2d3		1110031B06Rik		A930034L06Rik		Aprt		Kif5a		Arpc2
Atp9a		Elof1		LOC100047837		Taldo1		Sf3b5		Ptprn		Pdcd10		Pdia6		Atp6v1h		6720456B07Rik		Ptprn		Syngr1		Grm5		Ergic1		1700020C11Rik		Tloc1		Paip2		Edem2
1810063B05Rik		Nmnat2		Hapln4		BC003940		Mrps17		Med28		2210016L21Rik		Cct3		Kndc1		Sep4		Scn1b		AI593442		Syt1		Plekhj1		Kif5c		Sncb		Idh3a		LOC676596
Bex2		Aamp		Srp9		Lhfpl4		B930037P14Rik		Mal2		Ubqln2		Esrrg		Surf1		Acox1		Nomo1		Ubxd1		Scn2a1		Cct5		Sfrs3		Tmem50a		Phb		Cmtm5
Atp6v1h		LOC100044696		Rab11a		Dap3		Eif3i		BC038286		Reep5		Tmem151		Supt5h		Gnb2		Alg2		Tsn		Sf3b1		Dctn3		Ier3ip1		Bmyc		Nrxn2		Fxc1
Pabpc1		Pop5		Pftk1		Arpc4		Shfm1		Lancl1		Ddx24		Atp1b3		Usp22		Cs		Mgea5		Cct8		Mrps17		Rac1		Phb		Rnf14		Cdc42		Ncoa5
Dnajc5		2900011O08Rik		Ppp2r4		2310047M15Rik		Aip		Tmem38a		Npc2		Atp6ap1		1300001I01Rik		Snrpd3		Hprt1		Nrxn3		9130401M01Rik		Tusc3		Ube2b		Bola3		Camta1		Aco2
Dner		Mrpl20		Rangap1		5730403B10Rik		D17Wsu104e		Atp1b2		Ier3ip1		Pmvk		Rnf187		Syf2		Pitpnb		Cript		B230118G17Rik		Lsm6		Atcay		Rab11b		Jak1		Eif3i
Zfp179		0610006I08Rik		Lin7b		2310036O22Rik		Ap4s1		Car4		A930034L06Rik		Slc35f1		Peg13		Pde1b		Nars		Rufy3		Ly6c1		Scg2		Yaf2		Ndufc1		Add3		Hpca
Gad2		Bat1a		Dpm3		BC010787		Rbm39		Cops6		Rab1		Arpc3		B3gat3		Camsap1l1		Rcbtb1		Ank		Dner		Got2		Mtap1a		2310008M10Rik		Mrpl30		Gpi1
Klf13		Pdia6		Rnf5		Uqcrfs1		Cops8		Pfkp		Acat1		Rhob		Polr2j		Hapln4		Dnm1		St8sia3		Pigyl		Chn1		Psmb2		1810030N24Rik		LOC677213		Ap4s1
Mal		Magee1		Atox1		Prpf8		Supt5h		Sdhd		Nicn1		Gdi2		C1qbp		Psma2		Pop5		Pcmtd1		Csde1		Slc4a3		S100a1		Ndufa12		Tmem60		Ctnna1
Lsmd1		2410022L05Rik		Klhdc2		Cct3		Psmb4		Psmb3		Glud1		Ntrk2		Spnb2		0610037L13Rik		Ddost		Dnm3		Ndufs8		3110001D03Rik		Cstb		4933406E20Rik		Arpc5l		Ndn
Bub3		Ap2a2		Kndc1		Phyhip		Mrps12		Vps41		Syt4		Paip2		Pde1b		Tgoln1		Cnp		Alcam		Bmyc		Lynx1		Ppib		EG210583		B230217C12Rik		BC005624
Ociad2		Snap91		Hprt1		Lancl1		Vps4a		Dctn2		A330104H05Rik		Map2k4		Slc4a3		Pllp		Adrbk1		Bag1		Polr2j		Slc39a10		Cirbp		Aatk		Stub1		Napa
4921506J03Rik		Rpn1		Fads1		Selk		Psmb3		Ctsb		Ankrd11		Hnt		Mmd2		Tomm70a		Pa2g4		Psat1		Bcas2		Lancl1		Prpf6		Cops3		C1qtnf4		Mrps18a
Cdc42		Ndufa9		Dner		Sgta		Zcrb1		LOC100042211		Praf2		Phb		Cryab		Anapc2		Slc4a4		1110008F13Rik		Ccdc124		Mrpl17		Lynx1		Slc25a23		Mgea5		Crip2
Sumo3		Cd200		Csnk2b		Dgcr8		LOC100048122		Ppp2ca		Cuedc2		Hdgf		Rnf13		Ppp2ca		Ssr3		E130012A19Rik		Dazap2		Myo5a		BC029214		Ubqln2		Txn1		Ndufv1
Dnaja2		1110031B06Rik		Grinl1a		2310008M10Rik		Polr2g		Tmem65		Scg5		Sbds		Trpc4ap		Ap1b1		Slc6a17		B230217C12Rik		Nedd8		Ccnh		6330577E15Rik		Hexb		2900064A13Rik		Adck4
Cplx2		Prnpip1		Zfp179		Top2b		Rnf208		Cfdp1		Cept1		Adcy1		Centa1		Mapk1		Cisd1		Ube2e2		Cops3		D10Ertd641e		Ets2		5330431N19Rik		Trim35		Cops6
Phr1		Gtf2h5		Sod2		Gdi2		Ache		Ahcyl1		Vcp		Fndc4		Dazap2		Mapre2		A930034L06Rik		Ephb6		LOC100045858		Mgll		Ndufb2		Gja1		BC031181		B2m
Sfrs3		Csde1		Vps25		Smap1l		Mapk3		Rufy3		Tbcb		Gna11		Mgst3		Mapre3		Ghitm		Dad1		Fis1		Arf4		1300001I01Rik		LOC677213		Ndufv1		Clpp
Prkcbp1		Cct8		Yars		Hn1		Bat1a		Gria3		Acox1		Psmd1		Arhgdia		Arl8b		Abcf1		Snrpd3		Arf4		Bola2		Psmb4		Hmgn1		Pfn2		Ctss
Sdf4		Nkain4		BC031181		Mrps23		Ppp2r4		Car10		Ctnnb1		Prnp		Cops3		Nefl		Rab6b		Vps29		Vps4a		Mlc1		Calr		Rasgrf1		Tsc22d4		Dos
3300001P08Rik		Fasn		Tmem10		Cct8		Uqcrfs1		Ilf2		Cirbp		Tuba4a		Arl8a		Denr		Prkar1a		Spcs2		Ube2v1		Ergic3		Rpusd1		6330403K07Rik		Abca2		EG210583
Syt1		Camk2b		Gtrgeo22		Sf3b2		Actr1a		Cbln2		1200013P24Rik		Gtl2		Tomm70a		Nicn1		Phyhipl		Ywhaq		Sort1		Hist3h2a		Asns		Sep15		Sae2		Arpc3
Syt4		Ddost		Eif3g		Smarca4		Psma1		Slc1a3		Clstn3		Hspa8		Bcas2		Pcp4l1		Kif1b		Ubqln1		Ptpra		Nap1l4		Timm17a		Snn		EG210583		Dpm2
Rgs4		Gdi2		Timm17a		Nrxn2		Spnb3		Atp6v0b		Slc25a11		Trappc4		Rnf4		Slc4a4		Hepacam		Pctk2		Polr2g		Mrps17		Dap3		Slc2a13		Pltp		Hdac3
Cstb		Gdpd1		Csrp1		Atp1b1		Rpp21		Psmb2		H2afv		Rab2		Chga		Sirpa		Mtap7d2		Nptx1		Khdrbs3		Mgea5		Sec11c		Gtrgeo22		Rundc3a		Pigy
Trappc4		Wipf2		Slc17a7		Rab18		Zer1		Palm		Plekhj1		Lin7b		Gatm		Praf2		Rnf181		Aamp		Scn1b		Bax		Mapk3		Ubl3		Klhdc3		Atp9a
Rab2		Tm9sf2		Disp2		Zfp106		Josd2		Rab2		1300001I01Rik		Dnajc11		Peg3		Myg1		Rab1b		0710008K08Rik		S100b		Drg2		Atp6v1h		Ndrg3		Polr2e		Dpysl4
Bola2		Bub3		Pltp		Pitpnm2		AW049604		Nt5c3l		B3gat3		Uqcrq		Zfp706		BC008155		1200015A19Rik		Dohh		Sod2		Ywhaq		Ptprs		Gaa		Tsg101		Mylc2b
1200013P24Rik		3300001P08Rik		2310036O22Rik		Prkcb1		Tmem38a		Mmp17		Nsfl1c		Pgls		Usp29		Mrpl41		Dpm3		Ndufc1		Aff4		D10Bwg1364e		Klhl22		Gad2		Lsm4		Atp2a2
Mlc1		Cacybp		Cct7		Sema5a		Tsn		Mosc2		3100004P22Rik		Pa2g4		Cetn2		AI837181		H13		Psme3		Clstn3		Eif1b		Csde1		LOC100047837		Prdx3		Copb1
Tmed3		Oxct1		Actr1a		Nudt16l1		Hn1		Sep15		Slc2a1		Arl8a		Pdxk		1500019G21Rik		Cxxc5		Igsf8		Lyrm2		Rbbp4		Spr		Slc4a3		Gtf2h5		Gga2
Grik5		Ak1		5730469M10Rik		Atp6v0b		Centb5		Fscn1		1110020P15Rik		Ywhaq		Sbds		Hnrnpl		1200015F23Rik		Zcrb1		Atp1b1		H2-Ke2		Bat1a		Map2k4		Ppa1		Arhgap21
Lcmt1		Eid1		1200015A19Rik		Maf1		Nr1d1		Shfm1		Psmb3		Polr2j		Sfrs3		Psmb4		Vtn		1700037H04Rik		Nefm		Sez6l2		Cpne2		Chga		2310051E17Rik		Tcn2
Etfa		S100a1		BC055107		Psmb7		Fkbp4		Fxyd7		Zer1		Mrps12		Prkacb		Rbbp4		Npdc1		Npy		Tspyl4		Stx1a		6330407J23Rik		Pa2g4		Atp6ap1		Vps25
Creld1		Sdf2		Bola3		Pfdn2		Napg		0610037P05Rik		Gng13		Txn1		Rab14		Dact3		Slc25a1		Rab35		Psmd7		Higd2a		Gap43		Scn8a		Nola3		Dctn1
BC043098		Pfdn2		Mapre3		Dmwd		Wbp4		Tmem59		Htra1		Bola3		Eif3s10		Gpld1		Ruvbl1		Ppp2ca		Ntrk2		Rab15		Ankrd43		Rph3a		Lcat		Mrpl54
Coq7		Ppp3r1		Ptpn5		Ube1x		5830434P21Rik		Lsmd1		Pdha1		Syt5		Zc3h13		Mrps25		Rps27l		Sssca1		Atad1		Glrx3		Dgkz		S100b		Rab18		Rere
Rexo2		Grik5		Sirt2		Ndufb8		Elovl6		Nola2		Sars		Ccdc124		Praf2		Mmd2		Uchl3		Grit		Ier3ip1		Ap2m1		Pcp4		Tegt		Zic1		Higd2a
D16H22S680E		Eif3f		Clip3		Chmp2a		Srp9		Ctsf		Bcas1		Aamp		Cuedc2		Pmvk		0610037P05Rik		Rogdi		Faah		Vegfb		2410129H14Rik		Actr3		AI593442		BC051019
Snap91		Ndufb11		Ssr3		Fbxw11		Pcp4l1		Psmc2		Atp6ap1		Apba2		Wdr1		Aamp		Ralgds		Flot1		Gpr22		1110058L19Rik		Lancl1		Itm2a		C1d		Tram1
Yars		Tmem176b		Ncam1		Nt5c3l		Nedd4		Txn2		Rab11b		Map2k1		Rangap1		Hspc171		Taldo1		Hapln4		LOC100044908		Ppib		Nefm		Tmem30a		Phr1		Cox7b
Sall2		Klhdc2		3110001I20Rik		Wsb2		Rab11a		Smarca4		Agpat4		Sae1		5730469M10Rik		Ctss		Ndufa6		Klhl2		Mll3		Myg1		Atp2b1		Ddx1		Rpn1		Bat3
Bscl2		C1qtnf4		Idh3a		Pnck		S100a1		Cx3cl1		Sec11c		Srgap3		Rwdd2a		Ppp2r5d		Napa		Spnb2		Pafah1b2		Pdha1		Cdk5r1		Nlgn1		M6pr		Tspan15
Fxyd6		Fkbp3		Immt		Tmem184b		Csnk1g2		Sirpa		Commd6		Nt5m		Reep2		Camkv		Pde6d		Cldn11		Kif5b		Sh3bgrl		Bat2d		Rab11a		LOC100047670		Fads1
Unc50		Slc35b1		Copa		Gstm1		Mrpl52		Chchd6		Gna-rs1		Ppp2ca		Sf3b5		Ly6a		Ndufv1		Trim37		Uqcrfs1		Sae1		Mapre2		Chn1		Ubxd2		Nrbp2
Fastk		Rps27l		Slc4a3		Stard3nl		BC008155		Ncl		Cab39		Tspan17		Capns1		Ap3m2		Ccdc124		Ahcyl1		2810405K02Rik		Bat3		Pcdh10		Pafah1b2		Deb1		Igfbpl1
Glrx3		Mrpl33		Hnrpdl		Eif3i		Psmb10		Dmwd		Mag		Ddah1		Cltc		Fkbp1a		Gpr137		Nudcd3		1110008F13Rik		Mar6		Bag1		Pcmtd1		2610207I05Rik		Prnp
Mgst3		Sdhc		Atp1b1		Ruvbl1		Prpf8		Dpysl2		6330578E17Rik		Ppp2r2c		Stub1		Acly		Slc9a3r1		Phb		Bola2		Lingo1		Dmwd		Cstb		Ncl		Dync1i2
Igsf8		Mea1		Sdf4		Dctn3		Npdc1		Higd2a		Hspa9		Atpif1		Them2		Fasn		Mmd2		Napb		Prkar1b		Tmem59		Lamp1		Lypla2		Hdgf		Nedd4
Abtb1		Oprl1		Vdac2		1300001I01Rik		Ptms		Tcp1		Cyfip1		Cops6		Sars		2410015M20Rik		Ube3b		Paip2		Trf		Tmem38a		Gabarap		Psmb7		Ube2b		Rrp1
Sae2		5430437P03Rik		Rab14		Pqlc1		Kndc1		Fut9		Scg3		Tppp3		Cttn		Slc20a1		Ckmt1		Serpini1		Hdac11		Ola1		Capns1		2810405K02Rik		Wbp4		Rogdi
Mrpl4		1110019J04Rik		Pcp4l1		Pfkm		Gas5		6330407J23Rik		Hip2		Ppme1		Tmem50a		Rap1gap		Lgals1		Scg2		Tmem14c		1700020C11Rik		Cope		Sep4		Nell2		Hhatl
2310036O22Rik		Atp6ap1		Mtap7d2		Klhl2		Adprh		Gna-rs1		Smap1l		Mphosph8		Atp6ap1		Gpsm1		Ankrd46		Tcea1		Eif3i		Ddx24		Tmem14c		Med28		Pcmtd1		Dkk3
Cops3		BC031181		Sf3b1		Lrp11		1110001J03Rik		Nicn1		Idh3a		1200015F23Rik		Elof1		Syt13		Dos		Impact		Slc35b1		Zcchc17		Fxyd7		Hmox2		Kif5b		8430410A17Rik
LOC100045858		Nsfl1c		Tm9sf2		Arpc1a		Spcs2		Ewsr1		Cltc		3100004P22Rik		Arpc1a		Vps41		Dpm2		Dbc1		Psmb4		2310008M10Rik		BC038286		2310014G06Rik		Slc25a46		Cd82
Mrpl20		Eef2		Paip2		Tspyl4		Atp6v0d1		Fcho1		Gucy1a3		Tspan7		Dctn1		Caskin1		Cd9		Cdk5r1		Ssr2		Mrps7		Slc2a13		Stard3nl		S100a1		Gtpbp6
Rab31		Thoc7		Psmd7		Lsm3		Ywhaq		Gnb2		Tloc1		Fndc5		Tmem10		Gak		Pcsk1n		Suds3		Tagln3		Map2k4		Zfp179		Fkbp3		Ppib		Akr1a4
Ndufa8		Disp2		Kcna1		Hdac3		Akap8l		Sh3glb2		Prkacb		Adrbk1		Bloc1s1		Mtap4		Ddx47		Ube2b		1110008P14Rik		Syt13		Angptl6		B230118G17Rik		Maf1		2410127E18Rik
Atp6v0e2		Acsbg1		Psmd1		Ndufa1		Cend1		Snx3		Psmd7		Tmem30a		Sncg		Ahcyl1		Bat3		Fut9		BC003940		Oxct1		Elof1		Lancl1		Wdr1		Atox1
Ergic1		Dnajb1		6330407J23Rik		Trim32		Mmd2		Atox1		Gpr123		Dnajc5		Fem1b		Ik		Sacm1l		Wasl		Slc25a39		Btf3l4		Bloc1s1		Drg2		Vcp		Phf5a
Psma6		Penk1		Slc4a4		Tor1a		Ndufa12		Cd81		Myo6		Kcnc2		Gcsh		Deb1		Bat1a		Kif3a		Zfand2b		Capza2		Serf2		Usp22		Nap1l2		Mrps17
Ppp2r4		Camkv		Bri3bp		Ergic1		6720456B07Rik		Hmox2		Tsn		Gsk3b		Rnf208		AW049604		Sssca1		Chl1		Glrx3		BC018242		Eif3g		Txn2		Cirbp		Nudt14
Ppp2r2c		Ndufa1		Bag1		Dut		Atp6v0e2		Cope		Pcmtd1		Tcea1		Cldn11		Ogdh		D2Bwg1335e		Appl1		Cox6a1		Spin1		Rnf13		Cry2		Spsb3		Acadvl
Commd3		D430039N05Rik		LOC677213		Cnih		1200013P24Rik		Maz		S100a1		Abcf1		Commd6		Peg3		Pgls		Lypla2		Ubqln2		Uqcrfs1		Pfkp		Kctd17		Ergic3		Vkorc1
Hmox2		Mapk3		Nme3		Map1lc3a		Rnf10		Bmyc		Palm		Snrpb		Eif5a		Akap6		Lyrm2		Psmb7		Becn1		D19Ertd721e		Ntan1		Rbbp4		Bcap31		Polr3h
Sep15		Ap1b1		Agpat7		0610037P05Rik		Pdk2		Arpc1a		Rangap1		BC008155		Gars		Gna11		Adprh		2810405K02Rik		Bat1a		Dusp14		Mgst3		Nsg2		Psma2		Snap25
Ywhaq		Dnaja1		Tbcb		Dnajb5		Rell2		Dact3		AI836003		4930570C03Rik		AI413582		Ypel5		Dpysl5		5730469M10Rik		Psmc4		Psmb10		2310036O22Rik		Ufc1		Hdac11		LOC100047340
Trim3		Cnih		Hdac11		Cx3cl1		0710008K08Rik		Syt5		Egln2		Slc5a5		Snx6		Rab1		Sod2		Bok		B3gat1		S100b		Cyp46a1		Cnot4		Rnf167		Aprt
Snx3		Rpl27a		Fbxo2		Dnajc6		5730403B10Rik		Ndufv1		Tmem174		Pop7		Cct2		Nudt16l1		Erp29		Pfdn2		Tpm3		Tppp		Psmd8		Fkbp2		Tmem25		Akr7a5
Dpysl2		Gpm6b		Them2		Cetn2		Cct7		Ccdc124		0610037L13Rik		Arl3		Psma2		Tbcb		Sulf2		Egln2		Ptms		Scg3		Spin1		Bcas2		Dctn3		Glg1
Sumo1		Vat1		Mapk8ip2		Becn1		Atp1b1		Gtrgeo22		Arl3		Rnh1		Immt		Ctnnb1		Gdi1		Abhd12		Ndufs2		Ubqln1		Dgkb		Eif4a3		B3gnt1		Nptn
Spnb3		1110008P14Rik		Dctn3		Ikbkap		Ergic1		Nars		Freq		Slc35b1		Dnajc18		Grik5		5730403B10Rik		Dgat2l4		Dnajc7		Ensa		Psmb7		Slc25a39		Tmem109		Ccdc114
Rbm25		Vti1b		Ly6c1		Vstm2a		Sirpa		Eif3g		Cct3		Usp22		Syngr1		Slc44a1		Hcn2		Rab5a		D6Wsu116e		C1qbp		Lin7b		Cops6		Tmem50a		Cox5a
Psmd8		Deb1		1110019J04Rik		Wbp11		Dpp6		Tusc3		Fbxo2		EG627782		Nrsn2		Hmox2		Cdc2l1		Pdha1		5730403B10Rik		Gtrgeo22		Gtf2h5		Matk		Psmb4		LOC100047837
Scn1b		Stx8		Mrpl55		Dync1i2		4921506J03Rik		Thoc7		Kndc1		Zfp179		Vti1b		Hsd17b12		Tspan15		Tmem184b		Rab18		Gpr137		Dnaja1		Clpp		Chmp4b		Mapre3
Mkrn1		2310022B05Rik		Mrpl34		Rph3a		Nap1l4		1700037H04Rik		Fkbp3		Rpusd1		Myg1		Mrps34		Glg1		Mid1ip1		Mapre3		Timm17a		Pdha1		1700012H17Rik		Sdhd		3100004P22Rik
Pcdh9		Ubqln2		H2-Ke2		Jak1		Gdap1l1		Mrpl20		Mrps14		Ric8		Clip3		Vkorc1		Lman2		9130401M01Rik		Sar1a		Itpka		Freq		Psmd4		Rpo1-3		Cyb5
Kifc2		Ncl		Osbpl1a		Thyn1		Ociad1		0610006I08Rik		Nptn		Dhrs1		Tmem30a		Them2		Tex261		Resp18		Pcmtd1		Dnm1		Tcp1		Klhl13		Cadm3		M6prbp1
BC003266		Tmem30a		3100004P22Rik		Capza2		Syt13		Grit		Rnf14		Ppp2r1a		Arpp19		Cope		Ncald		Tmem85		Kctd12		Rrm2b		Rbm39		Hcfc1r1		Idh3g		Drd1ip
Ddost		Slc6a17		B2m		Strap		Sh3glb2		Gdi2		Wdr74		Pop5		Rcn2		Stard3nl		Hsp110		Polr2j		Slc39a10		5230400G24Rik		Rhbdd2		D19Ertd721e		Tm2d2		LOC100046168
Hspa12a		Gnao1		Trpc4ap		Mki67ip		Psmb1		Nap1l2		Chmp1a		Hdac3		Rab18		Rpn2		Kif5c		BC031181		Rasa1		Arl2		Mrps25		Ppp2r2a		Agtpbp1		5133400G04Rik
Zfp706		Cyfip2		Psmb3		Ube2b		Mtap4		Acox1		Slc35f1		Mbnl1		Kcna1		Vps29		B3gnt1		Eif3g		Hdgf		Ndufs4		Matk		Pdha1		Nlgn2		Crocc
Ahcyl1		Sdf4		Eef2		Rab1		Pgm2l1		Tmem151		Acsbg1		Atp9a		Fndc5		Mea1		Rac1		Slc25a22		Nr3c1		Spg3a		Rgs9		Vps25		Bat5		Sidt2
Gnao1		Abat		Arhgdia		Tpd52l1		Ogfrl1		Sod2		Nol6		Ldha		Psmd1		Supt5h		Metrn		Tusc3		Kcna1		Tegt		Ergic1		Pctk2		Atp6v0e2		Gadd45gip1
Immt		Ppp1r9a		Kctd13		Mcm3ap		Abat		Gng10		Hist1h1c		0610006I08Rik		Endod1		Gm323		Atxn10		Deaf1		Kcnma1		BC055107		Grit		Aff4		Nomo1		Tbl3
Nbea		Ntrk2		EG210583		Copb1		Ahcyl1		Mpped1		Ppme1		Lsm4		Mapre1		Mrpl34		Mgll		Hspc171		Vcp		Vps29		Ndufs4		Enc1		Spcs1		Psmd4
Arl8b		Gnai1		Vti1b		Slc35f3		Akap6		Srgap3		Snx27		Ppp1r16a		Idh3a		Fxyd6		Paqr4		Sdhd		Pfkl		Mir16		Slc6a1		Tsc22d4		Gabrg2		Vegfb
Ddx1		Idh3a		Gng13		Guk1		Sdha		Igsf8		Lrig1		Scg5		LOC100044908		Eif4a3		Kcna1		Gpx1		Egln2		Selk		Arhgdia		Srgap3		Kcnip4		Ncln
Mtpn		Capza2		Pgrmc1		Atp1a1		Pcdh9		Ly6a		Gatm		Mtpn		Ak1		2310016E02Rik		Zbtb4		Coq9		Gnb2		Ptov1		Rab1b		Arhgdia		Yipf3		S100a16
Cpsf2		Pitpnc1		Rab31		Egln2		Hnrnpu		Flywch1		Cct2		Gpm6b		Pftk1		Mrpl24		Lrp1		Garnl4		Atox1		Mcts1		Cdc42		Clptm1		Sar1a		2600009E05Rik
Pgm2l1		Alcam		Slc6a9		Dnajc11		Sf3b1		Fxc1		Eef2		Ubqln1		Kcnc1		Gpx1		Camk2n1		Nola2		6330577E15Rik		Psma7		Sh3glb2		Fbxl15		Ap2s1		Lgmn
Btf3l4		Slc4a4		Ldha		Ncor2		Cdk5		Syf2		Ssr3		Cript		Ipo9		Glud1		Limch1		5730403B10Rik		Vps29		Hivep2		Tspyl4		Mrpl51		Elovl5		Cldn11
Ankrd12		Scn2a1		Tsg101		Gba2		D15Wsu75e		Bcas2		Matr3		Pdcd10		Ssrp1		Esd		Pip4k2a		Lsm4		Snn		Ppp1r1a		Mrg1		Egr1		Ifngr2		Wbp7
Sirpa		Kif1b		5330431N19Rik		Maz		Gsk3b		Mrps25		Arl2bp		Cd200		Nr3c1		Pop5		Mtap1a		Gpr158		Gng10		AW049604		Psmd7		Ppp2r2d		Epdr1		Mesdc2
Neurl		Spin1		Lsm4		Tmem30a		Dnm3		1110031B06Rik		Mkks		6330403K07Rik		Lrpap1		Gcsh		1190002H23Rik		Pdia6		C1qbp		Ddx1		Srp9		Hip2		Pgrmc1		Tm4sf1
2810405K02Rik		Hrh3		BC008155		Gprc5b		Psmb7		Cct7		Dynll2		Dnajc7		Phf20		Gng13		Psmb2		Nap1l2		Dclk2		Epm2aip1		Arl8b		Zc3h11a		Tmem111		Hsdl1
Stoml2		Lypla2		Cox6a2		Ssr2		Trappc4		Ndrg3		Scn8a		6430548M08Rik		Ppp1r9a		Penk1		Ppp2r4		Tmem38a		Eif4h		Arpc4		Sdha		Erc2		Vps41		Tor1a
Phyhipl		Rangap1		4921506J03Rik		Angptl6		Stx8		Mat2b		Mgea5		Hspa9		1810046J19Rik		Klhdc3		Cpox		Exoc5		9430023L20Rik		Syngr1		Nrxn2		Rbm39		Ankrd40		Arf3
Chmp2a		Trappc4		Vapa		Sv2a		Mrps23		Dbc1		Tmem30a		Trap1		Ctnnb1		Nlgn2		Commd4		Cyb5		Sae1		Cct7		Rab11a		Ube2r2		Lynx1		Ppme1
Bcan		Commd4		Mir16		Slc25a39		Cby1		Tanc2		Mgll		Eef2		Egln2		Bag1		Tmem66		Higd2a		Mgst3		Bhlhb5		Cacybp		Smarca4		Ssrp1		Cct8
Slc30a9		Actr1b		Kifc2		Pctk2		Spg3a		Adcy1		Syngr1		Laptm4a		2810407C02Rik		Mrpl52		Psmb10		Nudt19		Ap2m1		Gna11		Pgm2l1		Arpc4		Trim44		Hnrnpa0
Klhdc2		Dmwd		Rell2		1110032A13Rik		Gtpbp6		Lphn1		Nudt19		Psma6		Mrps18c		Atp6v0a1		Ttc9b		Map2k1		Tm2d2		Tbc1d9b		Napg		Slc39a10		Map2k1		Serinc3
Dgkz		Egln2		Eif4a3		Bcar1		Vtn		Zfp148		Tmeff2		B230209C24Rik		Tmem4		Pcp4		Mrps18c		Lphn1		Hdac3		Sdha		Rnf181		Kcnma1		Neto2		Trafd1
Rpl27a		Chmp2a		Gnb1		Aurkaip1		Ddt		Myo5a		Gna11		2810407C02Rik		Adar		Timm17a		1110012M11Rik		Chchd6		Ndufa1		Zfr		Psat1		Hnrnpu		Actr3		Rpn1
Polr2j		Pi4ka		Mog		Dos		Adrbk1		Ubxd1		Cyfip2		Nap1l4		Cct3		Cldn11		2410022L05Rik		Deb1		Iqgap2		Ak1		Sep4		Ube2b		Fgfr1op2		Ube2v1
Dhx30		Gabarap		Ctsb		Hdac2		Tnc		Ube2l3		Sf3b2		Akap8l		Mel13		Tsg101		Chmp7		LOC100043257		Prdx3		Nipsnap1		Ergic3		2900011O08Rik		Klhl9		Dgcr8
Pgbd5		Tac1		Gadd45gip1		Npy1r		Atox1		1200015N20Rik		Tmem65		Elovl6		Hpca		Phyhipl		AI837181		6330439K17Rik		Sirpa		Gnao1		BC024814		Cltc		Als2		Elp2
Actl6b		Ccdc28a		S100a16		Spr		Klhdc2		Ddx1		Dnajc5		Srpk2		Vapa		Dnajc18		Ywhah		Bat2d		Socs7		Kif5c		Dnajc18		Kif1b		Pfdn1		Rab31
4833439L19Rik		Cmtm5		Ubl3		Rundc3a		Nr1h2		Ankrd11		Syt1		Socs5		A730017C20Rik		Tmem30a		Dnajc18		Gap43		Lin7b		Rab14		Tmem184b		Slc1a3		Ube2l3		Mrpl51
Ppp1r1b		6330577E15Rik		Nkain4		Dhrs7		Psmc3		Cspg5		Napg		Asrgl1		Mrpl34		6330439K17Rik		Atox1		Reep5		Acox1		Nudt16l1		Nagk		Grm5		Asrgl1		Dnaja2
Srrm1		Vps29		Dnajc5		Got2		Cct5		Vps28		B930006L02Rik		Ahcyl1		Bola3		Ube2n		Hapln2		Scn8a		Ppp2r2c		Dlg3		Mrps17		Ipo13		Immt		Asahl
Trpc4ap		Hnrnpl		Tmem38a		Fbxl15		Csde1		Dhps		Ppp1r9a		Nat8l		Cyb5		Cab39		Bax		Socs7		Alg2		Sdf2		Jagn1		Trappc4		Casq2		Mrpl43
Apex1		Sncb		Dync1i2		Slc35b2		Yars		1110008F13Rik		Luzp2		Ilf2		Ppp1r3c		Cntnap1		Sncb		Fbxw2		Snx3		Rab2		Gbas		Vcp		Tm9sf2		Zeb2
Polrmt		Rhof		1110031B06Rik		Tegt		Panx2		Mlc1		Arhgap5		Tln2		Lsmd1		Gga3		1110019J04Rik		Cd47		Dctn2		2410022L05Rik		Gls		Csnk1g2		Eid1		Vdac2
S100a16		Lhfpl4		Ap1b1		Sart3		Bcas2		2410022L05Rik		Hp1bp3		Myo5a		Tspyl1		Ddx1		BC005624		Napg		Slc12a5		Ube2e2		Tspan13		Pdcd6		Ranbp5		Nt5c
Cetn2		Mrps18a		Epm2aip1		Rnf4		Coro2b		0610037L13Rik		Denr		Bat2d		Hspc171		Smarca4		Camk2n2		Ier3ip1		Scg3		B930037P14Rik		Cops8		Pkia		Smc1a		Nap1l5
5730403B10Rik		Ndufv1		Sema5a		Dnajc8		Gpr137		Grpel1		Gsk3b		Dnm3		Scd1		Elmod1		Tmem10		Zcchc17		Madd		Spop		1110001J03Rik		Cmtm5		Ociad2		Tmed4
Zcchc12		0610011F06Rik		5730403B10Rik		Rab40b		Slc24a3		Them2		Zc3h13		Tkt		Prdx5		Sod2		Ilvbl		Psmd7		Pdcd10		Rpl27a		Tmem151		E430025E21Rik		Mtpn		1110049B09Rik
Ints1		Map2k1		Ubxd2		Mtpn		Csdc2		Polr2i		Cstb		Psma1		Pop5		Dnaja2		3100004P22Rik		Idh3a		Nrn1		Fkbp1b		Csnk2b		Mrps17		Psmd8		Camk2n1
Prnpip1		Rgs10		Timp3		2610507B11Rik		Rab11b		Sars		Rab1b		2700078K21Rik		1700037H04Rik		Alcam		Cops6		Wbp4		Vti1b		Cry2		Pigyl		Nr1h2		Dab1		Tuba4a
Idh3a		Mgst3		Acox1		D10Ertd641e		Rgs3		Diras2		Mrpl12		Magee1		Mrpl32		Ube2d3		Ppp2r1a		Zc3h13		Fbxo21		Grinl1a		Cript		Dlgap3		Tsn		Gbas
Gabbr1		Degs1		Taok1		Ier3ip1		Slc6a9		Ywhaq		Got1		Slc44a1		6720456B07Rik		Trim37		Atp6v0e		Chst1		Lingo1		Lrp11		Lhfpl4		Tpm1		Ash1l		Zc3h11a
Pdha1		2310036O22Rik		Cpne9		Chid1		Ldha		Slc6a1		2900092E17Rik		Tmem184b		B230118H07Rik		Atcay		Arhgef4		Bsn		Gm879		Mt2		LOC100047837		Polr2i		Taok1		Zfp706
Nr1h2		Mrpl11		Fndc4		Sdha		Cox6a1		Ndufs8		Actr1b		Plekhj1		Acox1		Gsk3b		Bcar1		Stoml2		Ugp2		Atp1b2		H2-Ke2		Coq7		Praf2		Lman2
Tspan5		Pcsk1n		Aqp4		Napg		2410018G20Rik		Yars		Chrna6		Gabarapl1		Pi4ka		Mrpl30		Sdhd		Stk25		Pa2g4		Camk2n2		Nrsn2		Slc35b1		S100a10		Hnrpdl
Adprh		Chmp5		Ak1		Mtch2		Sssca1		Dctn1		Grik5		Drg2		Nsg2		Ctsz		Sod1		Nagk		Pcdh9		3100004P22Rik		Pycrl		Gls		1810046J19Rik		Glud1
Surf1		Haghl		Mtap1b		LOC100044908		G6pc3		Erp29		Pdcd6		Csnk2b		Psmd6		Cstb		Scd1		Stx5a		Cfdp1		Eif3g		Ppm1g		Rpn2		5730469M10Rik		Gnao1
Peg13		2810407C02Rik		Zcchc17		Rasa1		Tpd52l1		Asns		Commd3		Fasn		Nomo1		Sdf2		Mpnd		Plekhj1		Kif5a		Tppp3		Rpo1-3		Dctn3		Guk1		Eif3s10
LOC100043257		Dusp26		Cit		Hsp90b1		Sumo1		Bola3		Dusp26		Actl6b		Pum1		Rangap1		2310047M15Rik		Mrps14		Spg3a		Aurkaip1		Pcsk1n		Mrps15		Kcnip1		Bag1
Ptov1		Mid1ip1		Gabra1		Bri3bp		Clip3		Bloc1s1		Ndufb11		0610011F06Rik		Reep5		Fgf13		C430004E15Rik		Tspan13		B3gnt1		1110020P15Rik		Hdac3		Cabp1		1200015F23Rik		Raf1
Srp14		Atp6v1h		Dynll2		Rab14		BC038286		Scamp5		Wsb2		Mmd2		Vps29		Dhps		Nrbp1		Mrpl33		Ddx1		Zcrb1		Ndufa1		Epdr1		Med28		0610010K14Rik
Gsta4		Ywhaq		Tomm40l		Psmb2		Txn2		Dap3		Fkbp1a		Disp2		Prpf6		Arhgdig		0610006I08Rik		Mat2b		C1d		Spr		Fbxl15		Uchl3		Tmem32		B230118H07Rik
Hnt		Csnk2b		Tcea1		Ppp2r4		Cript		Centa1		Bax		Acsbg1		Dnajc7		1110008F13Rik		Gng3		Pigyl		Scg2		Atp9a		Mrps11		1110001J03Rik		Bcan		Lgals3bp
Mar6		Cript		Lrrtm2		Chst1		Srp14		Mgst3		Fads1		Zer1		Hspa4l		5730469M10Rik		Ergic1		Mrps12		Arl8b		1810035L17Rik		Mrpl12		Dnajc5		Sdc3		Lrrc23
Psmd12		Fkbp2		Gsk3b		Rangap1		Aamp		Pltp		Sdhc		Dpm2		Syt1		2900092E17Rik		2410018G20Rik		Kctd17		Wbp4		Sfrs9		Acox1		Tmem85		LOC676596		Yipf3
Rhof		Rab11b		Stx8		Sgce		Tmem49		Ndufa1		Hnrnpl		Gng13		Sc4mol		Pcbp1		Hadha		Mrpl34		Wbp11		G6pc3		Ppp1r2		Olig1		Maea		Gtf2h5
Slc4a3		Dap3		Vcp		Dhps		Gdi2		Lin7b		Usp22		Cyp46a1		Bri3bp		LOC100047943		Urm1		D10Wsu52e		Tsn		Pdia6		Slc12a5		BC031181		2310014G06Rik		Snrpb
Cct2		Spr		Zdhhc14		Med4		Kif5c		Usp22		Peg13		1200013P24Rik		Gdi2		Fbxw5		Dmwd		Slc25a39		Brd9		Tmem147		Arpc1a		Arhgef4		Adnp		Dusp14
Impact		Chga		2810407C02Rik		Stoml2		Ogdh		Rnf14		Sep6		Cct5		Jak1		3110005G23Rik		3300001P08Rik		Ppp1r1b		4933407C03Rik		Socs5		Lmo3		U2af1l4		Ech1		Ppp5c
Hspa9		Dnaja2		Apba2bp		Mrpl2		Dbc1		Wdr74		Polr2j		Wdr18		Scn2a1		Stk25		Trappc5		Ccdc124		Phf20		B230217C12Rik		R3hdm1		Esd		Tspan13		Dus3l
Atp1b3		Cul1		Avpi1		2810407C02Rik		Pafah1b2		Gnb1		Ddb1		LOC100047837		Hnrnpu		Ndufb11		Ywhaz		Cops6		Sdf4		Arsb		Stx7		Ilk		2010107G23Rik		Cct2
Dek		Chd3		Vtn		Dnaja1		Rab1		Trpc4ap		Yars		Spnb2		Ctnnbip1		Sdc3		Ctsb		Arhgef4		Mtap7d2		Ruvbl1		Ptpra		2310036O22Rik		Mir16		Qars
Dhcr24		Gadd45gip1		Pdha1		Tubb2a		Pfkp		BC003266		Elof1		Rap1gap		Cdc42		Ppa1		Trp53bp2		Clpp		Strap		Astn1		Arpc4		Gap43		Taldo1		Etfa
Tmem9b		Tsg101		2310014G06Rik		Dvl1		Fgfr1op2		Matk		Gpc5		Arpc4		Atp1b1		Arl3		Napg		Nol6		Rgs4		Bloc1s1		Uqcrc1		Chmp5		Cck		Mosc2
Scp2		Gad2		Mrps14		Cyhr1		Epm2aip1		Atp6ap2		Chmp4b		Clptm1		Ube2d3		Kndc1		Gng12		Arl2		Tnpo3		Pctk2		Tmem9b		Alkbh6		Slc6a17		Nagk
Pafah1b2		Rab10		Wnk2		Tdo2		Mtpn		Slc17a7		Timm17a		Mrpl51		Gdap1		Dctn3		Rbm39		Cuedc2		Nudt16l1		Rnf168		Phyhipl		Cspg5		Lrp11		Smpdl3a
Sdha		Zmat2		Sh3bgrl3		Ccni		Tln2		Npy		Rabl4		Nicn1		Sbno1		Mrps15		Denr		Arf4		Got1		Pmvk		Reep5		Ppib		1110008P14Rik		Rnh1
Ubxd2		Camta1		Surf1		Arl8a		Srpk2		4930570C03Rik		Rnf4		Clip3		Alcam		Snn		Sbds		Neto2		Erc2		6330439K17Rik		Mal		Id2		Eif4a3		Nr1h2
Asrgl1		4933407C03Rik		Gltp		Aprt		Pctk1		Mrps15		Thoc7		B3gat3		Zfr		Cops8		Chn2		Cct2		Mmp17		Faah		BC008163		Prnpip1		H2-Ke2		Stx5a
Psmd7		Rhbdd2		Copz1		Pabpc1		Nrxn3		Rpn1		Srgap3		Selk		Nme3		0610037P05Rik		Slc17a6		Abhd8		Ppp2r5c		Tmem9b		Sort1		Ube2a		Rasl11b		Ptp4a3
Cyfip2		Phb		Sall2		Marcksl1		Strap		3300001P08Rik		Mgst3		Smap1l		Rab2		Krtcap2		Wbp4		Ndufb7		Arl3		Rrp1		Vegfb		Dmwd		Eif3g		Ogdh
Capza2		Rab11a		Fasn		Nat14		Rnf181		B230209C24Rik		Gcsh		Mrps25		Flot1		Rps4y2		Prpf4b		Ppa1		Nagk		9130011J15Rik		Nomo1		Sh2d5		Timm17a		Armc3
Zc3h11a		5830434P21Rik		Napa		Psmb4		Haghl		Psmd12		Vti1b		Dnm1		Fbxo21		Cck		Scn8a		Alg2		Cope		Cab39		Cpne6		Slc25a11		1110020P15Rik		Jup
B930006L02Rik		Ankrd11		Ccdc124		Apbb3		Rogdi		Hnrpdl		Pltp		Mpnd		Pdia6		Yars		Rhbdd2		Slc35b1		Rhob		Rpn2		Vdac2		Pllp		Psme3		Wnk2
Ube2d3		Bptf		Fn3k		C1qbp		Rab2		Sipa1l1		Tmbim4		Cx3cl1		Mlc1		Elof1		Dek		Lancl1		Aprt		Nrn1		Ndufa9		Mtch2		Pop5		1110001J03Rik
Lsm6		Pafah1b2		2310003F16Rik		Gcn5l2		Lin7b		AI593442		5330431N19Rik		Abat		BC008155		Ptov1		Camk2b		Tmem151		Gpi1		Cx3cl1		Atp6v1g2		Cops8		Nrbp1		Hnrnpl
Gdi2		Cspg5		Rap1gap		Agrn		Commd4		Paip2		Fcer1g		Ppm1a		Ppp2r2c		Ufc1		Sdf4		Dner		Pabpc1		Pitpna		Cx3cl1		Atp6v0d1		Gabrd		Metrn
Stx8		Praf2		Bicc1		Gal3st3		Gtf2h5		B3gnt1		Psmb2		Tspan2		Bcan		Lsmd1		Skp1a		Rbbp4		Ensa		LOC100044908		Ilf2		Slc6a17		Dpysl4		Snhg3
Arhgdig		Mrps11		Matk		Csnk1a1		Spon1		D430041D05Rik		Ttc9b		Macf1		Ppa1		Eif3g		Enpp6		Trim44		Mrps12		Ptpra		Cct7		Dact3		Sirpa		St3gal4
RP23-195K8.6		Pdxp		Sumo3		Rpp21		Dpm3		Rab18		Slc44a1		Ddost		5730472N09Rik		2310061I04Rik		Ppme1		Arpc4		Elof1		Tusc2		Samd14		Sgta		Cab39		Psmb4
Ctnnb1		Yipf3		Spr		Ap2m1		Wdr6		Snrpd1		Prpf8		Ubxd1		Vkorc1		Rab11b		Lypla2		2310008M10Rik		2310016E02Rik		Tcp1		Chgb		Eef2		Cct2		Pigyl
Gabarap		Dpm3		Sae2		Phpt1		Ankrd13d		Phr1		Metrn		Cab39		Psmc2		Fem1b		Acyp2		Zc3h7b		Higd2a		Napg		Slc4a3		Ptk2b		Omg		Ssr2
Dynlt3		Pgls		Arpc3		Laptm4a		Ccni		Mef2c		Trim35		Npepps		Tmem25		Vgf		Atp1a1		Lsm6		Ccdc43		C630007B19Rik		Jak1		Sirpa		Clk4		Olig1
1110001J03Rik		Ppp2r2c		Rnf208		2600009E05Rik		Zmat5		Mtap1b		4631427C17Rik		Agpat5		Gng11		Cd200		Psma1		Pcsk2		Spns1		Gdap1l1		Snrpd1		Mtap1b		Cyfip1		Trim35
Bmyc		Tmem4		Slc25a23		Nedd8		Arl8a		Vps24		Slc20a1		Srxn1		Lynx1		Srgap3		Ptges3		Ppp1r2		Penk1		Strap		Sf3b2		Dek		Ndn		Mrpl55
Ensa		Ube2e2		Mrpl20		Crtc1		Pllp		Ddost		Mobp		Rgs7bp		Hrsp12		C430004E15Rik		Eif6		Scye1		Gja1		Ddost		Zc3h11a		Gnb1		P4hb		Cdkn1c
Rab3b		Slc25a1		Idh3g		Cops3		Rpl27a		Cap2		Nrsn2		Sdf4		Fads1		2600009E05Rik		1810020D17Rik		1300001I01Rik		Hapln4		Tsn		Lrpap1		Ahcyl1		Mapre3		Erp29
Mrps18a		B930037P14Rik		Ache		LOC100045858		1110019J04Rik		Sf3b1		Clptm1		Pdxk		Sdhc		Pltp		Mrpl37		Hp1bp3		Prpf6		Psmb2		Phr1		B230208H17Rik		Tmem178		Slc39a4
Sez6l2		Rhob		Setd7		Idh3g		Pigyl		Ppp1r16a		B230209C24Rik		Nedd4		Vdac1		Slc25a23		Sumo1		Kif3c		Surf1		Vcp		Scg2		Ncald		Sgta		1700026L06Rik
Tusc3		Aprt		Atf4		Pcsk1n		Copa		Polr2f		Pi4ka		Rnf181		Ly6c1		Mapk3		Mrps34		Psmd2		Cops8		Mrpl2		Chn1		Centa1		Arpc4		Rela
Sort1		Mrps15		Dmwd		Ddx47		Ndrg1		Maf1		Atp1b3		Ipo13		Rps4y2		Sppl3		Sbf1		Glud1		5430437P03Rik		Mettl9		Ubxd2		Gucy1a3		5730403B10Rik		Trpc4ap
Aup1		Slc25a5		Syn2		Cyp46a1		Chmp1a		Mrpl12		Rab18		Rabggtb		Copz1		Lcmt1		D15Mgi27		Wdr42a		Dnajc4		Rnf5		Capza2		Hp1bp3		Cds1		LOC625403
Ankrd46		Atp6v0d1		Gatm		Arl2		Spr		Commd4		Klhdc3		Csnk1g2		Ppm1f		Snx3		Hopx		LOC100047837		Pcmt1		Arpc5l		Prdx3		Ecd		Nol7		Rgs9
LOC100042211		Ihpk1		Mrpl52		Lsm6		Sae2		Pfdn2		Tsg101		Tmed3		Cript		Freq		Zc3h11a		D3Bwg0562e		Rnf14		Hdac11		Haghl		Srxn1		Lrp1		Chmp1a
Ppm1g		Rnf14		Grik5		Fbxo11		Hap1		1200013P24Rik		Hapln4		Ddx46		P4hb		Gria3		H3f3b		Med28		Asns		Vps41		Tmed9		Ubxd2		Adam23		6330407J23Rik
Rmnd5b		Chmp4b		Rgs8		Mettl9		Atp13a2		1500019G21Rik		Slc39a10		Rhou		Smap1l		C1qtnf4		Trafd1		Myh10		1500041B16Rik		Cyhr1		Vcp		Deb1		Tlcd1		Degs1
Zbtb20		3100004P22Rik		Ddt		Flywch1		0610006I08Rik		Mgea5		Snn		Nt5c3l		Rhof		Supt6h		Ahsa1		Mtap4		Pop5		Ptms		1110008F13Rik		Cd47		Psmd7		Cd99
Col6a1		Tmem91		Nt5c		Abhd8		Atp2a2		Rpl27a		Pdia3		D17Wsu104e		Chmp4b		2410129H14Rik		Snapap		Ralbp1		Cct7		LOC100045439		Got1		Tanc2		Car4		Yif1a
Pfkl		Cops6		Ogdh		Creld1		2810407C02Rik		Cops8		Epm2aip1		BC038286		Nsfl1c		Tmem65		A430005L14Rik		Sbds		Nrxn2		Arl8a		Csnk1g2		Psmd7		Aff4		Sez6
Slc1a3		Pmvk		Bcas2		Usp4		Bnip3l		Drg2		Rbbp4		Klhl22		Psmd3		Rell2		Dner		H47		Bag1		2310014G06Rik		Mrpl2		3110001D03Rik		Pa2g4		Htra1
Nt5c3l		Atp6v0e		Nr1d1		Por		Hspa9		Ets2		Chd3		Uchl3		Eef2		Lrp11		Lxn		Rab18		Hspa12a		Ptprz1		Bpnt1		Csnk1a1		Trappc5		A930034L06Rik
Ddt		Rere		Dnajc6		2410129H14Rik		Huwe1		Crmp1		Hn1		Nat14		Thoc7		Pygb		Smox		Ube2d3		Selk		Mapk8ip1		Lrrn2		Ube2d3		Cetn2		Khk
Lrp1		Hspc171		Glrb		Ilkap		Enc1		Tmem85		Cdc42		Jund		Pts		Calb1		Myst3		Wipf2		Wfs1		Sars		Mrpl52		Sf3b1		Cct8		Gsta4
Epdr1		Esd		Abhd12		Hspa12a		Agpat1		P4hb		2810407C02Rik		1110008P14Rik		Ilk		Vegfb		Taf13		Rnf11		Sh3bgrl		Surf1		Mrps18c		Mtap1a		Syt13		Klhdc3
Scg3		EG210583		Tcp1		5730536A07Rik		Disp2		Mrpl55		Psmd1		Timm8b		Ctsf		Tcp1		Jtb		Akap6		Ncald		Epdr1		Efcbp2		Zbtb4		Mar5		Cox6a1
Vps25		Gsta4		2610507B11Rik		Ppm1e		Tsg101		Vps4a		Ccdc25		Unc50		Ppp2ca		Sep6		Chmp4b		Yaf2		Prdx5		Ets2		Ndufb7		Tsn		Tmem65		Arl2
Aamp		Sgsm1		Zmat2		Arhgef4		Spock1		Chmp4b		Gdap1		Lsmd1		Mrpl13		Ubqln1		Mrps18a		Sf3b2		Dnajc6		Vapa		Commd3		Psmb2		Rnf20		0610031J06Rik
Dap3		1110058L19Rik		Nars		Elp2		2610507B11Rik		Ubqln4		Ddost		Stx1a		Psma6		Rnf4		Mif4gd		Mtdh		AW049604		Hnrnpl		Sdc3		0610010K14Rik		Atp6v1d		Gdi2
Sec11c		0610010K14Rik		Arpc4		4933406E20Rik		Trim44		Slc25a39		Ak1		Rere		Dpp6		Sh3bp5l		Srrm1		Gdap1		Tcp1		Pls3		Pnck		Commd4		Bzw1		Slc38a1
Top1		Atp6v1b2		Spg3a		Ubqln2		Lphn1		Txnl1		Lgi3		2600009E05Rik		Wbp11		Ube2l3		Dhrs1		Tax1bp1		Lmo3		1110019J04Rik		Timm44		Sec61a1		Cops2		Sar1a
Nomo1		Tmed3		Vps29		Psma6		Glud1		Glrx3		Slc1a3		Hars		Rab5a		Epm2aip1		1190005I06Rik		Nudt16l1		Lhfpl4		Crmp1		Dlgap3		Actr1b		Gabra4		Rhou
Calb2		Chgb		6330439K17Rik		Pdia6		Peg3		Clpp		Macf1		Ncam1		Serpine2		Bat2d		0610011F06Rik		Nme3		Ppp1r1a		Mrpl34		D16H22S680E		Egln2		Fvt1		Npdc1
Fbxo21		Mtap1b		Glud1		Ak5		Sfrs3		Ntan1		Agpat3		Cdc42		Cope		Gdap1l1		M6pr		Rab1b		Got2		Psmd3		Glg1		Gabarap		Mtap1b		Ywhah
Rpn1		Ap4s1		Lancl1		2010012O05Rik		Smarca4		Spr		2900011O08Rik		Bok		Mal		Ralbp1		LOC100044696		Prnpip1		Csnk1a1		0710008K08Rik		Tmem59		Cnih		Poldip2		Abca4
Mlx		Necap1		Tsn		Rras2		Dnm1		Tsg101		Clic4		Lamp1		Serinc3		4933407C03Rik		LOC625403		Acox1		Gucy1b3		Psmb3		Sncb		Hdac11		Dtna		Caskin1
Chd3		Peg13		Hn1		Dnm1		Camta1		1810063B05Rik		Hspa4l		Wsb2		Ppm1a		Paip2		Dap3		Bola2		Rab1		Rpp21		Ywhaq		Prpf8		Ubxd1		Sfrs10
Csdc2		Ubqln1		Hsp90b1		Tmem28		Fndc5		Sssca1		Tax1bp1		2010012O05Rik		Syn2		Copg		Apba2		Phb2		Yaf2		Prdx5		Cry2		Slc30a9		Mia3		Atp6v0d1
Cx3cl1		D10Wsu52e		1810041L15Rik		2900011O08Rik		Tm9sf2		Lsm6		Ash1l		Cend1		Fbxo33		Dek		Trap1		B3gat1		Impa1		AW555464		Grinl1a		Ptms		Ube2w		Jtb
1110031B06Rik		1110019N10Rik		Cd47		Jun		Cntnap1		Chst1		Acaa2		Sgta		Lsm4		Tm9sf3		Arpc4		Gnb2		Camta1		Dazap2		1110008P14Rik		Tspan5		Gaa		Sfrs4
Pnma2		Sez6l2		Capza2		Ube2w		Ctsb		Tkt		Trem2		0710008K08Rik		Ube2q1		Tanc2		Actn4		Sh3glb2		2900011O08Rik		1810030N24Rik		Ptov1		Capns1		Cuedc2		Pfn2
2610507B11Rik		Aff4		Mia3		Gda		Ccdc92		Cct5		Ntsr2		Matk		Actr3		Npepps		Ap2m1		AI837181		Ankrd11		Ndufa12		Syt5		Vkorc1		Nme3		Itgav
Cfdp1		Tceal1		Praf2		Zc3h11a		Ncam1		Pip4k2c		Fgf13		Atp6v1b2		Vps41		Luzp2		Spns1		Myl4		Sf3b2		Car2		Slc25a39		Psmc2		Actr1a		Ugp2
Dnajb5		Ndufc1		Ppib		Hecw1		Ppp1r9a		Thap11		Ctsl		Gnaq		Vps35		Capza2		Yif1a		Jagn1		Epb4.9		Aatk		Eif4h		Mgea5		Fbxo21		Mrpl24
Gsk3b		Flywch2		Dpp6		Gls		Oxr1		H3f3b		Syn2		Tcp1		Rpn2		Lypla2		Acy3		Surf1		Tubb3		Dpm2		Deaf1		Rpl27a		Ctsl		Ndufc1
Matr3		Cox6a1		Fgf13		Cd47		Reep1		Psmb4		Snx6		Lancl1		B3gnt1		Cbr1		9530068E07Rik		B230118G17Rik		Mettl9		Pltp		Arhgef4		Resp18		Egln2		Igsf8
Nicn1		Snrpd1		Prnpip1		Spock3		Ier3ip1		Kifc2		Etfa		Hipk2		Macf1		Lin7b		9130404D08Rik		Mea1		Rnf5		Gemin7		Tsc22d4		Snap91		Rps5		Zer1
D10Ertd641e		Psmc4		Slc35b2		D6Wsu176e		Psmd1		Ubqln1		Dnaja1		Krtcap2		Dhcr24		Psat1		Rhobtb3		Usp22		Chmp2a		Dnajc6		Aurkaip1		EG627782		Sema6d		Chchd6
Sbds		Cyb5b		Dnajc15		Ecd		Snrk		Ppp1r1b		Klhdc2		Slc4a3		Copb2		Tra2a		6720456B07Rik		A430005L14Rik		Ntrk3		Nomo1		Trim3		Rell2		Hapln4		Elmod1
Copb2		Sh3glb2		Ttc9b		Ilf2		Tcea1		Pdcd10		Capns1		Gripap1		B930006L02Rik		Pcbd1		0610031J06Rik		Grinl1a		Mrpl41		Socs7		Samm50		Cops5		Vps26b		Urm1
Hnrpdl		Nap1l4		Mrps18c		Tcea1		Zfp148		Kctd13		Vkorc1		Rac1		Eif4b		Mettl9		BC010787		Atp1b2		Cs		Pfdn2		Dazap2		Mrpl34		Eif6		Ube2d2
Ccnh		BC038286		Nt5c3l		Zfml		Mrps16		B4galnt1		Hnrnpa2b1		D10Ertd641e		Ube2n		Lamp1		1810063B05Rik		Gm323		St6galnac5		BC008155		4933406E20Rik		Fxyd6		AI837181		Sh3bgrl
Nedd4		Ssr3		Commd3		Kif5c		2810405K02Rik		Pa2g4		Psmc2		Tm9sf3		AW049604		Nkain4		Tbc1d17		Angptl6		Hnrph1		Erc2		Idh3g		Osbpl1a		Tfg		Eef2
Ecd		Gpld1		Wsb2		Bag1		Cct8		6430548M08Rik		D17Wsu104e		Sdha		Mapk1		Pi4ka		Lcmt1		Dact3		Wdr13		Mpp2		1810009O10Rik		Cyb5		Tmem184b		Erlin2
Agtpbp1		Trpc4ap		Creg1		LOC677213		Pfdn2		Glg1		Nkain1		Enpp2		D6Wsu116e		Reep2		Dusp26		Fkbp2		Ube2e2		Capns1		Tada1l		Slc20a1		Mel13		Ulk2
Mapre2		BC003266		C1qtnf4		Hmgn1		Grik5		Tomm70a		1110014N23Rik		Rpn1		Ccdc25		Fnbp1		Tmem127		Chmp4b		Slc30a9		Mrps15		Chmp5		B2m		Them2		Ptpra
Kif1b		Dnajc8		Med25		Vps28		Eif6		Rbbp4		Tmem50a		Scn2a1		Accn2		Gosr2		Ddt		Mapre3		Ap4s1		Ppm1a		Ubqln2		Dctn5		Fkbp3		Lphn1
Kcnma1		Top1		Aprt		Flot1		Hnrph1		Gcsh		D10Wsu52e		Ntrk2		Ptprz1		Slc25a11		Ppp2r2a		Rab11b		Glg1		Krtcap2		B020010K11Rik		Glrx3		Cct5		Idh3a
Pten		Spock1		Adprh		Mrpl12		Ndufb11		Ergic1		Mrps18a		Myo6		Tcea1		Sqle		Gm2a		Csrp1		Spnb1		B3gat3		Nat14		Dap3		Gls		Mki67ip
Nudt16l1		Myo5a		Znhit1		Ctnnb1		Slc25a11		Id2		1110019N10Rik		Pofut2		Zbtb4		Rab24		Usp30		Chmp1a		Tmem151		Cript		Wdr18		1700012G19Rik		B230317C12Rik		Iqcg
Polr2f		Nptn		EG627782		Dlgap1		Them2		6430514L14Rik		Ccdc124		Bub3		Gabra1		Coq7		C1qtnf4		Vegfb		Supt5h		Tm9sf3		Cct4		Agpat1		Hopx		Ednrb
Tkt		Pcmt1		Slc6a1		Cabin1		Aprt		1300001I01Rik		Gdpd1		Mapre2		Mgll		Tagln		Spop		Ndufa12		Nat14		Ppfia3		5730536A07Rik		EG667183		St8sia5		Cetn3
Mphosph8		Ddx1		Gm323		Dpm3		Mapk8ip2		2900046G09Rik		Gpr137		Bri3bp		Psmd7		Ptprs		Supt6h		Spns1		Ywhaq		Nola3		Jtb		Ppp2r5d		9130401M01Rik		Tspo
Mrpl12		Chl1		Ndufa9		Snrpb		Herpud1		2410129H14Rik		Slc9a3r1		Kif1b		Bub3		Mrpl33		Maged1		Atp13a2		LOC100043257		Hmg20a		Wfs1		Car2		Uchl1		Bub3
Got1		Arpc4		Cmpk		Stk25		Wscd1		Impact		Higd2a		Hp1bp3		Kpna1		Glg1		Maz		Son		Tmem85		Zer1		Trim44		Clptm1l		6330577E15Rik		AW549877
2900092E17Rik		Nell2		Coro2b		Mrps34		Mir16		Ccdc25		Aurkaip1		Hnrnpu		Fgf1		Peg13		Tcp1		Hcfc1r1		Tmem38a		Penk1		0710008K08Rik		Ppp2ca		Drg2		2210016L21Rik
Ctsl		Rrp1		Stx1a		Snrpd3		Ubqln1		1500041B16Rik		Sap18		Phr1		Usp9x		Bmyc		Caskin1		Brsk2		Atp1b2		Reep5		Cdadc1		Timm10		Ly6c1		Pitpnc1
Slc38a1		Srpk2		Ube3b		Stx5a		Nsg2		D15Wsu75e		Dap3		Sirpa		Ankrd11		Jph4		Vdac1		Chmp5		Mrpl55		Smap1l		Igsf8		Gabrd		G6pdx		Hepacam
D19Ertd721e		Tcea1		Sort1		Coro1b		Slc25a39		Pnpla8		2310008M10Rik		Psd		Maf1		P4hb		Hipk2		Cox6a1		Rnf168		Lhfpl4		Ndufa12		Cyp46a1		Ssr2		Ddo
Ubl7		Gna11		Id3		Ptprs		Tmem91		Mtap7d2		Pop5		Neurl		Btc		Ccdc124		Selk		Chmp2a		Slc24a3		Tfrc		Cs		Mbnl1		Sep6		Msi2
Flywch1		Ntrk2		Scd1		Cttn		Sgta		Cacybp		Ppp2ca		Acox1		3110003A22Rik		Chmp1a		Sys1		Nfe2l1		Sgsm2		Hnrnpu		Mtap1b		Dnajc6		Bmyc		Phf20
Mmp17		Mapre3		Mapbpip		Vps29		LOC100044696		Ociad2		Nucb1		Slc32a1		Kcnab2		Centa1		Wnk1		2010012O05Rik		LOC634842		Rufy3		Fbxw2		Hnt		Xbp1		Ubxd2
Nap1l4		Hdgf		Tmem59l		Uchl3		Dap3		Lypla2		Cct7		Kcnip1		Tra2a		Rgs10		Stard7		Hivep2		Psmb3		Mrps23		Vps29		Trappc2l		Vps25		Tnfaip1
Rai12		Rab18		Tubg1		Spcs2		Trim3		Psat1		Slc6a9		LOC100047943		1200013P24Rik		Aatk		Rela		Rnf4		Hars		Samd14		Ppp3ca		Mpp2		Yars		Capza2
H2afv		Ube2d3		Commd6		Csde1		Tbc1d7		Sep4		1110058L19Rik		Dpm3		Hapln4		Tm2d2		Gal3st1		Ndel1		Mbnl1		Fut9		Bmyc		Necap1		Frap1		Sirpa
Pcp2		Fut9		Grhpr		Dnajc4		Mrpl20		Ap1b1		Tspan17		Mrps18c		Pacsin1		Chchd6		Pgrmc1		Plcl2		Sfrs9		Chl1		Hip2		Mtap4		Unc50		Sdf2
Cct5		Lrpap1		Gemin7		Ensa		1810035L17Rik		D19Ertd721e		Grhpr		Tmem4		Tmem147		Alkbh6		Suds3		Txn2		Nomo1		Wdr40b		Cyb5		Ube3b		Dhrs1		Ints1
Shfm1		Jak1		Ly6a		Ppp4c		Lrtm2		Cs		Chmp5		BC055107		Ergic3		Sssca1		Lap3		Dek		Tor1a		Ncl		Cd200		BC003266		Lsmd1		Urod
BC029214		Nr3c1		Hexb		Rbm22		Txndc13		Arpc5l		Ly6a		Mrps17		Fbxw11		Gdi2		Endod1		Ergic1		Ipo11		Slc1a3		Klhl13		Hnrpdl		Coro2b		Nsmce1
Mrps28		Usp9x		Rpn2		0910001L09Rik		Acox1		Trf		Id2		Fxc1		Gabarap		Abat		LOC100044908		Dut		Ergic1		Rer1		Socs5		Gpx1		Atp6v0e		Stx8
BC038286		Ppib		Copg		2310016E02Rik		Nucks1		Pnck		Urm1		B930037P14Rik		Cnih		Rab2		Spcs2		Gna11		1810063B05Rik		Denr		Immt		B930006L02Rik		Adrbk2		Ssbp4
Cops8		Wdr1		Klhl9		Pdcd10		Chst10		Slc30a9		D19Ertd721e		Fads1		Shroom2		Nap1l2		Psmd12		1300012G16Rik		Rab2		Wdr42a		Serpine2		Vegfb		LOC100048439		Arhgdig
Mrpl55		Mrps16		Btbd2		Scamp5		Mtch2		Ptms		Hnrnpa0		Rbm39		Commd3		Grpel1		Ptov1		Lrp1		Mar6		Vstm2a		Clip3		Htra1		Bicc1		Ttll3
Abcg4		Cirbp		Rab10		Eif4h		Ssr3		H2afv		Slc30a9		1110001J03Rik		Wsb2		Gprc5b		Rrbp1		Smap1l		Cd81		Bri3bp		Gosr2		2810407C02Rik		Aurkaip1		Mrpl12
Gtrgeo22		Pcbd1		Kif3c		Atg12		Diras2		Cct3		Gls		AI595406		Tmem127		Psmd7		Cend1		Rc3h2		Wdr18		Crcp		Impa1		Freq		Gadd45gip1		1700040L02Rik
Psmd3		Lamp1		Centa1		Ecsit		Syf2		D15Mgi27		Srebf1		Ssr2		Tmem174		Nudt18		Adipor1		Phf20		Ahi1		Mrps11		Ajap1		Cdc37		Psmb3		Tra2a
Mmd2		Nt5c3l		Psmd4		Higd2a		Macf1		Vkorc1		Gad2		Vps25		Snx3		Tm9sf2		Cox7b		B230209C24Rik		Cops6		Picalm		Gna11		Tmem151		Zcrb1		Fus
Rnf13		Pdha1		Vegfb		BC003266		Madd		Eif3i		Scamp5		Smarcd3		Cmtm5		AI593442		Sppl3		Pafah1b2		Aamp		Tbcb		Pcdh9		Ptov1		Garnl3		Usf1
B2m		Rnh1		2600009E05Rik		Rab11b		Apoa1bp		Dlgap3		Psmd6		Dclk2		Nagk		Ptpn5		Hrasls3		6430514L14Rik		Ube2b		Ptges3		St8sia3		Glud1		1500012F01Rik		Ctnnb1
2310033P09Rik		Sep15		Mapk3		Dgkg		Calb1		Ruvbl1		Coq9		Rnf14		BC055107		Mesdc2		Clip3		Grlf1		Dgkg		Phyhipl		Ntrk2		Prdx3		Bccip		Phb2
Pcsk1n		Stard3nl		Nomo1		Chmp1a		Eef2		Bax		Anapc2		Tmem10		Gria3		Cacybp		Glod4		Hdgf		Pfkp		1500019G21Rik		Kcnma1		Abat		Abhd3		1200015A19Rik
Gja1		Mapk8ip2		Myg1		Kcnab1		Hnt		9130401M01Rik		Deb1		Slc2a1		B930037P14Rik		Rab1b		Kcnc3		Hdlbp		Actr2		Prpf8		Pftk1		Cfdp1		Cox6a1		1200013P24Rik
Psmc4		0610037P05Rik		Ppp1r2		EG667183		Mrpl51		Sh3bgrl3		Dpp6		Wbscr22		Ech1		Fbxw11		Rnf168		Rit2		Vps35		Pnck		Mtap7d2		Nudt19		Dnajc6		Dnajc15
Cpne6		1110001J03Rik		0610037L13Rik		Plp1		Rgs8		Large		Gdi2		Chmp1a		BC038286		Pmpca		Nrn1		Syne1		Svop		Rab5a		Ddost		Mef2c		Alkbh6		Lrrc43
Mrps23		Mrpl14		Gna-rs1		1110031B06Rik		Jup		Fkbp1b		Pcdh9		Pnoc		Rps27l		Cabp1		Centa1		3300001P08Rik		Slc6a17		Adrbk1		Scn2a1		Camta1		AI413582		Wwc1
Sgsm3		Syt5		Syf2		Exosc4		Blmh		Hnrnpl		Mrpl17		Kctd13		Glg1		Gna-rs1		Alcam		Zfp148		Ctsb		Snx3		Ehd3		2310047A01Rik		Psma6		Pi4ka
Cd47		Trappc1		Trim44		Trim27		Vps25		Apbb3		Rcn2		Anapc2		Pdk2		Chl1		Phb		Aktip		2310008M10Rik		Arl3		Gda		Tbc1d9b		Arf3		Reep2
Prpf8		Zer1		Txnl1		Gabrd		Pygb		Taldo1		Ugp2		Mapk3		Slc25a5		Ncald		Paip2		Atp1b1		Ap3m2		Mrps34		Kif3a		Nol7		Tial1		Snw1
D5Ertd579e		Ppp2ca		Ptpmt1		Bat3		Nrn1		Tm2d1		Pip4k2a		Ly6a		Ywhaq		Gnai1		Psmd7		Srpk2		Atp2a2		Psmc2		Ankrd11		D10Ertd641e		Rbm7		AI837181
Plekhj1		Gng13		LOC100044908		Synpo		Ptpra		Fkbp2		Nudcd3		Mrps23		4930544G21Rik		Gpbp1		Ddx24		Cltc		Rbbp4		Polr2i		Gtl2		Napg		Cs		4930570C03Rik
Mapk8ip2		Rnf208		Tm9sf3		Iqgap2		Arhgef9		Trim44		Lrp1		Tbc1d9b		Ramp1		Tmem49		Vapa		Nbea		R3hdm1		BC029214		Stoml2		Lrpap1		Nkiras1		Pdcd6
H3f3b		Rundc3a		Zbtb4		Sec14l1		Nat8l		Sgsm2		B3gnt1		Vps41		Lrrc41		Rfk		Reep5		Luzp2		Arpc4		Serinc3		Bola2		Sf3b2		Nbea		Slc25a10
Pde4b		Chchd6		Srpk2		Lcmt1		Cab39		Aurkaip1		Ubxd1		Atox1		Ddb1		Wbp11		Tomm40l		Gtl2		Gabra5		Marcksl1		S100b		Gabrb2		BC043098		Gm2a
Bhlhb2		Becn1		Creb3		Dnajc18		Epha4		Ap2m1		Mapre2		Grpel1		Tm2d1		Pcnp		Bub3		Stoml1		D12Ertd553e		1110001J03Rik		Pgls		Pftk1		Surf1		1110004E09Rik
Slc2a1		Psma6		Blmh		Lyrm2		Ola1		Ndufb3		Vbp1		Lrp1		Kctd17		Clip3		Surf4		Btc		Snw1		Trafd1		Prpf8		Denr		Herpud1		Hmox2
Calb1		Cmas		Hdgf		Mgea5		Psmd8		Ilk		Psmd12		Tspan5		Mrpl55		Gls		2310011J03Rik		Got1		Paip2		Moap1		Papss1		Adcy1		Vps29		Timm44
Pmvk		Cd47		Fkbp4		B230317C12Rik		Abcf1		Sec11c		Ntrk2		Them2		Ndufa9		Hspa12a		Ralbp1		Tbcb		Pitpna		Diras2		Vtn		Gabra4		0610037P05Rik		C1qtnf4
Arhgef4		Pa2g4		B930006L02Rik		Scye1		Dnaja2		Gabrd		Bat2d		Spnb1		Asns		Cx3cl1		Ide		Pacsin1		Htatsf1		Supt5h		Asphd2		Zfp106		Cyp2j9		Dpp3
Kbtbd4		Lrp1		Pafah1b2		Tnfrsf25		Tkt		Bat1a		Rasl10b		A730017C20Rik		Bscl2		1300012G16Rik		Echs1		Prpf8		Impact		Spcs2		Ptp4a3		Camsap1l1		Pfkp		Tspan6
Zmynd11		Zmat5		Ncl		Vps25		Mapk1		2900092E17Rik		Ubxd2		Gm323		Gnb1		Ap3d1		Elavl3		Sqle		Mrpl17		A430005L14Rik		Scamp4		Ankrd12		Ik		Por
Stx7		Svop		Ccdc92		Ssrp1		Lman2		2700078K21Rik		Dnaja2		Nsg2		Sez6l2		Lap3		Rab6		Arl8a		Wipf2		LOC100043257		Ilkap		Epha4		3110003A22Rik		Stard3nl
Sae1		BC029214		Arhgef9		Atp6ap1		Kif3c		Tmem111		Pa2g4		Psmd12		Srrm1		Pnma2		Atp6v1a		Fscn1		Hnrpdl		Csnk2b		Drg2		Npepps		Sdf4		Gas5
Arhgef9		2010107G23Rik		Mrpl45		LOC100047837		Gpr123		S100b		4933407C03Rik		Arhgef4		Txndc1		Eid1		Haghl		Tmem25		Sumo3		Ndufs8		Slc39a10		Camk1d		Dlst		Rab3a
Hsp110		Cdc37		Scn1a		Tmem178		2410001C21Rik		Nap1l4		Tomm40l		Trim3		Coq9		Map2k4		Hhatl		Glrx		Hn1		Taldo1		Ssr2		Syncrip		Serinc3		Zdhhc4
Napb		Drg2		Luzp2		Tmem157		Pten		Lrp1		Napb		Gap43		Vegfb		Phf20		Zdhhc14		Dctn3		Pmpca		Hpcal1		Atp6ap1		Spin1		Gad2		Sh3bgrl3
Cldnd1		1300001I01Rik		Pgm2l1		Psmd14		Nudt16l1		Snrp70		Txndc13		Fbxl15		Nola2		Sf3b2		Dnajc15		Ube2e1		Wasl		2900064A13Rik		C1qbp		Hrh3		Ckap4		Adprh
3110001I20Rik		2900064A13Rik		Agpat3		Gpr85		Sema4g		Exoc5		Ube2d3		Ube2j1		Hap1		Blmh		Rftn1		6330577E15Rik		Gtl2		Slc4a10		Rhof		Polr2f		Chga		Sars
Atp6v1b2		Gnb1		Rala		Gbas		Cspg5		Atp6v1g2		Zranb2		9130011J15Rik		Hars		Macf1		Tmem147		Cyb561		Nat8l		Sparc		Calb1		Haghl		Sacm1l		Sec61b
Pa2g4		Sgta		Nrxn3		Snn		Gpr37		Bccip		Wdr12		Arl8b		1500012F01Rik		Rgs17		Mrpl52		Cops8		Zc3h13		Thop1		Nola3		Rangap1		Snw1		Hprt1
B3gnt1		Rnf13		Asrgl1		Dhx30		Acyp2		Mbnl1		Syf2		Iqsec3		Ganab		Atp1b1		Ddit3		Csnk2b		Zfp148		Nudt21		U2af1l4		Arhgdig		Prkar1b		Gabarapl1
Ppp3ca		Lphn1		Nedd4		Fut9		Magee1		Pde2a		Nap1l3		Peg3		Nol6		Ppp1r9a		BC024814		Ramp1		Camk4		Txnl1		Dohh		Nap1l2		Acat1		Ilkap
Snn		Hddc2		Esrra		Cab39		Lamp1		Pitpna		Immt		Spnb3		Gsta4		Cox4nb		Nt5c3l		Ensa		Camsap1l1		Spnb2		Sgsm2		Yipf3		Tcp1		Cyb561
Tm9sf2		Ube2j1		Lypla2		Rgs7		Wsb2		Clstn3		Phr1		Fto		Polr2e		Eif3s10		Llgl1		Ddb1		Akap9		Tmem158		Ndufb3		Snrpb		Ednrb		Ahsa1
Arpc4		Pitpna		LOC621842		Pa2g4		Ipo4		Pop7		Nrip3		Immt		Scn1b		Ak1		Slc25a10		Rpn1		Palm		Ssr4		1110031B06Rik		Hist1h4d		Akap7		Slc25a5
Psmd4		Tppp		Ntsr2		Lrrc4		Tspan13		Scn8a		Agpat5		Sfrs3		Bat1a		Zfp148		Slc25a11		Atp6ap1		Gdi2		Ctss		Cops3		Chmp2a		Mtap7d2		Igfbp7
Nrxn2		Pygb		Gdi2		Sdf4		Pabpc1		Clip3		Mnat1		Cfdp1		G6pc3		2610003J06Rik		Pcbp4		Ptov1		Nsmce1		Rnf4		Ptk2b		Psmb10		Sep8		Pqlc1
Snrk		Ggnbp2		Rab2		Tanc1		Sdhc		Plcl2		Ptprz1		6330407J23Rik		Dkk3		Tmem147		Creld1		BC003940		Ap1b1		Psme3		1700021F05Rik		Mrps18c		Cdk5r1		Vrk3
Epb4.9		Cmpk		Psat1		Sfrs3		Slc2a13		Tmem9b		Hnrnpu		Sema6a		Ap1b1		Ddit3		Arl3		2310016E02Rik		1200013P24Rik		Atp6v1g2		Grhpr		Dok5		Gnaq		Csde1
Dlgap1		Dync1i2		Arhgdig		Sumo3		Tmem55a		Immt		Sucla2		Lap3		Cfl2		Hnrph1		Freq		Gtrgeo22		Spon1		Pts		Chchd6		Flywch1		Mtmr4		Tmem38a
Yaf2		Tgs1		Got1		1700020C11Rik		Slc25a5		Hp1bp3		6430548M08Rik		Cltc		LOC236598		Ppp2r2c		Rnh1		Hs3st2		D19Ertd721e		Nt5m		Napb		Stk25		Nicn1		Nfkbia
Sh3bgrl		5230400G24Rik		Csnk1g2		Ddost		Krtcap2		Nr1d1		Aktip		B3gnt1		Cdc123		Dusp26		Bnip3l		Itgav		Ccni		Arl2bp		5330431N19Rik		Ndufb11		Zcchc17		Ubqln1
Phb		Pum1		Pfdn2		B930006L02Rik		D10Bwg1364e		Rnf11		Lypla2		Hn1		Vbp1		Creld1		Kndc1		Centa1		BC038286		Ddx47		Slc27a4		Ppa1		BC004004		Sall2
Ptpmt1		6430548M08Rik		Lsamp		Cdc42		Copz1		Qk		Gpr158		Slc25a46		Rbbp4		Nr2f6		2510006D16Rik		Slc25a23		1110019J04Rik		Ache		1810063B05Rik		Lrp1		Nudt19		Atp6ap1
Lgi3		Rbm39		D19Ertd721e		Ube2q1		Dhx30		Deb1		Mrps11		Fgfr1op2		Stard10		Mid1ip1		Fkbp3		Ptk2b		Ddb1		Nlgn2		Pcbp1		Mid1ip1		Gatad1		Fasn
C920006C10Rik		Ypel5		Lamp1		Cltc		Kctd17		Tceb1		Pcbd1		Edg2		Adipor1		Mel13		Gng8		Trp53bp1		Atp6ap1		Ubqln2		Lcmt1		Arl8a		Htatsf1		Got1l1
Fgfr1op2		BC008163		Arpc5l		Mrpl17		Ppm1e		Reep5		Fbxw5		Dek		Mag		Fbxo2		Slc35b1		Sprn		Trim35		Ikbkap		Large		D15Mgi27		Cpne9		Ddx1
2610101N10Rik		Spop		Abhd8		Rgs7bp		Higd2a		Chl1		Tmem147		Pitpnc1		Hpcal4		Tmem25		Mapk8ip1		1810035L17Rik		Pgbd5		Wbp11		Cdc37		Fscn1		Spock3		H2-Ke2
Dnm3		Txnl1		Cnih		Atrn		LOC634842		Serinc1		Ergic3		Tnpo3		Agtpbp1		Polr2i		LOC665180		Gja1		Jtb		Pfkl		Trappc5		Edc3		Lman2		Cpsf1
Clic4		Ube2b		Bola1		Atp6v1g2		Centa1		Cdadc1		Ciapin1		Txndc13		Rbj		Hrsp12		St8sia5		Actr1a		Bloc1s1		Ppp5c		Spcs2		Rhob		Ddx1		Nudt21
Timp2		Bat2d		Gm2a		Rc3h2		Dazap2		Ddit4l		Ppp3r1		Thyn1		Cab39		Sdhc		Ptprs		Ap1m1		Pip5k1a		Nt5c3l		Nptn		Cct5		Ralbp1		Appl2
Hnrnpu		Wbp11		Mrps34		Gpd1		Kcnab1		3110001D03Rik		Ddit3		Strap		Cd47		Ahsa1		Slc15a4		Vps26b		Sgta		Clip3		Kifc2		Maz		Snrk		Txndc1
Cdk5		Ppp3ca		Nt5dc3		Wdr42a		Psmd4		Csnk1a1		5730449L18Rik		Camta1		Nap1l1		Gltp		Pabpc1		Spg3a		Dhrs1		Wdr18		Gng10		Sars		Sod2		Nars
Bat2d		Prkcb1		Spnb3		Npepps		Vegfb		Atp1b1		Gabarap		Kcnma1		Mga		Atp6v0d1		Nipa1		Eif6		Ntan1		Cend1		Pde6d		Rps27l		Eif3s10		1110032A13Rik
Dync1i2		Cdc123		Fgfr3		Rab11a		Ctsf		9130011J15Rik		Nt5c3l		Usp9x		Rala		Smox		Cttn		Dlst		Elp2		Itfg1		Nmnat2		Cttn		Galnt13		Setd2
Eif3s10		B930006L02Rik		Zfp637		Zfp148		Clptm1l		Scye1		AI837181		Ankrd11		Cul1		Napa		Supt5h		Paics		Top2b		Psmd8		Psmb3		Slc25a5		Cisd2		Kpna6
Cap2		Akap6		1300018I05Rik		Scg5		Arpc3		4933407C03Rik		Copg		Ash1l		Rnf168		H2-Ke2		Snhg3		Cd81		Mesdc2		Phr1		Sae1		1300001I01Rik		Top1		Zdhhc1
Myg1		1300012G16Rik		Ap4s1		Id2		1500012F01Rik		Actn4		5730472N09Rik		Palm		Pcp4		2900062L11Rik		Oprl1		Dlgap3		Bat3		Hnrpdl		Degs1		LOC100043257		Pafah1b2		Sort1
Psat1		Asrgl1		Mrpl33		Vcp		Tubg1		Slc25a44		Cndp2		Scyl1		Ncam1		Agrn		Vrk3		Mgea5		D430039N05Rik		Synpo		Psmd14		Klhl2		Pbrm1		Clu
Emg1		Cd99l2		Prkaca		Tra2a		Gap43		Hecw1		Ndufaf1		LOC677213		Higd1a		Aff4		Psmb4		Ilkap		AI413582		Deb1		Exosc4		Elof1		Zfp148		Acot7
Actr1b		Phr1		Sdhc		Sgsm3		Brsk2		Zc3h13		2310014G06Rik		0610010K14Rik		Itm2a		Dohh		Fbxo7		Ndufs8		3110003A17Rik		0910001A06Rik		Mrps23		Ndufa9		Elavl1		Pcnxl3
Pcbp1		Dnm3		Tprkb		Cacna1h		Hcn2		Trim37		Ogdh		Rab1b		Wdr42a		Clpp		Ssr2		Btf3l4		Myg1		Macf1		Nkain4		Itpa		Kcnq1ot1		Sumo3
Snx6		Exoc3		Ddx56		B3gat1		Psma6		Ralbp1		Jagn1		Mrps11		Jph4		Insig1		Eif1b		Cyp46a1		Mrpl12		Copg		Pdcd10		Crip2		Copb1		Ttyh2
Lsamp		Srp72		Ywhaq		Ntrk3		1810063B05Rik		Ctsz		Sh3bgrl3		1500031L02Rik		St8sia3		Eef2		Mrps12		4931406I20Rik		Ctnnb1		Lphn1		Papola		Sparc		1110008F13Rik		Pbx4
Dusp14		Mtap9		B3gat3		Psmb10		Polr2f		S100a1		Hrsp12		Mrpl46		Mapre3		Ap2m1		Fasn		Caskin1		Dnajc18		1500041B16Rik		Cct2		Syt5		Bola2		G0s2
Wdr6		Hnrnpu		Ubqln1		Hnrph1		Ints1		Ipo13		Clns1a		Fcho1		Slc17a8		Kctd13		1110008P14Rik		D10Ertd641e		Cyfip1		Sf3b2		Dnm1		1110019N10Rik		Ube2g2		Foxr1
Tubb2a		Comtd1		P4hb		Hdac11		Myg1		Vgll4		Ssna1		Farsb		Gnai1		Pycrl		Mrpl55		Cnot4		Bhlhb2		Sdf4		Bet1l		Srrm1		Gdf10		Lsm3
Mki67ip		Ntsr2		Rpn1		Gorasp2		Ctsl		Zdhhc14		Drg2		Gtf2h5		Zmat3		Timm10		Slc9a1		Sgta		Mmd2		Luzp2		Dnajc2		Unc50		Ndufb11		Spr
Atox1		Actr1a		Nsg2		Htra2		Cpsf3		Rxrb		Pitpnm1		Spsb3		Mesdc2		Rundc3a		Ube2z		Ctsb		Psma7		Lmbrd1		Pcmtd1		Nars		Alg2		Gdi1
Armcx2		Tra2a		Arpc1a		Fgfr1op2		Rhou		Bola2		Tmem130		Ak5		Rab1		Sgsm1		Crip1		Chd3		Timm17a		Pgm2l1		1200015N20Rik		Nola3		H2afv		Polr2g
Psmc2		Mrpl2		Nr1d2		Rapgefl1		Chrna4		A230078I05Rik		Rnf187		Arpc5l		A330104H05Rik		Tmem9b		LOC100047837		Snx10		Atp6v1g2		Tpd52l1		Syt4		Mpped1		Mrps17		1700012B09Rik
Dlgap3		Psma2		Chmp4b		AI851790		BC043098		Snx6		LOC100043257		B230217C12Rik		LOC100047601		Grhpr		H2-Ke2		Gucy1b3		Esd		Ppme1		Cd81		Dohh		Eif3i		Nt5dc2
Fkbp3		Vtn		Adk		Svop		Rpn2		Ethe1		Grinl1a		Ascc1		Ccdc32		Mrpl32		Cpsf1		Nicn1		Tegt		Cspg5		Rgs2		Edg1		Mrps14		Tm2d2
Aprt		Pop7		Nell1		Adnp		BC029214		Tmcc2		Ppm1f		Sdc3		Mrpl17		Becn1		Lsmd1		Bzw1		Spop		Maf1		Npepps		Lgals1		Mrpl33		Ccdc3
Gabarapl1		Snrpd3		Unc50		D16H22S680E		Rpn1		Tpm3		Vps25		Ddt		Nap1l3		AI413582		Pde1b		Tegt		Gls		RP23-195K8.6		4933407C03Rik		Dync1i2		Cdc37		Dhrs7
B230118G17Rik		Fbxo2		Mmd2		Bax		Pfdn1		AI837181		C1qbp		Pcbp4		Kif3a		Ube2j1		Tspyl1		Vps41		BC004004		Stoml2		Marcks		Tspyl1		D3Ucla1		Camkv
6330577E15Rik		2310014G06Rik		Rhog		Brpf1		Txnl1		Dynlt3		Cmpk		Tmem11		Denr		Pde2a		Samm50		Sod2		Odz2		Dmwd		Tcea1		Per1		B3gat3		Plxnb1
Lancl1		Pllp		0710008K08Rik		Tspan13		Ube2b		Pdha1		Ube2z		Chst10		2010012O05Rik		0610031J06Rik		Abca2		Dhcr24		Ckap5		Fcho1		Bcr		Lphn1		Ubqln1		Grn
Sdhc		Ogdh		Samm50		Tomm70a		BC021395		Mid1ip1		Ubqln4		Psmc2		Elavl3		Spock1		Hdac10		Eid1		Bri3bp		Dpm3		Pde1a		Ntan1		Gm323		Nrxn2
Htatsf1		Ruvbl1		Sod1		Unc5a		Nola2		Emx1		C1qa		Mapk8ip1		Ntrk2		Spg3a		Pold4		Syt4		Mtap1b		Tmcc2		0610010K14Rik		Mpnd		Aldh3a2		Sfrs9
0610037P05Rik		Gls		Nola2		Npr2		Anapc2		Bnip3l		Sncg		Pabpc1		Ppp1r11		Wsb2		Cdadc1		Pdap1		Abi2		Dok5		Actr1a		Garnl4		Lsm1		Ncdn
Znhit1		Mpv17		Acsbg1		5430437P03Rik		Ap3b2		Tmem14c		Pde1b		Sdhc		Arhgap5		Ddt		Adssl1		Sgtb		Rasd1		Slc5a5		Trappc4		Parp6		Ufc1		Rage
EG627782		D16H22S680E		Tmem49		Rpp38		Ube2j1		Dctn3		LOC625403		1110019J04Rik		5730455P16Rik		Cdkn2aipnl		Ppp2r5d		Abi2		Chd3		Immt		Arhgdig		Ncln		Asns		Ddah1
Ubqln1		Wnk2		Cd9		Syt16		Herc3		Slc2a13		Mrpl24		C85492		Rgs7bp		Kcnc2		Tbl3		Mrpl17		Sdha		Wdr13		Pdxp		Spns1		Dock9		AI413582
Akap8l		Surf1		Ndufa1		Mrpl55		Acat1		Ppm1a		Samm50		Eif1b		A230054D04Rik		Copz1		Gab1		Mcart1		Ppap2b		Ncor2		BC023055		Dpm2		Bloc1s1		Gng3
Actr10		Phlda3		Ddah1		Elof1		Tmem56		Gnaz		1700012G19Rik		Napa		Trappc3		Nsg2		4933406E20Rik		Bri3bp		Sucla2		Slc25a11		Pfkl		Tm2d2		3100004P22Rik		6720456B07Rik
P4hb		Ccdc53		Gpr158		Vps4a		Ptplad1		Zfp179		Hspc171		Copa		Snx27		Asns		Tbc1d7		Zc3h11a		Dnajc5		Hmox2		Dnajc15		Hdac3		Cops6		Col8a2
Fasn		Tmem85		Tmem147		D10Wsu52e		Osbpl1a		Gtl3		Ttyh2		Abcg4		Ppib		Gnb1		Nxph4		Cdc42		Sep6		Bnip3l		Hmgcl		Nlgn2		Snrpe		2410018G20Rik
Mcts1		B3gat3		Ppp5c		Bola3		Slc4a3		5730536A07Rik		Adssl1		Nudt18		Pnpo		Mrpl10		Cops3		Dpm1		Rab3gap1		Jagn1		Tmem147		Ddah1		Trpc4ap		2410015N17Rik
Mgp		Yars		Stk25		Vsnl1		Zc3h11a		Crip2		Ap2m1		H2-Ke2		Neurl		Hpcal4		D430039N05Rik		Ube2l3		Nipsnap1		Coq7		Rnf5		Sssca1		Ift57		Actr1a
0910001L09Rik		Sall2		Sh3glb2		1110019N10Rik		Epb4.9		H2-Ke2		Pycrl		Ndufv1		Psat1		Chmp5		Ddah1		Hnrpdl		Rrp1		Ap4s1		Ntrk3		Ppp2r4		2310061I04Rik		Pitpna
Coro2b		Ppp4c		Rai12		Cwc15		Tbrg1		B4galt2		Mrpl13		4833439L19Rik		Mrpl12		Efnb3		Ube2j1		Marcks		Deb1		Tspan13		AI837181		Spg3a		0710008K08Rik		Arf4
Spnb2		Mcts1		Rhob		Stx1a		Nr3c1		Acsl5		Dnajc6		U2af1l4		Got1		Myh10		Tor1a		Cap2		Ube2w		Dctn4		4930570C03Rik		Chgb		Csrp1		Pdia6
Atp6v0e		Stard10		5430437P03Rik		Trpc4ap		Tspan2		Timm17a		Psma6		M6pr		Prr13		Vps35		Sart1		Capza2		2610507B11Rik		Fads1		Tspan31		Tubb2a		Psmd6		Psph
Spp1		2900062L11Rik		Rasd1		Hebp1		B230208H17Rik		Edg1		Sdf2		LOC100044696		Tbcb		LOC100044908		LOC677213		Camk1d		Stxbp5		Mea1		Dctn2		Snrpd3		Hspc171		Cabin1
Ugp2		Fto		Cript		1500011K16Rik		Exoc3		Sort1		Eif3f		Higd2a		Commd4		Taldo1		Rfxap		Strbp		C630007B19Rik		Cd2bp2		Nr1h2		Svop		Gpx1		Scp2
Itpka		Slc20a1		Rbbp4		Nrsn1		Nfe2l1		Klf13		Cnih		BC003266		Yipf3		Gad2		Stx8		Vps24		Syt13		Znhit1		Sep15		Adora2a		LOC100045448		Hrasls3
Mrpl24		Ran		Adipor1		Ccdc43		Hip2		Ndufa12		Shroom2		Sgsm2		Tollip		Rnf11		Stoml2		Lmbrd1		Cdc2l1		Snhg3		Rhob		Phyhip		Hdac2		Prkrip1
Hspc171		B2m		Mag		LOC634842		Bub3		Spns1		Them2		Ptpra		Dgat2l4		1700012G19Rik		Rxrb		Ckap5		Tmem28		Nell1		Sdhc		Ets2		Ap2m1		Efnb2
Acsbg1		Stx1a		Esd		Sae1		Ncald		4933406E20Rik		Scamp3		Parp6		Ciapin1		Wdr12		Rftn2		Cacybp		Kcnd2		Madd		Ssna1		Tceal6		Numa1		Pcdh9
Ndufa12		U2af1l4		Slc35f1		Tubb4		Scp2		Atp13a2		Wdr42a		Ilk		Lcmt1		Wdr40b		Vps41		Gda		Npepps		Rps19bp1		Znhit1		Vapa		Car2		Vdac1
Clptm1l		Kcnc4		Mrpl13		Imp3		Lrrtm2		Idh3g		2010107G23Rik		Nrbp1		Eif6		Nrgn		Grpel1		0910001A06Rik		Luzp2		B2m		Txn2		Coro1c		Aatk		Clic4
Gak		Rpp21		Elmo1		Tbl3		Abi2		1810009O10Rik		Caskin1		Kcnab3		Ascc1		Pam		Chd4		Grm5		Rock2		Tyrobp		Ubqln1		Pcmt1		Dpm2		Ptprf
5230400G24Rik		Scd1		Brsk2		Nt5m		Dpysl5		Ptpn5		Mtch2		Sgsm1		1500019G21Rik		4631427C17Rik		Tspan3		Pnpla8		Psmb2		Drg1		Yars		Sfxn3		Vti1b		Nr1d2
Gemin7		Pnoc		Ube2j1		Rab35		Ddost		Ddx47		Tm9sf2		D430039N05Rik		Dusp26		Cdadc1		Mtap7		Birc6		Dlg3		Lgals1		Mrpl14		Nr1d1		1110031B06Rik		Adss
Fbxl15		Glud1		Slc27a4		Sec11c		Ntrk2		Hcfc1r1		Matk		6720456B07Rik		Ddt		Dbnl		Stmn4		Praf2		Sdf2		Dync1i2		Elovl6		Cwc15		Tmem33		Pfdn1
5330431N19Rik		Ap2m1		G6pc3		Mrpl13		Scn8a		D430039N05Rik		Clptm1l		Nomo1		Slc25a11		Ptpmt1		Rbbp4		Arhgdig		Ewsr1		Sdhd		P4hb		Scamp5		9530068E07Rik		Eif4h
Lsm4		Mapbpip		Scyl1		Tada1l		Slc4a4		Mapk3		Rundc3a		Slc27a4		Mrps17		Pafah1b2		Tm9sf2		Sep4		Stx8		Lonp1		Mrpl55		Gucy1b3		Ndufa1		Ninj1
1200015A19Rik		Clptm1l		Zc3h13		Cct7		Igf1r		Sfrs9		5230400G24Rik		Timp4		Plekhj1		Mkks		Tanc2		Ap1b1		1500031L02Rik		Disp2		Bola3		Degs1		Negr1		Idh2
Ppp5c		Atp13a2		Lrp1		D430039N05Rik		Ipo13		1500031L02Rik		4733401H18Rik		Tmem147		Cstf2		Lgi3		Ostf1		Ctnnb1		Ebpl		Ascc3l1		Cmpk		Top2b		Atrnl1		Tusc3
Fnbp1		Htra1		Rbm39		Chchd6		Pfkl		Pgls		Endod1		Commd3		Stra13		Pdap1		Pfkp		Tmed3		Bpnt1		S100a16		Wdr74		Rpo1-3		Tubb2a		Cpne2
Papss1		Ndufs2		Rbx1		Mrpl32		Kcnip4		Tpm1		Gdap1l1		Ece1		Rpl27a		Zeb1		Agpat1		Rasl10a		Mrpl53		Sec11c		Eif4a3		Gdi2		Plcb3		Atp6ap2
2510006D16Rik		Tm2d2		Itpr1		Rmnd5b		LOC100047943		Cdc37		Adipor1		1300001I01Rik		Tcp1		Nrxn3		Laptm4a		Mmp17		C1qtnf4		Tmbim4		Ccdc124		Ube2n		Rab5a		Adipor2
Adnp		Cd9		Nucks1		Bat1a		Dnajc15		Supt5h		Sumo3		Slc6a1		6330577E15Rik		Kif1b		St6galnac4		Pkia		Mapk8ip2		Slc25a23		Gpld1		Mar6		Dnajc7		Gcsh
Tmem28		Hdac3		Fgfr1op2		Sep7		Tmem147		Dner		Ola1		Dhcr24		Pdcl3		Nr3c1		Map3k4		Hdac11		Adprh		Ndufa1		Psmd3		Snw1		Ide		Got2
Mapre3		4931406I20Rik		Scn8a		Vps41		Lrrn2		B3gat3		Gnai1		Sumo3		Ap2a2		Bri3bp		Ywhag		Tfg		Fkbp1b		Nrxn2		1110032A13Rik		Vps41		2410129H14Rik		Nomo1
Sgta		BC010787		Wdr42a		BC029214		Xylt2		LOC100047837		Rrp1		1500041B16Rik		Ube2m		Tax1bp1		LOC100047943		Tspan31		Pitpnb		Fbxl15		Cops6		B3gnt1		Sfrs10		Psma6
Abca2		Crcp		Tmem30a		Tmem59		Tmed3		Ckmt1		Wbp11		Nol3		BC005624		Nudcd3		Ppp5c		Capns1		0610037P05Rik		Slc27a4		Pef1		Ubxd1		Tmem55a		Ikbkap
Rnf208		Dhps		Hspa12a		Cap1		Itpr1		Fbxo21		Ube2n		Usp20		Ubqln1		Rhbdd2		Edg2		Psmc2		Ndn		S100a10		Drg1		Fut9		Ndufs8		Sep2
Ndufs4		Ctsl		Dbc1		Syf2		4632411B12Rik		Cct8		Enpp2		Gemin7		Gm323		Polr2f		Aco2		Gba2		Nsfl1c		Tnrc5		Ube3b		Lhfpl4		Pcmt1		Spc24
Exoc3		Rnf5		B230208H17Rik		Rnf168		Pccb		Wdr18		Ypel5		Cog8		Copa		Ipo13		Gna-rs1		Fxyd7		3100004P22Rik		Vps26b		Psmd6		Gdpd1		Hp1bp3		Kpnb1
Rgs8		Eif6		Eid1		Neurod2		Lcmt1		Dhcr24		Pygb		Prpf6		Fto		Cuedc2		Ddx1		Clns1a		Pde1b		Snrpb		Klf13		Ube2l3		Nefm		1110012M11Rik
Hdgf		4930570C03Rik		Ajap1		Senp3		Prkar1b		Anapc2		Cdc37l1		Kndc1		Txnl1		Ttll1		Ywhab		Scamp4		0710008K08Rik		Cope		Slc17a7		Lmbrd1		Cwc15		Mtpn
Chd4		Dynlt3		Zmat3		Acot7		Tmem4		Akap6		Mapre3		Mag		Slc20a1		Stk11		Rangap1		Mthfd1		Tsc22d4		Slc2a13		Lsm3		Nat8l		Acsbg1		F5
Rpn2		Vps41		Lsm11		Psmb3		Dnajc7		Ap3m2		Ncald		Abcf2		Slc35c2		Mrpl12		Ppp1r9a		Smpd1		Trim3		Fabp7		Iqsec1		Wbp11		1700037H04Rik		Wdr42a
Rbm39		Blcap		Abat		Gucy1b3		Timm44		H47		Serinc1		Os9		Atp6v0e		Actr1b		Immt		Nsg2		Chchd3		Kctd17		Mrps35		LOC100045546		Kcng4		Gprc5b
Mapre1		Fxc1		Glod4		Ppil2		C1qtnf4		Idh3a		Tmem9b		Mrg1		Tppp3		Stoml2		Poldip2		Elof1		4933406E20Rik		Crk		Nola2		Mapre3		Ncdn		Ipo9
Cdk5r1		Vkorc1		Phr1		Trp53bp1		Impdh1		Ube2r2		Nrxn2		Stx12		Syngr3		Rxrb		Gje1		Rhof		Dpm2		D6Wsu176e		Rnf208		Tspyl4		Cyfip2		Cdk5r1
Strap		Vbp1		Cltc		Snrpd1		Psmc2		Gnai1		Yaf2		Helz		Edg1		1200013P24Rik		Nfasc		Cmpk		Mrpl4		Dhcr24		Trim27		Epm2aip1		Dnajc18		Ptplad1
Frg1		Atp1b3		Gdap1l1		Psmc4		Gng11		2310008M10Rik		Map2k4		Uqcrc2		Mrpl24		D19Ertd721e		B3galt5		Crk		Mrpl13		Huwe1		Tm2d2		Ociad2		2210016L21Rik		Nr1d1
Aktip		Sdc4		2410001C21Rik		Gopc		Wnk2		Ubl3		Rbx1		1700020C11Rik		Sumo3		Gas6		Camsap1		Bloc1s1		Ddx47		Csnk1a1		Bat3		Nrxn2		Glrx3		Chd3
Stk16		LOC433464		Cops2		Mga		Rps27l		Srpk2		2410001C21Rik		Fis1		Ntan1		Flii		Cntnap1		Madd		Mrps23		Centa1		Mbnl1		C1d		Zmat3		Hmgcs2
Nrip3		Rcn2		Sbds		Mal2		Cttn		Itpr1		Strap		Dynll2		Rabl4		Ergic3		Ptprz1		3100004P22Rik		Ak5		AI593442		Scyl1		Paip2		Vezf1		Nol7
Ube2o		Fem1b		Stx7		Cript		Mea1		Serpini1		Ppargc1a		3300001P08Rik		Mpnd		Prpf8		Agpat5		Tspo		Cd47		2900011O08Rik		Wipi2		Slc4a4		Hccs		Wbp4
Scn2a1		Psmd2		Nipsnap1		Gabra5		Pitpnm1		Pdap1		Atp1b1		AW049604		Pnoc		Slc45a1		Bri3bp		Pik3r2		4930570C03Rik		Anapc2		Egln2		Mrpl17		Cldnd1		Rpo1-1
5830434P21Rik		Nudcd3		Psmd8		1200015N20Rik		Ddx56		2610507B11Rik		Hdlbp		Snn		Hdac2		Tmem184b		Dnm3		Mmd2		Cnih		Ptk2b		Spock1		Tcea1		Capza2		Os9
Bptf		Hars		C920006C10Rik		B230208H17Rik		AI595406		Sumo3		Pftk1		Gna-rs1		Parp6		Maea		Phf20		Slc24a3		Ptp4a3		Pkia		Dnajc11		Rufy3		Tpd52l2		Clptm1
Zfr		Usp29		Rer1		Agtpbp1		B3gat3		Hivep2		Pbrm1		Hdgfrp3		AI593442		5730472N09Rik		Nrxn1		Ecsit		Ppm1k		Snn		Mettl9		Akap6		Stx12		Igf2r
Abcf1		Dnajc6		Ntrk2		Ryr2		Zyx		Ntrk2		Ccdc32		Nudcd3		Ppp2r5d		Smyd5		Efnb3		AW555464		Mgea5		Sf3b1		Slc5a5		Rnf6		Dek		Zeb1
Psmd1		9130011J15Rik		Myh10		Hdgf		Sdc4		Bzw1		Npepps		Pnpla8		Phf15		Bnip3l		Abhd4		Esd		Ube2z		Tmeff2		Lyrm2		Mkks		Zfp364		Ift74
Hip2		Cs		Agpat5		Zfp617		Helz		Syne1		Pnpla8		Pafah1b2		Klhl13		Gng11		Scyl1		Ik		Txnl1		Snrpd1		Chd4		Kif3a		Mgll		Ufd1l
Tspan2		Nol7		Pigy		Rragd		Nsfl1c		Nr3c1		Rgs7bp		Fstl1		4933406E20Rik		6330569M22Rik		Pon2		Nrbp1		Apba2		B230209C24Rik		Coq7		Bag1		Ryr1		Papola
D130059P03Rik		Commd3		Trim37		Pitpna		Nars		Ecd		Map3k4		Zfp706		Ei24		Slc35b1		Raf1		S100a16		Usp20		Ppil4		Zfp637		2410015N17Rik		Zc3h11a		Poldip2
Kif3c		Immt		Gprc5b		Kif3a		Rnf13		Mrpl10		Flot1		Zmat2		Tyw1		Glrx		0610010K14Rik		LOC100048122		Gsta4		Atp1b3		Mapk8ip2		B230209C24Rik		Serpini1		Marcks
Sbno1		Scp2		Spock3		Lman2		Trpc4ap		Wipf2		Rabggtb		Vsnl1		Chchd6		Sh3bgrl3		Tst		Vti1b		Hnt		Rhbdd2		1300018I05Rik		Praf2		Dpm1		Atp6v1a
Smc1a		Lyrm2		D130059P03Rik		Tsn		Ube3b		Cog8		Pdia6		AI593442		Sacm1l		Large		LOC632000		Mrpl20		Nicn1		Thyn1		B3gnt1		Cbr1		Tmem93		Cisd1
Atp1b1		AW049604		2810405K02Rik		Ctsb		Syngr3		Wasl		Commd4		Fkbp4		Ly6a		2010107G23Rik		Actr1a		Tada1l		Actr1b		Syf2		Tomm70a		Psat1		Tm9sf3		Mrpl10
Ppp1r9a		Dnajc5		Rab33a		Rcn2		Gpc1		Wdr12		H13		Pcp4		Ap3m2		Ilkap		Arhgdig		Khdrbs3		Cby1		Lmo3		Ece1		Fbxo11		Surf4		Gsk3b
D11Wsu99e		Pdxk		Acyp2		Mll3		Abca2		Scg2		Dok5		Ddx1		Mrpl51		Drg2		Arf4		Bat1a		Lcmt1		Smarca4		Mrpl17		BC023055		Akap6		Wbp11
Dpm1		Rbbp4		Bsn		Atcay		Gadd45gip1		Hdgf		Gosr2		Psip1		Hexb		Slc2a13		Egln2		Nomo1		Chd4		Cap2		Ptplad1		Pcbp1		Plcb4		Suds3
Tcea1		Ric8		Nap1l2		Sprn		Sdhd		Pde1a		Asphd2		Pten		C1d		1110001J03Rik		Itfg3		G6pc3		Serinc3		Marcks		Pmvk		Ppp1r2		Pitpna		Srpk2
Fndc4		Huwe1		Ctsl		Ppme1		Map2k1		Kif1b		Cyhr1		Kif3a		Trappc2l		Znhit1		Hgs		Tbc1d9b		Lancl1		Cdk5		Tspyl1		Lcmt1		Scn8a		Tmem9
Rab11a		Mrps25		LOC100047943		Mkrn1		Pcx		Hlf		Atp6v1h		Pbrm1		Calb2		1300001I01Rik		LOC100045542		BC038286		Ddx42		Creb3		Apba2		Nt5c3l		Gbas		Uqcrc2
Slc25a44		Timm22		Egln2		Cebpd		Sae1		Wbp4		Ccm2		Agpat7		Wipi2		Cry2		Timp4		Glg1		Rbm25		Sucla2		Ctss		Pgls		Mtdh		Actr3
Cspg5		Dnm1		Tmcc2		Fbxo21		Mobp		Nrxn3		Stard3nl		Tnrc5		Med28		Ndufs8		Lsamp		Hip2		Cab39		Ankrd11		Anapc2		Hist3h2a		Mobkl3		Tcp1
Dlg3		Car2		Wdr6		Bnip1		AW555464		Strbp		Rhob		Pdxp		1810020D17Rik		Rhof		Dnajc11		Slc4a10		Cct2		Usp9x		Rph3a		Asphd2		Lrpap1		Oxct1
0610010K14Rik		Gnaq		Dusp26		Phyhipl		EG667183		Bag1		Cdc123		Arf4		Sdc3		Ube2d2		Hist3h2ba		Lhfpl4		Zfp106		Ppp2r4		Mesdc2		Ube2e2		Crebzf		Sgcb
Btc		Copg		Slc25a11		Yipf3		Flywch2		Hrh3		Rpn2		Ptges3		Lias		Scamp5		Gtpbp6		Cdk5		Mphosph8		Lypla2		Ggtl3		Cd81		Rhbdd2		Apoa1bp
Psd		Pdcd10		Paics		Mar6		Hpcal4		Haghl		Dctn3		Mrpl2		Tppp		Apoa1bp		Rcn3		Lsmd1		Idh3a		Nme3		Negr1		Mel13		Prepl		Zmat2
Bsn		Cend1		Tusc2		LOC100047539		Cetn2		A730008L03Rik		Ppm1a		Gatm		Ppm1e		3100004P22Rik		Stk25		Coro2b		Gripap1		Actr1a		Dpp6		Cope		Dirc2		Bet1l
Psph		Rbx1		Tmem11		Dus1l		Gsta4		Nme3		Slc12a5		Hist3h2ba		Gdpd1		Wrb		Abhd8		Zdhhc3		Stx7		Nicn1		Fgfr1op2		Gga3		Snrpd1		2010011I20Rik
Csnk1g2		6530401D17Rik		Zmat5		Rnf5		Grhpr		Ppan		Cst6		Cby1		Dctn5		Psmd3		Edem2		Mag		Atrx		Egln2		Pmpca		Ech1		Sppl3		Agtrap
Zdhhc14		Aktip		Hmox2		Pkd1		Gemin7		LOC621842		Csnk2b		Tmcc2		Trim3		Atp6v0e		Tubb2a		Syn2		Trim37		Sar1a		Plcl2		Surf1		Parp1		Ankrd11
Ebpl		Rgs2		Mrps17		Tmed3		Becn1		Glcci1		Csde1		Lcmt1		Tpr		0710008K08Rik		Nat9		Slitrk5		Ryr2		D2Bwg1335e		Dnajc5		2010107G23Rik		Rasa1		Acaa2
LOC100047943		Cbln2		B4galnt4		Ethe1		Bag1		Arhgdig		Sall2		Arpc2		Nol5a		Syngr3		Tmem4		Ogdh		Gdap1		Magee1		Atp1b3		Mat2a		Kcnd2		Psd
Snrpb		Cdk5r1		Tspan5		BC024814		Lypla2		Mrpl2		Smox		Dynlt3		Cdadc1		9030607L17Rik		Mib2		Cobl		Nlgn1		Eif6		Hp1bp3		Wscd1		Lmbrd1		Tnrc5
Mrpl52		Fubp1		BC043098		Mrps18c		D12Ertd553e		Bpnt1		Dctn1		Ndufb11		Acadl		Map2k1		Nmral1		Syt16		St8sia3		Pdcd6		Eef2		Rpl15		Akap9		Rab1b
Gtpbp6		Hnrpdl		Fkbp3		1110012M11Rik		Dgkz		Dgat2l4		Cops5		0610037L13Rik		Chmp5		Parp6		Cbx4		Tcerg1		Appl1		3300001P08Rik		Glud1		2610507B11Rik		Pnpla8		Brms1
Mrps18c		Nipsnap1		Gng11		Rgl2		Fxc1		Eif6		Jtb		5730472N09Rik		Dnajc6		Slc35f1		Nap1l4		Ecd		Ctsz		Sdc3		Npy		Hnrnpl		Smc6		Tmed9
2410022L05Rik		Nicn1		LOC665180		Nol7		Slc35b1		Sdc3		Dact3		B4galnt4		Mar6		2410004B18Rik		Klhdc2		Rgs17		Wbscr18		Slc25a1		1700027N10Rik		Ywhaq		Rock2		Dhps
Rgs14		Pcdh9		D16H22S680E		Sipa1l3		Mapk8ip1		Ube2e2		Zfand2b		Ucp2		Gnaq		Htra1		Atp6v1h		Ikbkap		Praf2		Grpel1		Deb1		5430437P03Rik		Nudt16l1		Emg1
Dnaja1		0610037L13Rik		Tspan13		Ndufb7		Caskin1		Arl3		Apoa1bp		Dpp3		Pdia3		Rpo1-3		Tspan5		C1d		0610010K14Rik		Lars		Rab18		Kifc2		Esrra		Commd4
Pnck		Psmd12		Necap1		Slc25a11		EG627782		Cyhr1		Psmd3		Ruvbl1		Blmh		Trp53bp1		Cib1		3110001D03Rik		2610002J02Rik		Cct3		Mphosph8		Copz1		Gpr158		Psma1
Nt5c		Taok1		Wscd1		6330403K07Rik		Gm323		Tmem14a		Uqcc		Gng11		Hp1bp3		Usp29		Ptp4a3		Lmtk2		Mrps11		Lztr1		3110001D03Rik		Eif1b		Abat		Actr1b
Ccni		Ilf2		Usp22		Pop7		Dclk2		Car11		2310079N02Rik		Nrgn		Zfp364		Pttg1ip		Cbfb		Tmem28		Mrpl46		Dlgap3		Pum1		Nubp2		2810405K02Rik		Rxrb
Mrps17		Yaf2		1110014N23Rik		Grpel1		Tspyl1		Tspan13		Bicc1		Shfm1		Auh		Dnajc6		Arhgap21		Dync1i2		BC024814		Cldn5		Cd47		Mrpl55		Mrpl12		Bpnt1
Mrps34		Kcnma1		Dym		Ostm1		Aatk		Slc25a5		Vamp8		Hpca		Ndufv1		Bat1a		D6Wsu116e		Ypel5		Rhou		6330577E15Rik		Gad1		Rpusd1		Pdzd11		2700078K21Rik
Capns1		Map2k4		C85492		Ptpn12		5330431N19Rik		A430005L14Rik		Dync1i2		1300018I05Rik		Rrbp1		Ddah1		Spnb1		Ola1		Wsb2		Cyb561		Cpne4		Asns		Psph		Serping1
Vim		Gpbp1		Ensa		Atp6v1h		Kpnb1		Peg13		Id3		Maz		Aff4		Tusc4		Hexa		Tmem9b		Slc25a11		Pygo2		Cul1		Actl6b		Bok		Pkd1
D17Wsu104e		Mtap1a		Cenpb		Ptp4a3		Surf4		5430437P03Rik		EG667183		Adprh		Smarca4		Mrpl51		Zfp706		Gucy1a3		Ppa1		Tmem151		Mapre1		H2-Ke2		Psma1		Rftn2
Rprml		Dpm1		Dact3		Sars		Rhbdd2		EG627782		Rab4b		Ap2a2		Nudcd3		Alas1		Slc25a25		Nefl		Tmem184b		Grp		Cbx6		Rasl11b		Glrb		Spg3a
2310051E17Rik		Lin7b		Ube2z		Large		Arpc4		4930544G21Rik		AI593442		2310022B05Rik		Ccdc92		Prkra		Ttr		Zeb2		Rapgefl1		Ddx56		Aamp		Mmd2		Eif2b1		2610110G12Rik
Rps27l		BC048546		Car4		Scamp4		Gnai1		Psmd3		Ilk		Cry2		Ap3b2		Pdia6		Peg13		Gosr2		LOC665180		Tmem130		Creb3		Chd3		LOC100044566		1700007G11Rik
Klhl22		Sep4		0910001L09Rik		Clstn2		Dynll2		Sgta		Nola2		Tmem38a		Zeb1		Kcnip4		Pls3		Poldip2		Scamp4		Stx12		Nts		LOC100044696		Dpm3		Nt5c3l
Mir16		Hsd17b10		1110019N10Rik		Snrp70		Pcsk2		Rap1gap		Yif1a		Ensa		Fbxo11		Ppp3cb		Ndn		Vstm2a		Usp22		Rell2		Suds3		Rpp21		Ankrd43		Eif6
A430005L14Rik		Rwdd2a		Trappc1		Glg1		Lingo1		2310061I04Rik		Aatk		Mrpl14		Gabrg2		Med28		Dnajc4		Mapre2		Ccdc53		Pcmt1		Abhd8		Ndfip2		Tmcc2		Hist3h2a
5430437P03Rik		Hnrnpa0		Srrm1		Lrrtm1		Trove2		LOC100045359		LOC100048122		Cox6b1		Cdc2l1		BC060631		Gm323		Nr3c1		Hiat1		Gad2		Rab1		Mgst3		Pi4ka		Slc44a1
Gtl3		Ddit3		Tppp3		1110001J03Rik		Kitl		Tsc22d4		1110031B06Rik		Mgat5b		Nbea		Atp6v1h		Syngr2		2310061C15Rik		AI595406		Cops5		Kif3c		Kctd13		Stk25		Plcb3
Icmt		Mrps18c		Trim3		Nudt8		Phyh		Hspc171		1500012F01Rik		Srrm1		Atad1		Endod1		Elof1		Nedd4		Elovl6		Wfs1		Surf4		Gamt		Pgls		Pnck
Crhr1		Slc25a11		Map2k1		Thoc5		B930006L02Rik		LOC634842		Rpo1-3		Cpsf1		Dhx30		Sars		Mgp		Stx7		Aldh3a2		Dact3		Agpat3		Pcsk1n		Tegt		Cyhr1
Taf13		Srp68		Pts		AI595406		Kcnd2		Gpx1		Mrpl20		Psmd3		Strap		B3gnt1		Pfdn1		Ntrk2		Rad23b		0910001L09Rik		Kctd12		Ap3b2		1500019G21Rik		9430010O03Rik
Eif3m		Mrps17		Lage3		Tmem50a		Slc1a3		Mrpl4		1810009O10Rik		Pef1		Gbf1		Phlda3		4930504E06Rik		Rragd		Bscl2		Ndufv1		Sf3b1		Cct7		Paics		LOC100047674
Cmpk		Jph3		Mrps35		Ndn		Immt		Rpo1-3		Mbnl1		Syngr3		Eid1		Nfe2l1		Enpp4		Gcc2		Mrps18a		Wdr45l		Phf20		Grhpr		Tgoln1		Hip1r
Chmp4b		Mrps34		1700037H04Rik		Scg3		Gna-rs1		Sgsm1		Agt		Csrp1		Ptpra		Ssr3		1200004M23Rik		Actn4		Ric8		Pik3r2		5830434P21Rik		Gemin7		Slc30a9		Mrps34
D4Wsu53e		Psmc2		Gcsh		Ndufs8		Tmem50b		Nlgn2		0610031J06Rik		Apex1		Ypel5		Pcmt1		Pdcd10		Top1		Lsmd1		Arpc5		Tomm40l		Mapk3		Lamp2		Sbf1
Ppfia3		Polr2i		Kifc3		Kctd17		Chn1		Brsk2		Rab2		Mrpl24		6330407J23Rik		Kctd17		Eif4h		Sgcb		Trpc4ap		Trpc4ap		Hnrnpu		4733401H18Rik		Cope		Phr1
Trim8		Mgea5		Ppp2ca		Slc4a10		Nkx6-2		Arl2		Gtf3c6		Zfp777		Pitpna		Trim35		Oat		Npepps		Ecsit		2310061I04Rik		Slc25a44		Gm1337		Tmem14c		Tspan5
Fn3k		Ilkap		Tmbim4		Dclk2		Rab18		Ube2q2		Sema6d		Ssr4		Trim37		Vps4a		Mog		B930006L02Rik		Akap11		1200015N20Rik		Ube2d3		4931406I20Rik		Por		Myd116
Pde1b		Marcksl1		Polr2g		Rnf14		6330439K17Rik		Psma6		Fbxw11		Agpat1		2610101N10Rik		Cops5		Creb3		Ube2w		Ndufc1		Trim3		Ociad2		Xpnpep1		Polr2i		Phc2
Hsd17b4		Fads1		1500012F01Rik		Mcts1		Sfrs7		Ube2g1		BC008155		Ntan1		Capza2		Stard7		Thy1		Strap		Aup1		Insig1		Ankrd12		Pcsk2		D17Wsu104e		Kndc1
Samm50		H3f3b		Amph		Mrps18a		Atcay		Capns1		Stk25		Ap2m1		Trappc5		Srrm1		Cald1		Epm2aip1		Kcnab1		Esd		Trim37		Ctnnb1		Fkrp		1190002F15Rik
Chmp1a		Ly6c1		Tm2d2		Zfp13		Ap3m2		Ogdh		Fnbp1		2310033P09Rik		Wnk1		Cend1		Sgsm2		Tomm40l		Degs1		AW125753		Rgs4		Ak1		Cdc16		Spnb3
Ppp2r5d		Ppp1r13b		Ddx47		H2-Ke2		A330104H05Rik		Spop		Prpf6		Abtb1		Pclo		Psmd6		2010007H12Rik		Pitpnm2		Cstf2t		Bzrap1		Trappc3		Cab39		Ilkap		Zfp637
Vegfb		Mrpl38		Mesdc2		Syt5		Pcmtd1		Epdr1		Ddt		Chchd3		Hnrpdl		Cisd2		Polrmt		Huwe1		Ndel1		Rnf208		Unc84a		Mrpl2		Nfe2l1		Bax
Rpo1-1		Osgep		Zfp523		Ric8		Asrgl1		Dnajc5		Lap3		S100a16		Herc2		Sin3b		Lonp1		Denr		Car2		1500012F01Rik		Atf4		Nbr1		Rps27l		Tmem109
Dpm2		EG627782		1110058L19Rik		Tmem132a		Gtl2		Mapre1		Tnpo2		Exosc4		Camk2b		Rrm2b		Rpp21		Pten		2600009E05Rik		Hdac3		Gnl3l		Snrp70		1110001J03Rik		Ropn1l
Tmbim4		LOC100043257		Grn				Ankrd11		Lhfpl4		Pdcl3		Tm2d2		Rgs17		Vti1b		Sypl		Ankrd12		Psmd14		Cyp46a1		Rabggtb		Csde1		Usp22		Mat2a
Hars		Ppm1f		Chmp5		Pef1		Taok1		Nola3		Cdc37		Becn1		2210010L05Rik		Cadm3		Rgs10		Rock2		Aatk		Agtpbp1		Ctnnb1		Yars		1300001I01Rik		LOC100044703
Hdac3		Smap1l		0610006I08Rik		Eif4a1		Raf1		Tmem158		Kcnc2		5330431N19Rik		Pdap1		Rab31		Degs1		Atrx		Atp13a2		Hsdl1		Ptges3		Ggnbp2		Prmt8		St13
Zfp523		Napa		Tusc4		Akap11		5031439G07Rik		Rnf4		Kifc2		Trappc2l		Limch1		4931406I20Rik		Mphosph6		Cstb		Ppp2ca		Trim32		Fcho1		Cmpk		Sncb		BC017158
Cox6a1		Itpa		BC010787		Glrx3		Arhgdig		Dpm2		Mrps12		Fbxo21		Ash1l		Nomo1		Nt5m		Pon2		Syn2		5330431N19Rik		Yipf3		Smarcd1		Tanc1		Ruvbl2
Trim32		Ccndbp1		Sssca1		Slc25a28		Mphosph8		Ptk2b		Nkx6-2		1810020D17Rik		Napb		Cd47		Disp2		Maf1		Rpo1-3		BC010787		Mar6		Tm9sf2		Mrpl18		Gramd1a
Tor1a		Eif4a3		Tpd52l1		Trim3		Mrpl12		Elmod1		Txnl1		Mpp2		C920006C10Rik		Mtpn		Tapt1		Mrps11		Idh3g		Fcer1g		2810407C02Rik		Mrps25		Peg13		Gm1060
1500031L02Rik		Nell1		Fbxo21		1700012H17Rik		Tbcb		Pum1		Muted		Ppm1k		Ccdc88a		Gbas		Clptm1l		Znhit2		1810009O10Rik		Itpk1		Dpm3		Rab35		Pigyl		6430706D22Rik
Armcx1		Sncg		2700078K21Rik		6720467C03Rik		RP23-195K8.6		Lmo4		Timp2		Pitpnb		Ncl		Luzp1		Safb2		2900092E17Rik		Tada1l		BC024814		Psma2		Ilf2		Smpd1		B3gat3
Iqsec3		Psmd3		B3gat1		Psmd4		Tra2a		Spg3a		Gap43		Gpc1		Tmem65		Mapre1		Nucb1		Cirbp		Cyp46a1		Snw1		Snx3		Ergic1		Tmem9		Jund
Prkar1b		B4galt2		Cct2		Ilk		Cirbp		2510003E04Rik		Abhd3		Hivep2		Cstb		Impa1		Nt5dc2		Actr1b		5230400G24Rik		Trf		Nt5c		Dhx32		Ramp1		Ube2c
Chmp7		Pde1b		Hnrph1		Ik		Pcbp1		1200015F23Rik		Scube1		1110031B06Rik		A730008L03Rik		Arpc4		Gadd45g		Rxrb		Snx27		4930570C03Rik		Vkorc1		Akap8l		Arf2		Ndufs8
Aqr		Dohh		5730472N09Rik		Sf3b4		Dmwd		Acat1		Hcn2		Coq4		Ppan		Acsbg1		Tubg1		Mrpl2		Zbtb20		Paip2		Tmem35		Smap1l		Ddb1		Lass2
Pip4k2c		Rundc3b		Ptprz1		Ndufa12		Farsb		Plekhg5		Prkcb1		Nlgn2		Ewsr1		C1d		Penk1		Rtn4r		3110001I20Rik		Mapk8ip2		Svop		Ubqln4		Sall2		Gng10
Tmem30a		Psmd6		B3gnt1		Dpm2		Dtnb		Caskin1		Tial1		Mar6		Gats		Cd99l2		1810009O10Rik		AU022870		Sec14l1		Slc39a3		Them2		Srpr		Gpd1		Angptl6
Pdia3		LOC634842		Glg1		Syn2		Fbxw11		Arf2		Bcap31		Cdc2l1		Atp2b1		Tbc1d9b		Rundc3a		2810407C02Rik		Crym		Zfp593		Sez6l		Tbrg1		LOC100045846		2900073G15Rik
Uchl3		Sae1		Krtcap2		Eif2a		Pi4ka		Pum2		Ank		Nol7		LOC100046745		Pa2g4		Ilf2		Lasp1		Vps26b		Nmnat2		Armcx2		Immt		Smox		Aldh3a2
Txn2		Elp2		Mrps12		Rhbdl1		Gabarap		B2m		Gad1		Poldip2		Mrps11		Enpp2		Id1		Dusp14		Arsb		Nrsn2		Dctn3		Gatm		Ndufa9		Rae1
Grinl1a		AW555464		Cops5		Hcfc1r1		Etfa		Ugp2		Pkia		Denr		Znhit2		1810041L15Rik		Grn		BC024814		Pop7		Tspan17		Trafd1		Enpp2		Camk2n2		Yipf1
Rnf14		Rpo1-1		Elavl3		Lypd1		Eif3f		Agpat3		Fbxo3		Lman2		Fev		Snrk		Agt		S100b		Fxc1		Mbnl1		Diras2		Sep3		D10Wsu52e		0610007P22Rik
Car4		Cstf2t		Oat		Ipo11		Ube2e2		1700020C11Rik		Smarca4		Ptplad1		Cirbp		Pdia3		Becn1		2410022L05Rik		Mrps15		Chchd6		Thoc5		Fgfr1op2		Cnot4		Pi4kb
Ptplad1		Pycrl		Apba2		Trappc2l		Rnf167		Khdrbs3		Tspyl1		Adipor1		Stoml2		Psmd12		Mylc2b		5730449L18Rik		Mtch2		Ppapdc2		A430005L14Rik		Pcdh9		Darc		ORF61
BC003885		Ei24		Sep8		Map3k4		Rnh1		Rragd		Rgs17		Matr3		LOC100047943		Ube2r2		5330431N19Rik		Hist3h2a		2010012O05Rik		Prdx3		Tmem85		2410001C21Rik		Cmpk		Srrm1
Apba2		Timm10		Igsf8		Sirpa		Ccm2		Ttll1		Cdk5		Arhgef9		Sar1a		2310047A01Rik		Psmc4		4930570C03Rik		Kcnn2		Ube2n		Taok3		Mapre2		1110019N10Rik		Rrbp1
Pfkp		Ppm1g		Nrbp1		Rbbp6		D5Ertd579e		Glrb		Lphn1		Dnajc8		Abhd12		Hepacam		Fcer1g		Tgoln1		Wdr74		Ufd1l		Tmem38a		Pdxk		Srrm1		Txnl1
Cd200		Mrpl13		Ahcy		Wbscr17		Capns1		2010012O05Rik		Arpc4		Top1		Poldip3		Zfp106		Hspa4l		Slc30a9		Huwe1		Svop		Rbbp4		Ppargc1a		Ranbp9		Atp6v0a1
Map2k4		Tmem49		Gap43		Socs5		Snrpd3		Tnfaip1		C030011O14Rik		Ndrg3		Dpm3		C920006C10Rik		Ctnnb1		Ulk1		Tmem178		Clns1a		Vps4a		4933417O08Rik		Tbca		Trim8
Ilk		Cyp46a1		Usp20		Tmem111		Fbxo2		Stx7		Gnao1		BC010304		Rnf5		Srpk2		Pcbp1		Ubac1		Tmem68		Psmd7		D10Wsu52e		Eid1		Aamp		Lsmd1
Akap6		Fbxl15		Atp2a2		Spg3a		Fscn1		Gucy1b3		Dab1		Pitpna		Ap2s1		Rbx1		Idh3a		Cstf1		Arhgdia		Glo1		Bscl2		Cdk5		Clpp		Slc20a1
Eif3eip		Scn1b		Cds1		Ppp2r2c		Tmem14c		Cd47		3300001P08Rik		Lars		Chmp2a		Usp9x		Hip1r		Nr1h2		Crtc1		Apoa1bp		Yipf1		Wbp4		Chmp1a		Pik3r2
Bag1		Hnt		Haghl		Arhgap21		Fkbp3		Adrbk1		Mapk1		Gdap1l1		Grik5		Sep3		Gprc5b		Fbxo2		Cdc42		Mapre3		Fkbp2		Ola1		Ndufc1		B230208H17Rik
B230209C24Rik		Trim32		Pcsk2		Kpna4		Rhob		0910001A06Rik		LOC100044908		Akr1e1		Kcnj16		Fstl1		Wdr18		Them2		Rabggtb		Ahcyl1		Igsf21		Cisd2		Aup1		9030607L17Rik
Samd14		Gja1		Mrps28		A430005L14Rik		Astn1		Tsn		Pcmt1		Wbp4		Arpc5l		Sfrs3		Srp14		Gbas		Dmwd		B230208H17Rik		Ric8		Rbx1		Ncald		Ccdc12
5730449L18Rik		Sirpa		Slc2a13		Slc6a17		Surf1		Napb		5730455O13Rik		Ppp2r2d		Eif3f		Nkx6-2		Bfsp2		Tmem59		Rapgef2		Eef2		Nsfl1c		Dnm3		Cdadc1		Adh5
Hist3h2a		Atf4		Tppp		Prkag2		B230118G17Rik		D12Ertd553e		Ube2r2		Sppl3		AI837181		Agpat5		Rasl11b		Hiat1		Rnmt		Cdadc1		Zfand2b		Cacybp		Abtb1		Aup1
Rnuxa		3110003A22Rik		2900064A13Rik		Zdhhc3		Mrps15		Ube2o		Grlf1		Pdzd11		Vtn		Ppme1		Nrd1		5430437P03Rik		Clns1a		Gabra4		3100004P22Rik		Zfr		2600009E05Rik		Rpp21
Acadm		Cox4nb		Cops6		Auts2		Ly6c1		Atp1a1		Sep2		Gatad1		Enpp2		Mtap9		Zdhhc3		Kcnh3		Tomm70a		Hap1		Adrbk2		Wdr40b		BC051227		Klf13
Scamp4		Acox1		Gpr137		Fndc4		Ppm1a		Ptpmt1		Ahi1		Mtap7d2		Elovl5		Zc3h13		Mrpl24		Apbb3		Klhl2		Napb		Trpc4ap		Copb2		Nadk		Agpat4
Pcmt1		Snrpb		Rnf11		Sbds		Znhit1		Dnajc7		Ccnh		Ube2o		Ndufaf1		Fut9		Bpgm		Cacna2d3		Dbc1		Rab18		Tyrobp		Abi2		2310036O22Rik		Srgap3
Pfdn1		Pkia		Ube2b		Btg2		C85492		Cdc123		Psmd2		Mtap4		Fbxo2		Hnrnpu		Commd6		4933428G20Rik		Pcp4		Epha4		Ift20		Tomm40l		Mrpl20		Sep8
Apoa1bp		Snx3		Rgs17		Pcsk2		Jund		Arhgap5		Slc25a44		Tesk1		Stx5a		Synj2bp		Necap2		Taldo1		0610009B22Rik		Ube2w		EG667183		Lrrc4c		Ube2q2		2310033P09Rik
Rnf168		Clip3		Cbln2		Actr2		Elof1		Hip2		Cdadc1		Rad23a		Mpv17		Nlgn1		Ncdn		Ard1		Mrpl51		2410001C21Rik		Ilk		Clic4		Ap3m2		Abtb1
Atp6v1g2		Fgfr3		Relt		Birc6		Asns		Chd3		Kcnc1		Nkx6-2		D17Wsu104e		Yaf2		Ranbp5		Fxyd6		Ppil4		Trappc5		Ppp2ca		Lman2		4931406I20Rik		Car2
Ncam1		B3gnt1		Abcf1		Matn2		Ube2z		Eif3s10		Ppil4		Agtpbp1		D16H22S680E		Pnpla8		Psma6		Eif4a3		Bzw1		Ppap2b		Slc25a23		Vps24		Hes3		1700037H04Rik
Tnfaip1		Mtch2		Vps35		Mcart1		Smarcd1		Lmbrd1		Nsd1		Rab11a		Ptprs		Nedd4		Sep2		Scamp5		Oxr1		Ociad2		Ubl3		Stim2		5330431N19Rik		Mgst1
Ak1		AW551984		Clic4		Nsg2		Bcl2l2		Ctcf		Kif3a		Mrps7		Phlda3		LOC100047506		Ubxd1		Zfand2b		Elovl4		Npy		Zfp523		Ddost		0610031J06Rik		Npy
Ppil2		Ppm1a		Hp1bp3		Gabrb2		Ndufv1		Car2		Cops2		Vps24		Caskin1		Ppp2r4		Syt4		Ppfia3		Copb2		Son		Dhrs7		Bat2d		Rogdi		Pycrl
Mkks		Mir16		Vps4a		Nudcd3		1110019N10Rik		Faah		Timp3		Ier3ip1		Herpud1		Maf1		Spnb3		Slc20a1		Agtpbp1		Pten		Rab31		Pgm2l1		Ube2g1		Clptm1l
Erc2		Ndufs8		Rhbdd2		Wdr41		Srrm1		Mrg1		Fut9		Ubxd2		Uchl3		Ewsr1		4933407C03Rik		Snrpe		Gna11		Rgs4		Scn1b		Plxna2		Abcd3		Ei24
Tpd52l2		Trim35		Copb2		Mphosph8		Camkk1		Pten		Srpk2		Narg1		Slc2a13		Stoml1		Tppp		Tbca		Epn2		Car10		Alkbh6		Cap2		Snx14		Atp13a2
2410001C21Rik		Glo1		Ik		Pcmtd1		9430023L20Rik		Ubxd2		Actr1a		Atrx		Mtmr4		Calb2		Nsf		Slc35c2		Lrpap1		Gosr2		Hexb		Usp9x		Wdr42a		Gak
D6Wsu116e		Rnf168		2310047A01Rik		Pftk1		Znhit3		Rer1		Dhps		Ckap5		Dnajc5		Pnpo		Pde4b		Akap11		Zfp593		Scamp1		Trappc2l		Pitpna		Rlbp1l1		Son
Nrxn3		Htr2c		Ankrd11		Tub		Nola3		Ube2d3		Kcnab2		Cyfip2		Mrpl38		Znhit2		Csde1		Lgals1		Bub3		Nedd4		Asxl1		D430041D05Rik		Syf2		Mrpl20
Chn2		Sumo3		Snrk		Cap2		Slc9a3r1		Atrx		Prnpip1		Ctsz		A430005L14Rik		Thap4		Gpd1		LOC100045359		1200015N20Rik		Rock2		Chmp2a		Slmap		Arrdc3		Galk1
Glo1		Nola2		Rab18		Stx12		Rhog		Tax1bp1		Acyp2		Prdx3		Crmp1		Csnk1g2		Ube2r2		Tsc22d4		Smarca4		Nat8l		B230217C12Rik		Rab1b		Akap11		Commd6
Arpc5		Relt		Mkks		Pnn		Timm17a		Cdc42		Psph		Alas1		Tmem38a		Yipf3		Gsk3b		Aurkaip1		AI593442		Mkks		3300001P08Rik		Brms1		Stx7		Id1
Csnk1a1		Slc6a9		Dynlt3		Gdap1l1		Mbd3		Kif3a		Kcnip4		Cspg5		Gtl3		Poldip3		2900097C17Rik		Dap3		Slitrk5		Nefl		Omg		Flot1		Ptpra		Grhpr
Surf4		Nrxn2		Scp2		Mgll		Glrx3		Fbxo45		Slc38a1		Praf2		BC031181		Magee1		Rbm28		1700012G19Rik		9130011J15Rik		Ube2b		Peg3		Ctsl		Thrsp		Psmd8
Snw1		Ap3m2		R3hdm1		Tmeff2		Ugp2		Gsk3b		Upf2		Raf1		B630019K06Rik		Spsb3		Cbara1		Klf13		Ank		Ilf2		Akr7a5		LOC100044566		2310008M10Rik		Gemin7
Dut		Noc2l		Oxr1		Sec23a		Sort1		Ccdc88a		Cby1		Got1		Wdr74		H13		Rab11a		Nrbp2		2410001C21Rik		Pcmtd1		2310051E17Rik		Abhd12		Eif4b		Spag8
Socs7		Tsr2		Slc1a3		Mapk3		Per1		Usp9x		Ethe1		Slc38a1		Fxyd6		Ethe1		9130011J15Rik		EG667183		Rala		Kif5b		Trrap		B3gat1		Rrp1		Naga
Slc6a6		2700078K21Rik		Mapk1		Grlf1		Adh5		Spin1		Ppp1r2		Rxrb		LOC100046998		Loh12cr1		Edc3		Phf15		Stx12		Wbp4		Ppm1a		Tmem147		Stx8		Bat5
Ntrk2		Arsb		Ubxd1		Ccdc32		1500041B16Rik		Cstb		Tpm3		Dmwd		Eif4a3		Gabarap		Epn2		Nt5m		Ddost		C920006C10Rik		Pls3		Actn1		Cdc2l1		Dut
Oxr1		Med19		Arl8b		Gna11		Ap2m1		LOC677213		Qars		Lancl3		H2-Ke2		Arpc5l		Kcnc1		Car2		Sfrs7		Pgam5		Gtl3		Cby1		Polr3h		Mkrn1
Myh10		Ece1		Sucla2		Epm2aip1		Esd		3110003A22Rik		Hdac11		Lrrn2		2900062L11Rik		Shroom2		Apoa1bp		0610009B22Rik		Ubxd2		Zcchc12		Dclk2		Pkd1		Marcks		Pfkl
Neurod1		Sod2		Ckap5		Dab1		Top2b		Mrps11		Trim37		Lasp1		Oat		AI316787		Stx12		Timm10		Pnpla8		Copb1		Gdap1l1		Hnrnpa0		Arhgap26		Atp1a1
Rabep1		Hip2		Bat2d		4833424O15Rik		Amph		Tbcb		Exosc5		Ppp3r1		Osbpl1a		Asphd2		Elovl6		Zfp523		Ccdc32		Txndc13		Gdpd1		Commd5		Caskin1		Myt1
Ogt		Dek		Mapre2		Dimt1		Tmem9b		Pdia6		Bola1		Dus3l		Slc6a4		Ulk1		Nudcd3		Commd6		Gmfb		Kcnab2		Sgta		Tmcc2		Mat2a		Cxxc5
Cul1		Nr1d1		Ppig		Cpsf2		Dcps		Sec61a1		Grpel1		BC024814		Spp1		Mvd		Prnp		Mrpl32		Clip1		BC023055		2900046G09Rik		Arpc5l		Mrpl17		Sbk1
Eid1		BC021395		Gbas		Trappc3		1500011H22Rik		Cirbp		Nagk		Ttc9b		Csdc2		D4Ertd429e		Ccdc127		Ly6a		Usp9x		Got1		Bub3		Nucks1		D430041D05Rik		Mib2
Ube2r2		Ik		Cacng2		Prdx3		Nomo1		Yipf3		Nr2f6		Tubb2a		0710008K08Rik		Ifngr2		Mapkap1		Bat5		Ankrd12		Fbxo21		Rap1gap		Etfa		Lrrc41		Commd3
Ube2b		Cx3cl1		Add3		Anp32a		Kbtbd2		Spsb3		Vta1		1500019G21Rik		Rundc3b		Elp3		Zeb1		Prdx3		Trappc3		Nap1l2		Agpat1		Pnck		Rad23b		Trim37
Dnttip2		Cetn2		Sfrs3		Unc84a		Noc2l		Rnf5		Nfkbib		Dlst		Sap18		2510006D16Rik		Pdia3		Sirpa		Rnf181		Psph		Centa1		Nap1l4		Ptov1		Serpinb6a
Dnm1		Psmd8		Macf1		Spnb4		Psmc4		Hist1h4d		6330569M22Rik		Arsb		Apba2		Jagn1		Arhgap5		Ogfrl1		Spin1		Bok		Gpbp1		Pop7		Psmd3		Tmem98
Rbx1		Ncam1		Denr		Mrps16		B4galnt1		Ppp1r2		Slc35b1		Tspan31		Sidt2		Mpv17		Clic4		D12Ertd553e		Alas1		Cirbp		Car2		Dnajc18		Tmem188		Myo10
Srxn1		Rab1b		Hspa4l		Crcp		Nicn1		Lcmt1		Glrx		Bola1		Chmp1a		Epdr1		Macf1		Pfkl		Hrh3		LOC100047943		Chga		Tmem184b		Ttc33		Npc1
Mrg1		Vamp4		Ddost		Got1		Glrb		Pdcd6		Cct5		Nt5c		Ptdss2		Sfrs10		Nedd4		Cab39		Haghl		B3gat1		5230400G24Rik		Mosc2		Camsap1l1		Ecd
Ilf2		Apc2		Slc25a46		Commd4		Lasp1		Wdr13		Selplg		Nr1h2		Rpp21		Mir16		Fgf1		Mar6		Actr1a		Dcun1d4		Actr3		Tmem11		Pea15a		Gpr137
Ppil4		Mia3		Cpne4		Acox1		Efcbp2		Tspan31		D16H22S680E		Katnb1		Rgs10		Wdr18		Sema6a		Ahsa2		Psmb7		Cs		Phyhip		2310067B10Rik		Sbds		BC004004
Huwe1		Jph4		Ppp1r9a		Bfar		Cct2		Mrpl37		Aprt		Tac2		Cthrc1		EG627782		Ppp1r16a		1500019G21Rik		Trappc4		Lcmt1		LOC100047601		Ahctf1		Leprotl1		Aldh7a1
Upf3b		Pigy		Pdzd8		D2Bwg1335e		Cs		Mpp2		Rdm1		Capns1		Ncln		Gnaz		Ttll5		Ssna1		Stoml2		Pgls		Ndufv1		Smyd5		Vps35		Ywhab
Fndc5		Ube2o		Ankrd12		Bmp1		Prpf6		Mrps17		B230118G17Rik		Nfkbib		Acsbg1		Ppm1e		Slc7a10		Rad21		Dpm3		Tmem4		Cfdp1		Ptp4a3		Esf1		Qk
Lrpap1		Gmfb		Zfhx3		Itsn1		Commd3		Nr1h2		BC038286		Gba2		Zer1		Rpusd1		Trem2		Krr1		Tmem147		Prpf6		Rps19bp1		Elp3		Acad8		Sfrp1
Ccdc47		Ednrb		Nudt16l1		Cby1		4933407C03Rik		Fbxo2		Fkbp1b		Jagn1		Yif1a		Cmpk		Id2		Crmp1		BC008155		Th1l		Zfp593		Homer1		Cul1		Cd320
Camk4		Atad1		Zfp385		Ppp5c		Vps29		Jagn1		Rps27l		D16H22S680E		Rab35		Slmo2		Glcci1		Copa		Sbk1		Ppp2r2a		Centb5		2510006D16Rik		Pde9a		Mrpl45
Rhbdd2		Strap		Sirpa		Tpm3		Ahsa1		St8sia5		0610037P05Rik		2010107G23Rik		Pltp		Khdrbs1		Brms1		Wdr74		Gabarap		Dnajc18		Akr1e1		Zfp637		Nr1d2		Ilf2
Rock2		Srpr		Sdf2		St6galnac5		BC005624		Rprml		Mir16		Cttn		Slc6a9		Mrps18a		Urod		Srrm1		AI837181		Psmd1		H47		D16H22S680E		Crk		Ndufa8
Tpd52l1		Fkbp4		1110018G07Rik		AI837181		Tfrc		Dlk2		Ahsa1		Ets2		Gemin7		Bloc1s1		Zbtb20		Cfdp1		Tmem4		Mid1ip1		Cab39		Akr7a5		Hnrnpu		Tpd52l1
B4galnt1		Eif4b		Mrps16		Dhx15		Paqr4		Adprh		Spcs2		Tmem55a		Cldnd1		Ndufv1		Rasa1		Rraga		Ppp2r2a		Hsd17b12		Tbc1d9b		Bax		Sox9		9130011J15Rik
Trak1		Cdc42		Pdxp		Dlst		Pcdh10		Fads1		Rps4y2		Pitpnm1		Tsg101		Nr1d1		AI836003		Sap18		Rai12		Icam5		Lgi1		Ica1		Tspyl1		Akap8
Mgat3		Zfp106		1110008F13Rik		Ppa1		6330407J23Rik		Ap2a2		5430437P03Rik		Tppp		Hsdl1		AI316807		Bpnt1		Phyh		Myh10		Matn2		Grpel1		Hrsp12		Hdlbp		Dnahc11
Dhps		Ccdc32		RP23-195K8.6		Ube2e2		Mapbpip		Mea1		D10Bwg1364e		Unc5a		Hadha		Mcoln1		Snx6		Prdx5		Foxg1		Golga4		Lingo1		Sdhc		Gucy1b3		2410129H14Rik
Atp5j2		Smarca4		Kcnip4		Cd81		Os9		1110001J03Rik		Bmyc		Txn2		Ntrk2		Slc35c2		Golim4		Cdadc1		Capns1		Pcnp		Syf2		Krtcap2		Rc3h2		Adnp
Mrpl2		Pbrm1		Wbscr17		Mex3c		Gak		Tmem50a		Jph4		Peg13		Gtf3c6		Rhog		Cd82		Degs1		Snrpd3		Ptp4a3		Dhx30		Peg13		LOC100047920		Hdgfrp3
2700078K21Rik		Atrx		Yipf3		Nagk		Srxn1		Gm323		Camk2n2		Nptn		Mettl9		B2m		Fntb		Agtpbp1		Nfkbib		Cstf2		Ctsb		1110019J04Rik		Tbcel		Cap1
AU022870		Btf3l4		D2Bwg1335e		Ubac1		Hdac3		Itpa		Mcts1		5430437P03Rik		Cntnap1		Stx1a		Ciapin1		Klhdc3		Plekhj1		Slc35b1		D3Bwg0562e		Crmp1		Ebna1bp2		Sys1
Dus1l		Nudt16l1		Hmgcl		Cplx1		0610025P10Rik		Ric8		Erp29		Ndufs8		Spg3a		Slc24a3		Tpm3		AU014645		Tpm1		Trim28		Tmeff2		Ddb1		Zfp644		2810003C17Rik
Dpm3		Prdx3		Gale		Hsf1		Tspan17		Slc35c2		Tsfm		Yars		Nkain4		B4galt5		Snw1		Reps2		Coq7		D17Wsu104e		Klf6		Sall2		Nr3c1		Fzd2
Lasp1		Hmgn1		Flywch1		Fuca2		Preb		Cryab		LOC100048021		Dhx30		Flywch1		BC021395		Rnuxa		Extl2		Epdr1		Zfp637		Tanc2		Icmt		LOC100046998		Slc4a3
Gnb2		Mgat3		Gabarap		Trim28		Ppp2r2d		Fastk		Ilvbl		Taf13		BC060631		Apba2		Cox7a1		Nap1l5		Caml		Arfip2		Rnuxa		Angptl6		Cggbp1		Hydin
Cyb5b		Tnrc5		Prkar1b		D17Wsu104e		Trim32		Tars2		Trim44		St3gal3		Tub		Sfrs14		1500019G21Rik		BC067047		Seh1l		Ech1		Fstl1		Atp6ap1		2900011O08Rik		Zcchc17
Dus3l		Nsmce1		Eif3f		Orai2		Cd47		2900002H16Rik		Aff4		Rnf13		Eif3i		Sdhd		Ndufb11		Suz12		Trappc5		Caskin1		6430548M08Rik		C1qbp		Syt12		Atp2b1
Eif6		Rabggtb		Nap1l4		2010311D03Rik		Gria3		Prelid1		Htr2c		Pycr2		Cdkn2aipnl		Sypl		Ccdc28a		Ppp2r2a		Ahsa1		Pitpnb		Slitrk5		1810047C23Rik		Ric3		Abat
B230217C12Rik		BC023055		Ptms		Lmo1		Poldip2		1110020P15Rik		Dopey2		Sap18		Ets2		Thoc7		Dlst		Tmem65		Pqlc1		Nol4		Myo5a		Mcts1		Ptpre		Asrgl1
Tac1		Slc35b2		Mid1ip1		Dctn4		B3gnt1		Klhl23		Rap1gap		Dap3		0610037P05Rik		1700012H17Rik		Itgb5		5830434P21Rik		Oprl1		Ahsa1		Smarca4		Gcn5l2		Unc13c		Igf1r
Th1l		Vapb		Car11		Ssna1		Epdr1		Iqsec1		Ecsit		Per1		St13		Adssl1		2410127E18Rik		Rbm25		Sncb		Tmem50a		Ank		Erp29		2900024C23Rik		Kl
Pcbp4		Lsamp		Snrpd3		Epdr1		Ptpn1		Ncln		Csdc2		G0s2		Cyfip1		2310033P09Rik		Bola1		Elovl4		Rps4y2		Tm2d1		Wasl		Mrps18a		Slc39a10		Ski
Fsd1		Ppp5c		Spop		Usp22		Cul1		Chchd3		Stx7		Ankrd46		Mrps7		Spr		Slc41a1		Cend1		D10Bwg1364e		Yars		Pnma2		0910001L09Rik		Cnr1		Fstl1
Cstf1		Mrpl53		Polr2i		Slc25a5		0610007P14Rik		Gak		Dalrd3		6720467C03Rik		5430437P03Rik		Car2		Nbl1		Slc4a3		Cacna2d3		Syt16		Ipo9		Btbd2		Rif1		Rab6
Vps35		Arpc5l		Ier3		Znhit1		Pdcd10		Rnf208		Agpat1		Degs1		Usp45		4933406E20Rik		Fsd1		Sumo3		Dhx30		Gm323		Qk		Ric8		Mtap1a		1810043G02Rik
Mel13		Ascc1		Hpca		Osgep		Rnf168		Syn2		Trap1		Nedd8		Dact3		Psmd14		LOC100048483		LOC100047920		Slc9a1		Rpn1		Zc3h13		Ccdc124		Syt1		2310008M10Rik
Fbxo2		Chrac1		Hnrnpc		Mrpl18		Tmcc3		Srxn1		Rpp21		Gak		Lhfpl4		LOC100048122		Pdha1		Rnuxa		Erp29		Sv2a		Sppl3		Eif3g		Txndc10		Prkcb1
Tmem14c		AI837181		Astn1		Pls3		Apba2		Zc3h7b		Parp6		Rnf208		Nedd4		Tmbim4		Phf5a		Immt		Ard1		Ppm1e		2410015N17Rik		Centb5		Npepps		Ier3ip1
Stard3nl		Surf2		Rps27l		Rps4y2		Mrpl45		Slc27a4		Pts		1500012F01Rik		Tm9sf2		Hars		Ulk1		0610037L13Rik		Rae1		BC031181		Efnb3		Pef1		Gpr22		Tnpo3
Clip3		Ppa1		Ssna1		Csnk2b		Sbds		BC018242		Olfml3		Cops3		Reep1		Syn2		Chrna4		Pftk1		Tfrc		Gcn5l2		Cspg5		Trpc4ap		Tnrc6a		Dlx6os1
Trim28		Ate1		Hexa		Cry2		Dld		Rangap1		Psmg3		Ddx47		BC021395		Mrpl20		Nf2		Rabgap1l		Faim		Taf13		Lypla2		2310061I04Rik		Ccdc47		Apc2
Arfip2		Nt5c		Mea1		B3gat3		Fbxo33		Sec14l1		Chchd3		Slc6a9		Doc2a		Idh3g		Nek7		Pcnp		Trim44		Pgbd5		Ints1		Csrp1		D130059P03Rik		Aff4
Wnk2		Tmem184b		Drg2		Sod2		Cpne9		Mettl9		4933406E20Rik		Ngrn		Hnt		Ubl3		D5Ertd579e		Cbln2		Cpsf1		Rae1		2610002J02Rik		Sort1		Zfp385		Rab11a
Dctn3		Nagk		Ppm1a		Atp1b2		Fut9		D16H22S680E		Rragc		Tor1a		Prpf4b		Cyp46a1		5930434B04Rik		Zfp706		Gtrgeo22		Bola3		Cog8		Abca2		Psmb2		Usp9x
Bax		H2afv		Ahsa1		P4hb		Chl1		Vps29		2310036O22Rik		Bag1		Lsm11		Slc6a9		Pmpca		Neurod6		Psmd3		Dnajb5		8430410A17Rik		Psmd2		Ipo13		Nudt16l1
Ech1		5730472N09Rik		Hnrnpl		Trim35		Pftk1		Lrrtm1		Alkbh6		Ciapin1		Sppl3		Mbnl1		B930037P14Rik		Syf2		Wbscr22		4833439L19Rik		Rab33a		Mrps35		Cbr1		Prdx3
Nkain1		Arl8a		Spcs2		Bcas3		Hnrpdl		Sep6		Becn1		Flywch1		Tfip11		Eif4b		Tmem25		1810073G14Rik		Deaf1		Gpld1		Tra2a		Igsf8		B230118H07Rik		Esrra
Spnb1		Asah1		Aldh3a2		Wdr74		Phb		Psmd7		4931406I20Rik		2410022L05Rik		Fbxl20		0610006I08Rik		Cox19		Ccdc32		Drg1		Dhrs1		Commd4		Nrbp1		2610101N10Rik		Efnb3
Mea1		Fxyd7		Elof1		Msra		Agpat3		Adss		Hsdl1		Dnaja1		Syt13		Hexb		Fgfr3		Prepl		Ube3b		9430023L20Rik		2900092E17Rik		Sae2		Kcnab2		Alas1
Drg2		Arfip2		Gpaa1		0610007P22Rik		Mesdc2		Smarcd1		5730437N04Rik		Creg1		Nucks1		Bat5		Zfp637		R3hdm1		LOC100044696		Snrpe		Rrp9		Mapbpip		Rabggtb		Ube2e3
Ly6c1		Fkrp		4930504E06Rik		Samd8		Kif1b		Timp2		Ergic1		Capn2		Papola		Kbtbd2		Tagln		Serinc1		Syngr1		Deaf1		Syt13		Ctsf		Picalm		1190002A17Rik
Hnrnpl		Cdc16		Mgat5b		Ppp1r1b		Gna11		Rpo1-1		Ociad1		Marcks		Srprb		Psma6		Eif2b2		Hlf		Iqsec1		Adrbk2		Ebpl		LOC100048122		Ube2a		Pon2
Gltp		Ssna1		Madd		Ccdc124		Lef1		Dnajc6		LOC632000		Zc3h11a		Sep3		Prdx3		Mapk8ip2		Ppp3cb		Ppp2r5d		B130050I23Rik		Fbxo42		Crtc1		Ptges3		Praf2
Sncb		Klhl22		Ninj1		Deaf1		Tceb1		Btaf1		LOC100046457		Taldo1		Fxc1		Gpr37		Gpi1		Usp7		Igsf8		Ube3b		2700078K21Rik		Pltp		Cdc42ep4		Slit1
Pls3		Uchl3		Sgta		Mrpl54		Kif3a		Phyhipl		Sdsl		Nkrf		AI314180		Fbxo21		Vps37b		Clcn4-2		Chka		Csdc2		Dtnb		Tmbim4		1200013P24Rik		Ttll1
Slc6a1		Adcy2		Dhrs1		Drg1		Trappc5		6330578E17Rik		Hexim1		Cmpk		Ckap5		Psma1		LOC100045716		Ap3d1		Ache		Syngr3		Spsb3		Syn2		Snx6		Vgll4
C85492		Vapa		B4galt5		Timm17a		Hdgfrp3		Ankrd43		Wdr6		Bscl2		Odz2		3300001P08Rik		Tmem55a		C920006C10Rik		Dhrs7		Mrpl24		Snrpb		Idh3g		Mar6		Mrps16
BC005624		Stx12		Mpnd		Per1		Ralbp1		Actr3		Cnp		Gnb1		Ubxd1		Tub		Phldb1		Copg		Rab28		AK129302		Dusp14		Zfp523		AU022870		2610003J06Rik
Ihpk1		AI595406		Insig1		Smad3		Grlf1		Psmc6		Abcf3		Slc39a3		Clic4		Psmd1		Pygo2		Pip4k2a		Dpysl4		Sort1		Bcap31		Commd6		2310005P05Rik		Spcs1
Lrp11		Ube2m		Thoc7		Hivep2		Ecd		D6Wsu116e		Nrxn3		Rbm25		Tspan2		Rhob		2310022B05Rik		Blmh		Ube2q2		Psmd6		5730449L18Rik		Tmem9b		Rnf5		Sgce
Txn1		Syf2		Ttc33		Coq9		Aktip		Mapre2		Paics		Pi4k2a		Klhl9		Adnp		Hnrnpl		Mtch2		Acta1		Lsm3		Hist3h2a		Sc4mol		Dgat2l4		Ywhag
Smarcd3		Smpd1		EG667183		H2-Ke6		Ube2r2		Rbm39		Dnajc18		Fgf1		Cwc15		Ica1		Scrg1		Arhgap20		Copb1		Cd320		Mmp17		Sfrs9		Fbxw11		Stoml2
Elof1		Zfp179		Gnai1		1500041B16Rik		Limch1		Fbxo41		Tub		Glrx3		Sucla2		D6Wsu116e		Zfp524		Hnrnpu		Rangap1		Sorbs2		Pkia		Ap3m2		Mrpl52		Bola2
Camk2n2		Jtb		Ap2m1		Thoc7		Enpp2		Rgs17		Nxt2		Ugp2		Rbx1		Prkaca		Rnf187		Hecw1		Wipi2		Parp6		Cmtm5		Negr1		Rhou		1700010A17Rik
Cops5		Entpd6		Pop5		Sirt3		Hdgf		Jak1		AW049604		Ppp2r5d		Ik		Ppm1a		Atp6v0d1		4930535B03Rik		Fus		Camta1		Icam5		Tsg101		Mrps18c		Snx6
Fbxo18		Klhl7		Nfasc		Esd		D2Ertd391e		Camta1		Adnp		Yif1a		Letm1		Tm2d1		Ube2m		Car10		Commd4		Trp53i11		Htra2		Tor1a		Camta2		Rbmx
Igsf21		Gtrgeo22		Tbc1d7		Rrm2b		Yaf2		Herc3		Ptpmt1		Gcsh		Tmem9b		C1qbp		Tmem38a		Mll3		Ak1		Sez6		Stx5a		BC010787		Dcun1d4		Abhd12
Bcl2l2		Mcoln1		BC051227		Scd2		Denr		Pgm2l1		Mat2a		5230400G24Rik		Cd99l2		Tspan2		Jund		Igf1r		Phyhipl		Htra1		Rxrg		Cbr3		EG623230		Sulf1
Sparc		Uqcc		Cops3		1500012F01Rik		Plcb4		Grm3		Acly		Atp6v0e2		Pcmtd1		Gtf2f1		Nfkbia		Ociad2		Dnajc11		Mrpl4		Ogdh		Hist1h1c		Etfa		Bex2
Trappc1		Nars		Anxa5		Mrpl20		Ash1l		Ogfod2		Ndufs8		Chmp2a		Tm9sf3		Btbd2		Ndufs8		Ankrd11		Sh3glb2		Rpo1-3		Ppm1k		Kcnk2		Abhd8		Tmem147
Pip5k1a		Arhgef4		Pld3		Ndufa8		Grit		Lap3		Actr10		Ddit3		Tpd52l2		Tmem91		Tagln3		Sbno1		Grpel1		Amph		Rnf145		Nap1l5		4930570C03Rik		Timm50
Rps19bp1		Hsd17b4		Hdac3		Cox6a1		Hspb1		Chd4		Nsg2		Rab1		Brd8		Ndrg1		Zfp179		Gsk3b		Clip3		Ubl3		Ech1		Tkt		Csnk2a1		Perp
Ankrd13b		Zmynd11		Klhdc3		Sfrs9		Ppp1r16a		Vip		2900073G15Rik		Cutl1		Luzp2		LOC634842		Txn1		Arhgef12		Gne		1810009O10Rik		Mrps15		1810014F10Rik		G3bp1		Tmem111
U2af1l4		Matk		Nlgn2		Arpp21		Praf2		Mrpl36		Gbf1		Cyfip1		Inpp5f		Psmd2		Kctd17		Arid4a		Mir16		Tada1l		Wscd1		Zdhhc14		5730472N09Rik		Prkcsh
BC004004		Abca2		Fbxl15		Spin1		Dlg3		Crk		Slc5a6		D430041D05Rik		D15Wsu75e		Psme3		Hist1h1e		Eif3s10		Unc5a		Gsta4		Nudt8		Mrpl43		Cndp2		Gabbr1
Ykt6		Rabl4		Ubqln2		Ewsr1		Gpr158		Spcs3		Sidt2		Syf2		Ggnbp2		2310008M10Rik		Bcas3		Ash1l		Yars		Mrg1		Ephx1		Bola1		Alkbh7		9130404D14Rik
Rere		Centa1		Psmc4		Snx3		0610010K14Rik		Dync1i2		Ttc33		Cbx6		Glo1		Sf3b4		2310065K24Rik		Lin7b		2900064A13Rik		Hexdc		Gramd1a		Gabra1		Eps8l2		Dnaja1
Crocc		Dazap2		Ppme1		Glul		Atf4		Mrpl17		Disp2		Zfp428		Exoc3		Ascc3l1		Zyx		Med4		Slc4a10		Mrpl32		AI427515		Stx5a		Stx5a		Hddc3
Nipsnap1		EG667183		Stoml1		Atad1		Socs7		Pcsk2		Klhl13		Phyh		Atrn		Ap3b2		Bola3		Wipi2		Cnot4		Rmnd5b		Rps4y2		Taok1		Asah1		Ccdc135
Psmd6		2310033P09Rik		Pnpo		Ogdh		Mrps11		Exoc3		2310047A01Rik		Gnai1		2610030H06Rik		Agtpbp1		Yipf1		8430410A17Rik		Arl15		Sacm1l		Ube2m		Pmpca		Ruvbl1		Papss1
Rpp21		Ilk		Wbp11		Ubxd1		Cmas		Tbc1d9b		Gpbp1		Alcam		Atcay		Clcn4-2		Nsmaf		Tra2a		Rpp21		Ly6a		1110014N23Rik		H3f3b		Arhgap21		Wsb2
Scd1		Klhl13		Mrps23		Vapa		1110008F13Rik		Cltc		Exosc4		Eif3d		Csnk1a1		Acyp1		Tspan4		Dmwd		Bpgm		Bat1a		1110019J04Rik		Tppp		Mpv17		Letmd1
Rnf4		Abhd11		Emg1		Mrps7		Egln2		Copb2		Pttg1ip		Sh3bp5l		Map2k4		Sacm1l		Car4		2700078K21Rik		Psmd4		Elmod1		Dym		Hrk		Rnf145		Dvl1
Iqsec1		4933406E20Rik		Mrpl43		Cul1		B3gat1		Rchy1		Cldnd1		Usp29		Aktip		Gars		Zfand2b		D19Ertd721e		AW125753		H47		Ndufs8		Tmem38a		Nkain1		Exosc5
6720467C03Rik		Ass1		BC024814		Cyp7b1		Rapgef2		Cul1		Cox4nb		Pctk1		Snx19		Ranbp5		Cfdp1		Dpm3		Nrbp1		4931406I20Rik		Rell2		Cul1		Ets2		Mrpl37
AI314976		Clptm1		2410022L05Rik		Tfrc		LOC100046457		Zfp704		Nol7		Caskin1		Faf1		2810432L12Rik		Nxf1		Ndufb8		Gak		Tor1a		BC031181		Exoc5		5430437P03Rik		LOC100048483
Yif1a		Tmbim4		Lcmt1		Srf		Utp11l		Kif3c		Map2k2		D6Wsu116e		Slmap		Socs5		1110032A13Rik		Mlc1		Dusp6		0610031J06Rik		Rnf14		Madd		Csnk2b		Man2b2
2600009E05Rik		Idh3g		Eif6		Sort1		Tmem60		Kras		Ccdc34		Dlx1		Ube2w		Dpm1		Rnf13		Dok5		Psmd8		Dut		Pgbd5		B4galt2		Dnajc4		Tmem184b
Rpo1-3		Ganab		Tmf1		Aup1		Nt5c3l		Suds3		Svop		Sf3b1		3300001P08Rik		Inpp5f		Gstm7		Rnpep		LOC100046998		Wdr1		Srrm1		9430023L20Rik		Rell2		Ccni
Zc3h7b		9130404D08Rik		Ppa1		Slc17a7		AI837181		Nudcd3		Fbxw2		Fut9		Acat1		Wnk1		Drd1ip		Dnalc4		Gdpd1		Abcd3		Mageh1		Kpna6		Pofut2		Emb
Gabrd		1700027N10Rik		Appbp2		Zfp260		Cnih		Fndc5		Glg1		Ccdc25		Bbs4		Tomm40l		B130050I23Rik		Nt5c3l		Dync1i2		Lrrtm2		Unc50		BC004004		Mapre1		Dnajc7
Tm2d2		Ddah1		Psmc2		Pdap1		Gorasp2		Eea1		Cct4		Sucla2		Cops2		Bub3		Vps72		Hnrph1		Xrn2		Cbfb		Pik3r2		Sub1		Arpc1a		Emx1
Ubl3		Hsdl1		Ech1		Flywch2		Mrpl37		Nucks1		Cul1		Suds3		Mfhas1		Huwe1		LOC100046168		Avpi1		Tcerg1		2410129H14Rik		LOC433464		Psmd6		C1qbp		Atp6v1h
1810009O10Rik		5730437N04Rik		Lias		Mrpl4		6330403K07Rik		Surf4		Ppm1e		Akap6		Slc4a4		Hdgf		Higd2a		Psma2		Exosc4		Gtl3		Slc35c2		Auts2		BC003940		B4galnt4
Ddx47		Tpd52l1		Pabpc1		1500011H22Rik		Pcbp4		Marcks		Ggnbp2		Map3k4		Scn1a		Srpr		Senp3		Cnih		Bet1l		Ddb1		Zdhhc3		Gadd45gip1		Itgb1bp1		Golga4
Plekhc1		Fgf13		Ece1		Ap3m2		Nt5c		Pitpnm2		Scn2a1		Pdha1		LOC100047920		Ola1		Per1		Ankrd40		Fbxo33		Synpr		Mrps22		Sfxn1		Stard10		Psmc6
Bat5		Phyhipl		Pdk2		Acta1		Grpel1		6330403A02Rik		Fto		Gdpd1		Prkcb1		Zmat3		Map2k1		AI316787		Ergic2		Hdgf		Tmem158		Arpc3		Mrpl40		Spop
0610031J06Rik		Sar1a		Diras2		5730437N04Rik		Gm2a		Phb		Hdgf		Ppm1e		Etf1		Rbj		Ptdss2		Taf11		Lrrtm2		Stx7		Tbcc		5730403B10Rik		Fkbp2		Jagn1
Tcea2		Poldip3		G6pdx		Fut8		Fdx1		Ik		Atg12		5830434P21Rik		Npepps		Cdc42		Gpr89		Nap1l4		Nol5		Tspyl1		Fbxo31		Eif3d		Ccndbp1		Ict1
Deb1		Spon1		Apoa1bp		Fus		H2afv		Lman2		Srpr		Fbxo41		Pbrm1		Ilf2		Syngr1		Nt5c		Serpini1		Cetn2		Rere		Phf20		Auh		Hopx
Raf1		Cby1		Aff4		BC021381		5730472N09Rik		Asrgl1		Atp6v1g2		Txnl1		Pnn		Papola		Dazap2		Lifr		Omg		Mpi		Gpc1		Scn3a		Tspan4		Prr3
Tbcb		Commd5		Ube2r2		0610037L13Rik		Mal2		Bri3bp		Dld		Hecw1		Srp72		Jak1		Prkcdbp		Cct3		Cebpz		Tmem49		6330527O06Rik		Asrgl1		Igsf21		Ltc4s
Gatm		Adrbk1		Centb5		Pdha1		Mrps34		Nol5		Sc4mol		Slc6a6		Bat2d		Gpr123		Abtb1		Matn2		Sgcb		Rasl10b		Ugp2		Wipi2		Mtx2		Plekhb2
Gtf2h5		Ppp2r2a		Ppp2r5b		Dnajc7		Sec61a2		Taok1		Dut		2310008M10Rik		2810441K11Rik		Ddx42		Acsbg1		Mrps34		Pdap1		Sbds		Rnf4		Pdia6		Pdcd10		Snap91
1810020D17Rik		Csnk2a1		Kcnab1		Pcdh9		2310014G06Rik		Camk1d		Zbtb4		Ctnnbip1		Spin1		Npc1		Ndufa12		D15Mgi27		Slc1a1		Preb		Rgs10		Phyhipl		Apoa1bp		Ppm1a
Vkorc1		BC055107		4933406E20Rik		Nr3c1		Stard3nl		Rab10		Mrps23		Snrpb2		Sirpa		Zmynd11		1700037H04Rik		Ptp4a3		Mapre1		Gucy1a3		Tmod3		Pum1		Lrrn1		Mrpl38
Ctnna1		B230317C12Rik		Napb		Ubqln1		Stra13		Mtap9		Adrbk1		Tax1bp1		Cspg5		Ube2b		Os9		Eif3i		Atrn		Ebpl		Ckap5		Clec16a		Lysmd2		Ddx56
Tppp		Caskin1		LOC632000		Impact		B230317C12Rik		Macf1		Bcap29		Zfr		AU014645		Nipsnap1		Rrm2b		Adprh		Ppp1r12a		Serpini1		Psme3		Lap3		Nrn1		Rnf187
Snapap		Tomm70a		Cab39		Lin7c		Arfip2		2410015N17Rik		Cdkn2aipnl		Btf3l4		Scyl1		Nell2		2600009E05Rik		Ech1		Tpp2		Actr3		6720467C03Rik		Mapk4		Csdc2		Txn2
Tmem50a		Sfrs10		AI836003		Sbno1		Cldn5		Gaa		Scamp2		2310047A01Rik		Ttll1		Grlf1		Lgmn		Fkbp1b		Ola1		Vps35		Psmg3		Rgs2		Gal3st3		Sostdc1
Csde1		D10Bwg1364e		Phyhipl		Rbx1		Vps37b		Atf4		Tmem9		A330104H05Rik		Tnrc5		Ogfrl1		Nedd8		Pabpc1		Ecd		Mapre2		2310033P09Rik		2310051E17Rik		Ccdc28b		Dner
Cct4		Sep6		Tbc1d9b		Mtf2		2310051E17Rik		Bsn		Tfam		Gprc5b		Mrps16		Vapb		Exosc4		Cdc37		Akap6		Tnfrsf21		Ncln		Gatad1		LOC625403		1110019J04Rik
Pcyox1		Bmyc		Vps41		Ehd1		2010107G23Rik		Csnk1g2		Tbc1d9b		Rab3gap1		Dhps		Pftk1		Polr2g		Ahsa1		Ogfod2		Sys1		Tomm34		Mapre1		Dap3		Atp1b3
Cnot4		Ssrp1		Grin2b		Paip2		Ssna1		Rtn4r		Dek		Wnk1		Arhgdig		Mal		Mrpl4		Kcnc2		C920006C10Rik		Rasa1		Ndel1		Cbx6		Sumo3		Grinl1a
Ccndbp1		Vps4a		Tomm70a		Idh3a		Klhl22		Sar1a		D10Ertd641e		Comtd1		AI836003		Taok1		Syn2		Peg13		Atg5		Pdcd10		Hars		Rbm25		Tceal1		C530044N13Rik
Ctnnbip1		Slmo2		Pitpnm1		Eif3s10		Drg2		2810407C02Rik		Tmem93		2310066E14Rik		Cygb		Tcea1		Idh3g		Psmb4		Camk1d		Fkbp4		Cldn11		Txnl1		Ppp2r5b		Ndrg4
Atg9a		Ttc33		Wdr18		Snw1		1300001I01Rik		Snrpb		Bbs4		Spin1		Snx25		Dirc2		Vps53		Gnaz		Eif3s10		Sumo3		Mrpl13		Impa1		Phpt1		Yars
Safb2		Pcdh17		Ipo9		Lingo1		Csnk2b		Erc2		Klhl9		Itpk1		Gnpat		LOC675709		Acaa1a		Lrp11		Arpp19		Elp2		Usp20		Npc2		Gm561		Gm967
Ptk2b		Gemin7		Wnk1		Parp1		Tmem85		Psma2		Copb2		BC005764		Pcbd1		Pdxk		Gdpd5		Gad2		Lap3		Mrpl10		Preb		Marcks		Brwd2		Zfp364
Eif3d		Rfk		Huwe1		Rabgap1l		Josd1		Prpf8		Phyh		Cbr1		Glrb		Rab10		Csad		Olig1		Mrps7		Frg1		Rmnd5b		Arf6		Vegfb		Josd2
Ache		Slc6a6		Smarca4		Kif1b		Taldo1		Omg		Cisd2		Copb1		Cse1l		Ntrk2		Tmem9b		Lrpap1		Myo5a		Exosc4		Becn1		Ank		Ilk		Rnf14
Preb		Ciapin1		Lmbrd1		Cacybp		Gtl3		Dnajc18		Ik		Stx8		Bcap31		Ptpra		Psmd8		Dctn1		Mtdh		Elovl4		Ddah1		Pten		Spns1		Mgp
Ube2j1		Trnt1		Hnt		Mtap7d2		Ihpk1		Creld1		Agtpbp1		RP23-195K8.6		6330578E17Rik		A330104H05Rik		Ppp2r2d		Zc3hc1		Cpne4		Sc4mol		Elmod1		Ntrk2		Anapc2		Pygb
Id2		Gabrb2		Wasl		Fkbp4		Mrpl14		Rai12		Echs1		Acyp2		2610110G12Rik		Myo6		Ubxd2		Igsf21		Nedd4		Exoc3		Hsdl1		Coch		Tmbim4		Cgnl1
Pnpo		Ap3d1		Gna11		Nipsnap1		Actr10		Gm2a		Leprotl1		Fxn		Dpysl3		Mtmr7		Pcp4l1		Crip2		Gsk3b		Lap3		5730437N04Rik		Ube2q1		Rnf208		Rab7
4930455F23Rik		Nrgn		Zfp148		Slmap		Icmt		Icam5		Exoc3		Ebpl		1200015F23Rik		Clic4		Gpr37		Sparc		Plxna2		Diablo		Ipo11		Ift74		Mrpl4		Ilvbl
Ythdf1		Amigo2		A330104H05Rik		Wbp4		P4hb		Rapgefl1		Rpl7l1		Ctnnb1		Ankrd40		Sf3b1		Ccdc91		Mtx2		Psip1		Rbx1		BC010787		Cdc2l1		Mrpl13		Syt5
Bzw1		Lancl1		D15Wsu75e		Ola1		Mtap1s		Pde8b		Smc1a		Stk16		Ndufb11		Rgs7bp		Snx30		H2-Ke2		Nap1l5		B930006L02Rik		Ikbkap		Idh3a		Cdc42ep1		Rce1
Nefl		Wdr18		Atp1b3		Map2k4		BC031181		Arhgap21		Ednrb		Slc23a1		Ccdc28a		Btf3l4		Cab39l		Rasl11b		Syne1		Nipa2		G6pc3		Rer1		Tob1		6720460F02Rik
Ank		Reep1		Scn2a1		Snrpb2		Napa		Glrx		Htatsf1		Ethe1		Dlst		Kras		Ank		Cpsf3l		Arid4a		Nrxn1		1500031L02Rik		Dync1h1		Fbxl15		Mettl3
Nkain4		Kif3c		Bub3		Papola		Mcts1		1110038F14Rik		Mapre1		Nkain4		Dvl1		Tpd52l1		Reep3		Pdcd10		Pftk1		Nkain4		Stk16		Gad1		Arl2		Gchfr
Nucks1		Stx7		Pcmtd1		Suds3		Stard10		Fbxw2		Mia3		Rgl2		Ube2e2		Map3k4		Mkln1		Psmd3		Rchy1		Enpp2		Sh2d5		Nudcd3		Bat1a		Irf3
Tceb1		Tcerg1		Tax1bp1		Tial1		Cmpk		Tor2a		Arl8b		Cdh13		Grpel1		Spin1		S3-12		Fhl2		Btf3l4		Tloc1		Cby1		Surf4		Tmem167		Fubp1
Dnajc7		AB182283		Gdpd1		Pdzd8		Ubqln4		2310051E17Rik		6330503K22Rik		Eif6		Tmem11		S100a1		Bcl2l1		BC003885		Taok1		Ogt		Nol5		Ptpmt1		BC029169		Pak1ip1
Ptprs		Anapc2		Camk1d		D11Wsu99e		Fxyd6		Scamp4		Pcdh10		Etfa		Ubac1		Scyl1		C1qb		Nmnat2		Cnksr2		Slc1a1		Vps41		Pdap1		Bag1		B4galt2
Vps29		Copb1		Jph4		Ppfia2		Btbd2		Ssna1		Wnk1		Mmp17		Rnh1		Atf4		Gpt1		Pmvk		Ash1l		Slmo2		Tub		Ccnh		Anp32a		0610011F06Rik
Lmo3		3110001D03Rik		Strap		Ncl		ORF61		Mrpl18		Ralbp1		Mib2		Dgkz		4932417H02Rik		Rala		Atg12		Grit		Ier3ip1		Dnajc7		Stx12		Hmgn1		Pmvk
1700027J05Rik		Ppt1		Ccnh		Lrrtm2		Fn3k		Rhot1		Zfp106		Ankrd40		Sbf1		Pigu		Mrps31		Atp6v0e		S100a1		Hecw1		Srprb		Tmem28		Mkrn1		Rnf13
Commd2		2410001C21Rik		Wipf2		Grm5		B2m		C85492		Mtap9		Dvl1		Sec61a2		Actr1a		Gbas		Rap1gap		A730008L03Rik		Tomm40l		Cltc		Pde1a		Hnrnpa0		Fastk
Ccdc92		Dynll2		Luzp1		Trim37		M6pr		Atp6ap1		2010012O05Rik		2410127E18Rik		Snrpd3		Trappc4		Pdap1		Ube3b		Mrps16		Lrpap1		Cyb561		Impact		Tceb1		LOC100048439
Anp32a		Kif3a		Vapb		Rab8a		2310061I04Rik		Slc4a10		Grm5		Creld1		Sep15		2810405K02Rik		Snrp70		Impa1		Rab1b		Mtap7d2		Shoc2		Ralbp1		Hrasls3		Hist1h2ab
Pcsk2		Serpine2		Akap9		Akap6		Rere		Rpusd1		Kras		Rai12		C1qtnf4		Commd4		RP23-136K12.4		Rundc3b		Rbm4		Slc25a46		Tnfrsf21		Tesk1		Lap3		2310009B15Rik
Chl1		Rab1		Raf1		4932442K08Rik		B4galt5		Mrps18a		Sep8		Tmem176b		Cog7		Ptges3		Dclk2		Apba2		Flot1		Mtap1a		Bhlhb2		Adipor1		Tub		Eif4a1
3110001D03Rik		Myo6		Dlg3		Yaf2		Csrp1		Actl6b		Bri3bp		Stx5a		Gga3		Klhl1		Nudt18		Mgst3		Arhgdig		Trappc3		Psmd12		2900046G09Rik		Golga4		Vps72
Brd9		1810073G14Rik		Tst		Lmbrd1		Prelid1		Fto		Taok1		Ptp4a3		Ruvbl1		Mrpl2		Ptplad1		Gm561		Pdxp		B4galnt1		Camk2n2		R3hdm1		2010311D03Rik		Ube3b
Acat1		Atrn		3110003A22Rik		Nedd4		Dync1i2		Slc39a3		Tpm2		B3galnt1		Rhob		Egln2		Rgs7bp		Gng12		2900092E17Rik		BC010304		Itpa		Ablim2		Ptprs		Timm17a
Serpine2		Ahcyl1		Gpr37		Ctsz		Ttyh2		Ranbp9		LOC100047506		Tmem14c		Slc35b1		Upf2		Faim		Slc35f1		Pcbp1		Pon2		Btbd2		D3Bwg0562e		Trafd1		Akna
Marcks		Aadacl1		Dhps		2410015N17Rik		Lonp1		Adipor1		Ppan		Aco2		Hnrnpc		Chmp2a		Appl2		Disp2		Abcd3		Mkrn1		Pctk2		Wipf2		Mrps7		Ccdc43
Rab1		Ctnnbip1		Mar6		Cnot8		Trap1		Fn3k		B230118H07Rik		Rhot2		Dctn3		Pkd1		Aadacl1		1600021P15Rik		Fbxw5		Nsmce1		Slc25a22		Wasl		Pls3		Sulf2
Abi2		Lmbrd1		Hist3h2ba		Haghl		Baalc		Mmd2		Stoml1		Akr7a5		Maz		Hnrnpa0		Ntrk2		St6galnac4		Efcbp2		Rabggtb		Hnrpll		Dclk1		Usp45		Tspyl1
Sfrs10		Akap9		Dgat2l4		Wdr1		Cd99		Deaf1		Btc		B230118G17Rik		Adprh		Mrps18c		Glrx3		1500012F01Rik		5730449L18Rik		1500031L02Rik		Ptdss2		Zeb2		Akap8l		Nt5dc1
Cyfip1		Sec23a		Cby1		Mrps11		BC051227		Rbm18		BC067047		Mtch2		Large		Camta2		Sumo3		2310036O22Rik		Pdcd6		2010208K18Rik		Ttc33		Etf1		Mfhas1		Nphp1
Rgs2		Pten		Pccb		Ppapdc3		Atg9a		U2af1l4		Trappc4		Gltp		Snn		Tmem4		Srgap3		Rpo1-3		AI316787		Yipf3		Nudcd3		Cebpz		Adss		Tpr
Zranb2		Napb		Cxxc5		Spsb1		Syn2		LOC100048439		Gpr37		Oprl1		Cops8		D11Wsu99e		Esd		Idh3g		Mrpl37		Hapln4		Camta1		Rab1		Skiv2l2		Lhb
Lman2		Sppl3		Alg2		Itga7		Faah		0710008K08Rik		Arhgdig		Pls3		Mat2a		Commd3		Cd99		Tm2d2		Paics		Farsb		Clptm1l		Mcart1		Cul2		Spg7
Mnat1		Ogfrl1		Copg		Emg1		Anxa5		Dohh		Ube2g1		Apbb3		Drg2		Ankrd40		Fndc5		Usp5		Mid1ip1		Prkci		Dpm2		Mnat1		Adk		Polrmt
Cnnm1		Mll3		Ube2e2		Csnk1g2		Idh3g		Rab15		Psma1		Grinl1a		Ahsa1		Cyhr1		Nol3		Ddx47		Zfp637		Cby1		Fbxo33		Ppp1r7		Eif2b4		Ift20
Tanc2		Timp3		Prkrip1		Mrps5		Rasl10b		Psmd6		Cox11		BC005624		2410091C18Rik		Ube2e2		Sgsm1		Hdac3		D16H22S680E		Gtpbp6		Gpr158		Serinc1		Nell1		Rabl4
Rnf11		Tanc2		Creld1		Pacsin1		Pttg1ip		Cd200		Larp6		Jph4		Mtap7		Csnk2a1		Brd9		Ache		Rpn2		6330578E17Rik		Rasa1		Rock2		D4Wsu53e		Abt1
Agpat5		Ptpmt1		Tmem184b		D19Ertd721e		Ggtl3		1810030N24Rik		Polr2b		Dnajc4		Wdr18		Dctn2		Gars		Ap3b2		Dctn3		Itpr1		Spryd3		Tax1bp1		Epm2aip1		Trap1
Tex261		Gnptab		Phf5a		Sh2d5		Ndufa1		6330407G11Rik		Dctn6		Gtl3		6430706D22Rik		Ptms		Hexb		Bat3		Lmo1		3200002M19Rik		Nrxn3		Slc25a46		Syngr1		Insig1
Ier3ip1		Mrps7		Slc30a9		Spsb3		Grn		EG210583		Mettl9		Lrp11		Cct4		Fdx1		Gnao1		D430039N05Rik		Cdc16		Nol7		Hexa		Me2		Atp6v1g2		1700012H17Rik
Alcam		Snrk		Rnh1		Ddit3		D430039N05Rik		Slc25a23		Magee1		Mtap1s		Ndufs8		Ucp2		Tbrg1		Alkbh6		Sdhc		Ascc1		Sfxn3		Rhbdd2		Esd		Psmd13
Wipf2		Lhfpl3		Tmem14a		BC008155		Mrpl32		Mesdc2		3110005G23Rik		Vps4a		Dnajc4		BC043098		Ube2o		Ddah1		Znhit1		Paics		Gnb1		Ckap5		Disp2		Parp6
Cbx6		LOC100047936		Ucp2		Xk		Snrpd1		Grhpr		Ppp5c		Slc9a1		Pop1		Polr3h		Acox1		AI413582		Spcs2		Slc30a9		Rnf168		Mga		2810008M24Rik		D15Wsu169e
Farsb		St8sia3		Elp3		Cs		Fbxl15		Synpo		Spg3a		Gcn5l2		Ptov1		2310014G06Rik		Cab39		Trim32		Peg13		Ubac1		Npc2		BC018242		Clptm1		Itga3
Cdc2l1		Atcay		2510006D16Rik		2510003E04Rik		Arl2		Camk1g		BC024814		Jtb		Mcts1		Fkbp3		D10Ertd641e		Kbtbd2		B3gat3		Dnajc7		Nat8l		Tpd52l1		Mpi		Nrbp1
Socs5		Rraga		Tmem25		Dnalc4		Ube2q2		Mrpl32		Sh3glb2		Stard10		D10Wsu52e		Mrps14		1300012G16Rik		Psmc4		Dym		Itm2a		Pom121		Dlg3		Dld		Dlx2
Lonp2		Ubxd2		Arfip2		Rgs14		Hist1h1c		9130404D08Rik		Eif6		Rab7		Darc		Maz		Chgb		2410015N17Rik		Actr10		Nbea		Hnt		Sdf2		Becn1		Acsbg1
1200015N20Rik		Ube2r2		Gga1		Pgls		Ntsr2		Rmnd5b		Nucks1		Adk		Cmpk		Adprh		Laptm5		LOC632000		5730536A07Rik		Fxc1		Asrgl1		Maf1		Gtf3c5		Nradd
Gdpd1		Zfr		St8sia5		Psma2		Ube2o		Ddah1		B230217C12Rik		Trim44		Slmo2		Ech1		Srprb		6330409N04Rik		BC031181		Sbf1		Rrp1		B230118H07Rik		Ogfrl1		Spns1
Pcmtd1		Mapre2		Bax		Chrac1		Prr13		Bat5		Med28		Akr1b3		Yipf1		Astn1		Abhd5		Dtnb		Ptov1		Fscn1		Enpp2		Ntsr2		Ythdf1		Hap1
Zfp704		Ash1l		Rpl27a		Lgi1		1500031L02Rik		Agpat7		Hist3h2a		Fastk		Mrps18a		Clstn2		Hp1bp3		Actr2		Mcts1		Nfkbib		Dpm1		3110003A22Rik		Arhgef12		Psmd14
Dclk1		Gtl2		Cldn5		Cbx4		1200015A19Rik		Actr1a		Rpp25		2310061I04Rik		0910001L09Rik		Pdcl3		Sfrs10		Scp2		Slc2a6		B3galnt1		Dnm3		Mrps11		Spon1		Ints5
Parp1		Trim37		Clns1a		H2afv		Camta2		Psph		Vps41		Tbcc		Nudt18		Pabpc1		Odz4		Tmem14a		Bola3		Tmem14c		Ccdc25		Gpsm1		Oxr1		Bzrap1
Cdadc1		Grit		Snd1		Mrps17		Actr3		BC008155		1500019G21Rik		Unc119		Entpd6		Mat2a		Gad2		Fgfr1op2		Slmo2		Ppm1k		D430041B17Rik		Rab2		Otud6b		Dnajc8
Jak1		B4galnt1		Slbp		Dhx33		3300001P08Rik		Camta2		Ccdc28a		Sulf2		Mcoln1		Fabp7		Zfp704		Usp32		H2-Ke2		Rhob		Copb2		Ppapdc3		Ogdh		Ext1
Tnpo3		Efnb3		Cited1		Dnajc14		0610037L13Rik		Hnrph1		Galnt14		Aup1		Wrb		Rnf187		Kif1c		Pllp		Ndufv1		B230317C12Rik		Pbx4		Dhps		Spop		Coq4
Rbj		B230118H07Rik		Slc25a5		2310014G06Rik		Car11		Prpf6		Tfg		Klf13		Idh2		Csnk2b		Txnl4a		Vbp1		Nell1		9130401M01Rik		Ahcyl1		Pdzd11		Bphl		Cops3
Trip12		Pnpo		Tmem50a		Tmem14c		Psmc6		Nol4		Snx3		Cdc42bpb		2310005N01Rik		Bcas1		Prkacb		Ppp1r12c		BC003885		Ralgds		Ecd		2900092E17Rik		Vbp1		Rnase4
Zfp148		Mrps23		Bckdk		Jagn1		Tpm1		Unc5a		Csnk2a1		Pcyox1l		Snrpe		Lman2		Dync1i2		Ppm1e		Spnb2		Gramd1a		Top1		Acox1		Zranb2		Rundc3a
Ckap5		Prr13		Tmem85		Ppm1k		2410129H14Rik		Cyfip1		Ptms		Psmg3		Rnf11		Ddb1		Camsap1l1		Jtb		Slc35c2		5430437P03Rik		Prkcbp1		Bok		Ypel5		Ank
Pnn		Ppie		Ssr2		Coq7		Dctn3		Pde4b		Tmem11		Dguok		AW549877		Sys1		5730437N04Rik		Syt5		Pef1		Rag1ap1		Sbds		Rxrb		Galt		Fbxl15
Fubp1		1500031L02Rik		Ddb1		Rexo2		Fbxw2		Nudt18		Rnaseh2c		Esd		U2af1l4		Vat1		AW049604		Nr1d1		U2af1l4		C85492		Aktip		Snx25		Hbegf		Alkbh6
Mll1		Nap1l2		Mtap1s		Gpr37l1		Tmem30a		Btbd2		Sep3		Asb6		Ssr4		Sorcs2		Hsd17b12		Edg1		1500011K16Rik		A730017C20Rik		Wdr42a		Brd4		Golph3		Hexb
Ankrd26		2900092E17Rik		Ppm1e		Mrps15		Slc23a2		Etv5		Kars		Aatk		Gpx1		Actr10		Luc7l		BC021395		Rere		Akap8l		Etf1		Pbld		Copb2		5730437N04Rik
Atrx		Csnk1g2		Stard10		Pitpnb		Dym		Atg12		2410129H14Rik		Rragc		Brp44		Rpn1		Hist3h2a		Ptdss2		Edg1		Sall2		Ubxd1		Cpsf3		6330407J23Rik		Ipo11
2310066E14Rik		Stoml2		Slmo2		Klhl22		Sep6		Slc17a6		Ret		Hddc2		Ctxn1		Snph		Map2k2		Hgsnat		Arc		Gng10		AW049604		Fbxw5		Cited2		Nudt1
2410015N17Rik		Cygb		Mtx2		H3f3b		Jph4		Rgs10		Adprh		Pisd		Foxr1		Eif2b5		2410001C21Rik		Gcsh		9030607L17Rik		Ppp4c		Fyttd1		Lrrn2		Rufy3		G6pc3
Ier5		2210010N04Rik		Pdcd10		Slc25a25		Dek		Psmg3		Pla2g7		Tmem49		Trap1		Pop1		Dynll2		Doc2a		Epm2aip1		Jtb		Camk1d		Ergic3		Sirt2		Ppp2r4
Scyl1		Stk16		Ppfia3		Vbp1		Trim35		Exosc4		Vapa		Dnajb1		Ctss		5730536A07Rik		6430548M08Rik		Ubxd2		Thoc7		Rhof		Grm5		Dgat2l4		Srpk2		Socs7
Maf1		D19Ertd721e		Cyb5		Mir16		Zfp364		Rasl10b		Ccdc53		Idh3g		Camsap1l1		Stx4a		1200015N20Rik		Rfk		EG667183		Wdr74		Rgs17		Ubl7		Atp1b1		Cd164
Atf4		Dgat2l4		Psmd3		Clk4		Ddx1		Nol6		1110019J04Rik		Zfp523		0610009B22Rik		Mrpl55		6330503K22Rik		Herc3		Spr		Crip2		Vstm2a		Fbxw11		Ppp3cb		Me2
1110018G07Rik		Dok5		Slc2a1		Rad21		Eif2b4		Ggtl3		Dync1i1		Ggtl3		Ehd4		Erp29		Myo18a		Spock1		9530068E07Rik		Rasl11b		Pten		BC008155		Zbtb4		Dnalc1
Rab1b		Loh12cr1		Arpc5		Snhg3		Lsm12		Pfkl		Crmp1		Snrpd1		Med24		St3gal3		Aqp4		Rapgef2		1110058L19Rik		Ric8		Epha4		Lamp1		Ski		Rbm4
Nsmce1		Tpm3		Ttc1		Vrk3		Rab10		Tra2a		Tmem85		Sfrs9		Scube1		B630019K06Rik		Serpine2		Ufd1l		Mapre2		Nsfl1c		Gpr123		BC024814		Birc6		2310016C16Rik
Tra2a		Cdh13		Nrn1		Wdr18		Gpx1		Cabin1		Copz1		Scn1b		Rab28		Isyna1		Anln		Rer1		Gemin7		Etv5		Akap9		Cox6a2		Chst10		Sec61a1
Nap1l2		Abhd8		Mrpl54		Ywhaq		Bpgm		Nol7		A730017C20Rik		Hsdl1		Sirt2		Ric8		Dync1h1		Lypla1		Brsk2		Unc50		Syt1		Sbk1		Pcnp		Mrpl2
Mrpl46		Mmp17		Slc35e4		Dym		Rnf4		Sucla2		Tm2d1		2410018G20Rik		4931406I20Rik		Tfrc		Trappc3		Ankra2		Rmnd5b		Tmem91		Ccdc32		Eif6		Dync1i1		Phyhipl
2210010N04Rik		Prpf6		Rtcd1		RP23-136K12.4		Degs1		Zfp260		Ngdn		Dut		Hist1h1c		Madd		Dnm2		BC043098		Sacm1l		0610011F06Rik		Gng12		Slc44a1		Hip2		C130032J12Rik
2010003J03Rik		Papss1		Dap3		Tmed1		2310008M10Rik		Tusc2		Nubp2		Pvalb		Aqp4		Gchfr		LOC100047506		Adnp		Tusc4		Luc7l		Gsk3b		Dynlt3		Dcun1d1		Cab39l
Cpsf3		Copg		Klk6		Itpa		Relt		Dynll2		Mrpl55		Tpd52l1		Rfk		9430023L20Rik		Praf2		Coq7		BC010787		Akr1e1		Mtap9		Shroom2		Tnfaip1		Lmo4
D2Bwg1335e		Ptms		Ssr4		0610007P14Rik		Dnajc8		Homer1		Rpusd1		Stau2		Mkrn1		Htr2c		Cbr1		BC029214		Ikbkap		B4galt5		Alas1		1500019G21Rik		Hrb		Rnpep
Spon1		Tmem11		Vgf		Rhof		Slc25a23		Zc3h11a		Ndufa9		Lypla2		Spon1		Spnb2		S100a10		Cyfip1		Noc2l		Senp3		Pon2		AI316787		Ubr2		Nap1l4
Spsb3		Nr1h2		Sdhd		Ube2z		Ubqln2		Pitpnb		Taf13		Maf1		Mrpl52		Fn3k		Ppan		Ugp2		Efnb3		Sidt2		Nme3		Cyhr1		Ube2r2		Dnajc18
Psmb10		Mel13		Adh5		Nsmaf		Slc27a4		Luzp1		Itpa		3110001I20Rik		Gga2		Mog		Ewsr1		Gspt1		Tbc1d17		Scd1		Ppan		Tgoln1		Rnf11		BC043098
Ddx46		Dgkz		Ndufc1		Panx2		Phyhipl		Tmem93		Rhof		2010003J03Rik		Nkiras1		Cyp2j9		Tnrc5		Scube1		Tbcb		Mpnd		Ttll1		Nagk		Fkbp4		BC025076
BC024814		Kndc1		Coq9		Slc39a3		Hapln4		Josd2		Cyb561d2		Spon1		4930570C03Rik		LOC100044696		Gstk1		Snrpd1		Zdhhc14		Tbl3		3110003A22Rik		Cyhr1		Ecd		Snrpd3
Pacrg		Por		Aup1		D4Wsu53e		3110001D03Rik		Pam		1200003C05Rik		Omg		4933433P14Rik		Prdx4		Wbp11		Psip1		Adam10		Psmd4		Znhit2		Rnh1		Tmeff2		Snrpb2
Tmem60		Dnttip1		Mobp		Trappc1		D19Wsu162e		Gdpd1		Crip1		Ppa1		Adnp		Arsa		Wdtc1		Rnf6		Agpat6		Degs1		Rab2		Tmem14a		2310047A01Rik		Nrgn
Dnajc2		Ptprs		2310033P09Rik		Trim44		Map2k2		Cdk5		Panx2		Csf1r		Ptpmt1		LOC100045753		Mrpl12		Dgkb		Ppp1r2		Ncln		Emg1		Slc6a8		Fndc5		Add3
Pdcd6		B230118G17Rik		Tnpo3		Cpsf1		Gnaq		Bub3		Exoc5		Mat2a		Srp19		Rundc3b		1110008F13Rik		Rrp1		Rnuxa		Ilk		Tbcb		Nfkbib		Epha4		2410001C21Rik
Dlst		Scamp4		Rpo1-1		Wbscr22		Vps41		Akr1e1		2900062L11Rik		H3f3b		Tprkb		1110020P15Rik		RP23-195K8.6		Gnaq		Ap3d1		Nrbp1		Ap1b1		Supt6h		Gdap1l1		Bphl
Sdc3		Serinc3		Olig2		9430023L20Rik		Ppp2r2a		Abcf1		Ppp1r1b		Plcl2		Mtch2		Dap3		Sec61a1		2410001C21Rik		Nt5dc3		Atg2a		Ube2d1		Msrb2		Rchy1		Hmg20b
Alg2		Cttn		Ctsf		Map2k5		Ostm1		Leprotl1		Rnf168		Tm9sf4		Spcs2		Slc1a6		Srpk2		6430548M08Rik		Gbas		4933406E20Rik		2810432L12Rik		D17Wsu104e		LOC100044908		Snn
Ube2e2		Epdr1		Zer1		Pik3r2		Itm2a		Cab39		Akr1b3		Rbbp4		Gna-rs1		Ndufc1		Mrpl2		Mapre1		Trim28		2810008M24Rik		Cyb5b		Ptprs		Fmr1		LOC100044908
C1qb		Ahsa1		Spns1		Arpc5		Endod1		Rgs7		Idh2		Aldh3a2		Rasa1		Coq9		Lyrm5		Tmem93		D10Ertd610e		2600009E05Rik		Ethe1		Vps37b		Smc3		Ralgds
Phf5a		Npr2		Ei24		Fbxo31		Tmem65		Rgs2		Nxf1		Gdap1		Rpn1		Rpp21		Gga2		Mia3		Ap2a2		Dnajc8		Dok5		6330577E15Rik		Pclo		5430437P03Rik
LOC100045684		2010012O05Rik		Arl2bp		Dohh		Fzr1		Galt		Dhrs1		Dact3		Arl8b		Scd1		Thap7		Gnb1		Arnt2		Arpc3		2510003E04Rik		Sin3b		Plekhc1		Blmh
Usp4		AI427515		Dhrs7		B4galt5		Mobkl3		Ccdc32		Tspo		Panx2		Dbc1		Agpat4		Nkain4		Fbxo41		Sfrs10		Ndufs2		Cdh13		Spnb1		Gsk3b		Mrps12
Dhx32		Gnaz		9530068E07Rik		Rundc3b		2900064A13Rik		Sfxn1		Eif3g		Gtf2f1		Nmnat2		Mobp		Dpysl3		Fndc3a		Uchl3		Cops3		Hnrph1		Lrrtm1		Serinc1		Mapre1
Tmem11		BC005624		Gsta4		Rtcd1		Adipor1		Cetn2		Lrrn1		Apoa1bp		Ube3b		AW555464		Sorbs3		Setd2		Coro1c		Ap3b2		Cyhr1		St13		Nat8l		Sv2a
Tsen2		Magoh		Tmem9b		Apex1		2310011J03Rik		Ube2q1		Atp6v0e		Nrn1		1200015N20Rik		Hdac2		Mrpl41		Timp2		Lrp11		Nol6		Nap1l4		Znhit1		Fndc4		Cds2
Rnh1		Rell2		D430039N05Rik		Pkp2		A530082C11Rik		Gosr2		Rnf11		Tmem158		Sfrs14		Tbl3		Emx2os		Lrrc4c		1810047C23Rik		Sirt2		Copg		Mrpl38		Klhl23		Ube2z
Icam5		Gng10		Khdrbs3		Parp6		Lsm4		6530418L21Rik		Mrpl54		Ube3b		Ppp1r1a		Mphosph6		Camta2		6330407J23Rik		Auh		Dpysl4		Pop7		Ncstn		Thyn1		Gdap1l1
Arl8a		C1qbp		Alkbh6		D15Wsu169e		Rnf6		Abi2		Fbxo31		Ube2b		Arpc4		Ncln		Rgl2		Tmeff2		Rab10		Cox6a1		Slc25a1		AI595406		Siah1a		5830434P21Rik
Gabra4		0610007P14Rik		Mrpl51		Ncln		D6Wsu176e		Eid1		Prdx4		Dync1i2		Top2b		Rpo1-1		Wdr6		Prkcbp1		Ahcyl1		Becn1		Phf5a		1110014N23Rik		Igf1r		Sgta
Sbf1		LOC100048021		H47		Sae2		Rbbp6		Gdap1l1		Ckmt1		Centa1		Clptm1l		1700020C11Rik		Arpc2		Syncrip		Kif3c		Ube2j1		Cyhr1		Ppp1r12c		Mkks		Ppp2r1a
Snrpd3		Wdr74		5730437N04Rik		Ndel1		Rbx1		Atrn		B4galt5		Sep8		Arl2bp		Zc3h7b		Commd3		Ajap1		Nudt19		Noc2l		Tmem11		Gna-rs1		Ppfia2		Gpr177
Stx5a		0910001L09Rik		Noc2l		Ctsf		Serpine2		Ckap5		Fez2		Sfxn1		Mrpl11		Mrpl11		Fig4		Pitpna		Sfxn1		Psmc4		Ide		Csnk2b		Kif1b		Creb3
2310014G06Rik		LOC100047837		Ctsz		Ei24		Mnat1		Bet1l		Unc119		Sez6		Trp53bp1		1810009O10Rik		Wdr13		Rasa1		Chga		1810063B05Rik		Nr2f6		1110057K04Rik		Denr		Igsf11
Asah1		Ilvbl		Ube2n		Bzrap1		D10Ertd641e		B930006L02Rik		Map2k1		Mesdc2		Usp20		Ddx47		Letmd1		Vamp4		Mbtps1		Asrgl1		Rnh1		Grinl1a		Megf11		2900097C17Rik
Spop		Pum2		1500031L02Rik		LOC100048122		Tomm40l		Rasa1		Ntan1		Trp53bp1		Snrpd1		Gap43		Cyhr1		3110050N22Rik		Med21		Dkk3		Foxg1		Zfp179		B930006L02Rik		Kdelr1
Jagn1		Ccdc124		Ube2q1		Vti1b		Rab8a		Ank		Elp2		Commd6		Pip4k2a		Nol6		Poll		Abcf1		6330500D04Rik		Plxnc1		Ccdc34		Ubqln1		Bat2d		Ptdss2
6330569M22Rik		Oat		Mrpl2		Rnf20		Ppp1r1a		Gabrb2		Degs1		Rab18		H47		Scube1		Pla2g12a		Mga		Ubac2		Kif1b		C1qtnf4		Atp1b2		Pgm2l1		Syngr1
Fxyd7		Cbln4		Bzw1		Timm10		Zmat2		Ulk2		Lyz		Gtpbp6		2410166I05Rik		Dld		Mpp2		Pdxk		Slc35f3		Rab33a		Ncoa5		Itgb1bp1		Clcn4-2		Camk2b
1110038F14Rik		Txndc1		Timp4		Ppm1g		Timp3		Rap2a		Vwa1		Itpr1		Gna11		Gemin7		2310067B10Rik		D15Wsu75e		Ube2a		Cbx6		Edc3		Dock9		Hspa4l		Ckap5
Astn1		Trim8		Cab39l		Rpo1-3		Cdc2l1		Dcun1d1		Sf3b4		Hip1r		Mesdc1		BC010787		H2afv		Ccnh		Bfar		Tmem111		Stard3nl		Chmp4b		Nsd1		AU021034
Thap11		Rps19bp1		Tmem127		Lace1		Zfr		Aktip		Sae2		Mgea5		Socs5		Ergic1		Iars		Rab3gap1		Ciapin1		Tmed3		B230317C12Rik		Nudt18		Ppme1		Nudcd3
Glg1		Snrpe		Grpel1		2310047O13Rik		Tpd52l2		Smc6		Bckdha		2410001C21Rik		Terf2		Trappc2l		Mon1a		2610030H06Rik		Reep5		Neto2		Coro1b		Pum2		Snx2		4732415M23Rik
Ppm1a		Deaf1		Eif5a2		Tyw1		Hp1bp3		Scn1a		2810008M24Rik		Tmem130		Cnp		Dlg3		Slc6a8		Smc6		Lgi1		Pcbp4		Wnk2		4833439L19Rik		Ppp2r4		Ociad2
Usp22		Mrpl54		Gria3		Gemin7		Cacybp		Zeb2		Dpp9		Kifc2		Cox4nb		Zcchc12		Stim2		Plxna2		Cnnm1		Poldip2		Maz		Camkk1		Stau2		Klhl13
Ccdc53		Tmem158		Mtmr7		Chmp5		Eif3s10		Pafah1b2		Tbc1d7		Hip2		Pa2g4		rp9		BC025076		Pcdh10		Tub		5033414K04Rik		Bax		3100004P22Rik		Lypla2		Ctps2
Cst6		Apex1		Grm7		9130404D08Rik		St8sia3		Sdf2		Hars		Glo1		Lrp1		Larp5		Fbxo2		Ccdc88a		BC055107		Cox19		Slc7a4		Dhrs1		Mgat3		Lca5
Hiat1		1700012G19Rik		Tmem56		Aldoc		Tanc2		Cbr1		Zc3h7b		Mrpl43		Chd4		Farsb		Hnrnpa2b1		Bptf		Zmat5		Glrx		B230118G17Rik		Coro2b		Myg1		Trp53
Snhg3		Sfrs14		Uso1		Alkbh6		Marcks		0610010K14Rik		Tm2d2		Pak3		5033414K04Rik		Cyb5b		2310014G06Rik		Atp6v0b		Psmc6		Ap2a2		Serinc3		Tyrobp		Galnt11		Arl2bp
1300001I01Rik		Polrmt		Sgtb		4931406I20Rik		Ap3s2		Stoml1		Tada1l		Rnf4		Snrk		Snw1		Vim		Psmb2		Marcks		Hspa12a		Snn		1500011K16Rik		Mrps11		Slc25a23
Mtap7		Insig1		Large		2410018G20Rik		Trip12		Crcp		Plxnb1		Ubl3		2410001C21Rik		Cdh13		Dpp3		S100a1		LOC100044376		Atrx		Lrrtm1		Fbxo31		Pigf		Tmem49
Ralgds		Lsm3		Sharpin		Rrp1		Npepps		LOC100046745		Gemin7		Sirt2		Eny2		Dynlt3		Nfkbib		Setd7		Cdc37		0610007L01Rik		Mea1		Syngr3		Cept1		Gfod2
Krtcap2		Rfc2		Jund		Sdf2		Mpp6		2610003J06Rik		Slc3a2		D11Wsu99e		Stx12		Ncor2		Phc2		Stau2		Epha7		Smarca1		Mat2b		Sgsm2		Tmed9		Parva
Rag1ap1		Psmg3		Sep6		Slc25a16		Trim37		Tmed9		Ptprn		Napb		Dpysl5		Nt5c		Tmem14c		Ppib		Braf		Samd8		Pygo2		Ugp2		Tbcb		Ppp1r9a
Gnaz		Dguok		Cgrrf1		Rabgap1		Mga		Ube2a		Slc27a4		Dync1li2		Dync1i1		BC055107		Rnf10		Neto1		LOC100047601		Cryab		Nol4		Rnf166		RP23-195K8.6		Ube2r2
Junb		Phf15		Pcmt1		Ube2o		Vezf1		Ctsl		Sssca1		Ube2d3		Elovl6		B4galnt4		Tcn2		Ipo13		Pcnx		Igfbp4		Hnrnpl		1500031I19Rik		Smg7		Lrrc46
Lxn		Nt5m		Lrp11		rp9		Tmeff2		Ebpl		2310003L22Rik		Tial1		Fbxo41		Fgfr1op2		Selplg		Dlg3		Cpsf2		Aup1		Ccdc53		Rabl4		Polr2b		Rab6b
2310004L02Rik		Abtb1		Snph		Kcnip4		Bat2d		Mrpl44		Gaa		Nap1l1		Cdk5r1		5033414K04Rik		D16H22S680E		S100a10		Srpk1		Qk		Snhg3		Lsm3		Magee1		1300012G16Rik
2900064A13Rik		Tram1		Cbx6		3300001P08Rik		Capza2		Tmem147		Slc7a10		Nucks1		Crk		Xpr1		Hnrnpc		A730008L03Rik		Bcr		6720467C03Rik		Slc2a3		Iqsec1		D19Ertd721e		Glod4
Ppif		S100a16		Slc9a1		Adrbk1		Dync1h1		Apba2bp		Cbr1		Lrrtm2		Rhbdd2		Lancl1		9030624J02Rik		B230118H07Rik		1700020C11Rik		Zfp106		4930544G21Rik		Psme3		Hmgcl		Lrp1
Rae1		Tbc1d7		Pygb		Psmc6		Trappc3		Thap7		Kpnb1		Xpr1		Rab10		Ubxd1		Fa2h		Ewsr1		Snrpb2		Ppil2		C85492		Tbl3		Tmem147		Rala
Yipf1		Nxph4		Ccndbp1		Cog7		Gtf2b		Ube2g2		Stoml2		Dctn4		Cdk5		Mtch2		2010107G23Rik		Myg1		Nat13		9530068E07Rik		Smpd1		Pts		Lrrn2		Jarid2
0610007P22Rik		Arpc3		D1Ertd622e		Mrps28		Cstb		5730449L18Rik		Dynlt3		Dpysl5		Aadacl1		Tppp		BC038286		Id2		Mrpl45		Khdrbs3		BC005624		6330439K17Rik		Lamp1		Asah1
Nsfl1c		Gak		Ptplad1		Commd8		Stau2		Rgs14		Oxr1		Pcmt1		ORF34		Osgep		Mrps15		Urod		Ccdc104		C1d		Gm323		Spr		Samd14		Mtdh
Etv5		Cops3		Sez6l2		Cops8		Mgat3		Gabarap		Chrna4		4732418C07Rik		Lmbrd1		Mrps7		Resp18		Dnalc1		Aarsd1		Rfk		Mtap1s		Ndel1		Ppp1r2		Snrp70
Cops6		Ubl3		Mcoln1		Ece1		Rgs16		Rpp25		Pcmtd2		2310061C15Rik		Ola1		Sall2		Mat2a		Fut8		Rgnef		Gpr123		Copa		Pycrl		Wdr6		Alcam
Gpd2		Ddx47		Npepps		Nol4		Id2		Dusp26		Lrrc49		Tanc2		Ndufs2		Ggnbp2		Pex2		Trappc4		Zc3h11a		0610037L13Rik		Gcn5l2		Vti1b		Fnbp1		Wdr18
0610011F06Rik		Grhpr		Prdx4		Epha7		Vcp		Pddc1		AI314180		Pcdh10		Elovl4		Auh		St3gal4		Ube2n		Lman2		Tmem56		Pygb		1110031B06Rik		Pdcd6		Pitpnm2
B230339M05Rik		Ocrl		Rgs3		Lrpap1		BC023055		Arsb		Mpv17		Ap3m2		Nrxn2		Cul2		Nptn		Tkt		Ccdc25		Tmem50b		St3gal3		Hddc2		Prpf8		Bcas1
Kirrel3		Ppp2r2d		Tiam1		Glo1		2900092E17Rik		2700062C07Rik		Akr7a5		Prkcbp1		Nell2		Slc2a1		Cdc42ep2		Ube2g1		Sec63		Dnajc5		Darc		Nucb1		Dhx15		Rad23b
Tmed4		Sfrs9		Suds3		Tusc3		Snx25		Ppp2r5c		Cnih4		Srp9		Ube2o		OTTMUSG00000015750		Diras1		Susd4		Tgs1		Tfip11		Rbm22		Zc3h7b		Arsb		Glo1
Gpx1		Alkbh6		Stk19		Rnf11		Sgsm3		Tmem11		Tprkb		Scn1a		Timp3		Ugp2		Ddah2		Akap5		E030041M21Rik		D430041D05Rik		Nudt18		Rab31		Ddt		Tspan2
Rgs10		H47		Map2k4		Slc24a3		Wbscr17		Rnaseh2c		Wdr18		Pdia3		Tbc1d9b		Kdelr1		Crmp1		Zfp346		Gnai1		Mapre1		1110019N10Rik		Dcps		Adrbk1		Aebp1
Dguok		Atp2a2		Akap6		Nudt19		Rtn4r		Cndp2		Slc6a17		Snrk		Mll1		Lonp1		Cry2		A230078I05Rik		Wdr40b		R3hdm1		2010004A03Rik		Rmnd5b		Tnc		Rcn2
Slc35f1		2610014I16Rik		Mrpl4		Psmd6		Lsamp		Mapk4		Rpn1		Amotl1		AA673488		Arhgef9		B3gat3		Larp5		Srgap2		Timm22		Gtrgeo22		Arl2		9430010O03Rik		Ctnnbip1
Atp13a2		Ergic1		Srxn1		Negr1		Hmgcl		Arl8a		Fasn		Tcf7l2		Smarca2		Nol5a		Bsdc1		Eif2b1		LOC100047920		Ablim2		Fubp1		Tusc4		Ulk1		2310011J03Rik
LOC100048122		Ikbkap		Rhbdl1		Ralyl		Cyb5b		BC043098		Arpc1a		Stk4		Rgs2		Atp6v1g2		Bmyc		Timp4		Arhgef9		Chga		Trim8		5730437N04Rik		Gyg		Drctnnb1a
Slc9a3r2		Rnf181		Bat3		Azi2		Ddx46		Snrpd3		Aldh6a1		Strbp		Pmpca		Ilk		Dock5		Rfwd2		Ptpre		2810432L12Rik		Lsmd1		Psmc4		Zfp219		Dnmt1
Gadd45g		Ipo13		Ppp2r2d		Scn3a		Ttc9b		Supt6h		Deaf1		Rap2a		LOC100047837		Rasl10b		Pdk3		Ergic3		Lrp1		Ciapin1		Cbx7		1810063B05Rik		Vim		Mapk3
Tubg1		Maf1		6330503K22Rik		Bag4		2610110G12Rik		Tmem25		Cyp2j9		Hepacam		Hdgf		Hsdl1		C1qbp		Ethe1		Tpd52l2		Fgfr1op2		Atp6v0e		Camsap1		Tmem145		Mtf2
Chga		Pcsk2		Pcnxl2		Nicn1		1110012M11Rik		Fkbp3		Ubxd8		Atrn		Txnl4a		Socs7		Ripply3		Thap7		Papola		Pmpca		2310061I04Rik		LOC100047920		Gas5		Tm9sf3
Ggtl3		Gabrg2		Sobp		Arpp19		2410022L05Rik		6330569M22Rik		Ak3		Cntnap1		Ube2b		Mrps23		Ndufv2		1110012M11Rik		3300001P08Rik		Cxcl14		Higd2a		Atg5		Coq7		Rpl7l1
1700021F05Rik		AI836003		Wdr12		Ppil4		1200015F23Rik		Adnp		Ctxn1		Mapk1		Sfxn1		Zfr		0610007P14Rik		Tmem180		Enpp2		Gna-rs1		Itpka		Agpat7		Slc35b1		Sh3glb2
Bet1l		Snx6		Actr3		Smc1a		Avpi1		Zfp637		Epb4.1l2		Ppp1r11		Wipf2		Gripap1		Mlx		Arpc5l		Kif3a		Prkaa1		Abca2		Myg1		Gtf2a2		Dusp11
Grhpr		Polr2b		Hscb		Car11		Fxr2		Cobl		Ascc3l1		Pftk1		Pnpla8		Tmem111		Rab7		Slc44a1		Scn8a		Camsap1l1		Sidt2		Txndc13		Arl6		Gna-rs1
Depdc5		Dnajc2		Rpa1		Rab24		Omg		6330577E15Rik		Hddc2		Pclo		Pgm2l1		Neto2		Wdr74		Slc5a5		Sez6l		Zbtb4		Gadd45gip1		Rbm4		Mapk8ip2		Tshz1
Rnf6		Map2k2		Nexn		Ccnl1		Tmem127		Klhl22		Ddx47		Hlf		Son		Lrp1		Eif2b3		Pdcd6		Vps24		Hdgfrp3		Ndufc1		Mphosph8		Phyhip		Kcnmb1
Negr1		Dhx15		Zranb2		Wipf2		Alg2		Tmem55a		Rhobtb3		Ankrd12		Taok1		Ociad2		Adk		Th1l		Hip2		Ube3c		Aup1		D12Ertd553e		Maz		Rab1
Hsdl1		Erlin2		Exoc3		Mapre1		Paics		Znhit1		Hnt		Serpine2		Sod2		Golga4		Ebp		Cyhr1		Cetn2		Npepps		Elp2		Nploc4		Rpl27a		6430537H07Rik
BC010787		Otud6b		Cntnap1		Scamp1		Phf5a		Krtcap2		Ripk5		Ppig		Nploc4		Tmem34		6330442E10Rik		C1qb		Hdlbp		Nudt19		LOC100045448		Abcd3		Sdhc		Denr
Rasd2		Marcks		Smc1a		Copg		Rai12		G6pdx		St8sia1		Cpne6		Lass4		Ptprz1		Eif4a3		Cyhr1		Ajap1		Fndc4		Rfc2		Mrpl44		Cttn		Pafah1b2
Sssca1		Fstl5		Rnf167		Ggnbp2		Gpt1		Cry2		Rfk		Trem2		Rock2		Vps24		Fto		Vta1		Lmbrd1		Pafah1b2		Ppp2r5d		Bcap31		Tprkb		Npepps
G6pc3		1300018I05Rik		Lyrm2		Ddx1		Btbd14b		BC005624		Copb1		Mgat3		Synj2bp		Grb14		Ctr9		Dpp10		Ccnh		Pnpla8		Stk19		Nkain4		Ece1		Smarcd1
Txndc13		C030019I05Rik		Prpf4b		Timm22		Acadvl		Dnajc4		Cd99l2		LOC621842		Strbp		Sh2d5		Wbscr22		Cct5		Lsm6		Tpd52l2		Esd		Wdr48		Uchl3		Atrn
Tbc1d17		Tmem50b		Chst10		Pgm2l1		Lztr1		Ddb1		Glrb		2610205E22Rik		Vezf1		Slc5a7				Mapk8ip2		Lypla2		Efcbp1		Nrbp1		B230217C12Rik		Pscd3		Sec63
Timp4		Cutl1		Poldip2		Kcna4		Cib1		BC008163		Tmem41b		Ints1		Ankrd12		Nudt11		Klf7		Sh3bgrl3		Nme3		Slc38a3		Yif1a		AI837181		Ppm1a		Lmbrd1
Tbc1d9b		Tm9sf4		Ifngr2		Dpp6		Por		Rab3b		Chrac1		Actr1a		Ylpm1		Sep8		Aldh6a1		Tmem109		Cept1		Raf1		S100a16		Zfp259		Rb1cc1		Phip
Dnajc11		Tmem9		Zc3h11a		Actr1a		Tmem25		Jtb		Tmem34		Urm1		Ddost		Son		Pik3r2		Clstn2		Sgce		Cbr1		Ei24		Abcf1		Wasf1		Ik
Camta2		Tm2d1		Gbf1		Map4k5		Ruvbl1		Rae1		Capza2		Rrp9		Pbx2		Sbds		Mcf2l		Cabp1		Tmed9		B230118H07Rik		Aatk		Dgat2		Atp1b3		Elavl1
Pccb		Ube2z		Cul1		Pafah1b2		Polr2i		Wfs1		C330007P06Rik		Wbscr17		Akap6		Fbxo33		Ccdc58		Arnt2		Bsn		Ewsr1		Gak		9430020K01Rik		Grinl1a		Col4a1
Nol7		Spnb2		Tm2d1		Ppp1r12c		Ier3		Slmo2		Mrpl36		Prkcd		Trove2		Abcf1		Ecsit		C85492		E130012A19Rik		Flcn		Crtc1		Rala		Arcn1		Aktip
Ascc1		Slc4a3		Rad23b		Gabra4		Mgea5		LOC100046998		Shoc2		Sdsl		Dpm1		Sobp		Parvb		Ccnl2		Mrpl2		Ttll1		Htra1		Timm44		Cgrrf1		Mll3
Prpf6		Rab9b		Chn2		Taok1		Sra1		1110019N10Rik		Zfp364		Tpm3		Tmeff2		Prpf4b		Itgav		Aldh3a2		LOC100044566		Stk11		Pltp		Sfrs10		Mrps12		Mar6
Ogfod2		Slc24a3		Glo1		Epn2		Rnf145		Nsfl1c		Copa		5730449L18Rik		Hlf		LOC100047920		Timm17a		Arpc1a		AU022870		Fut8		Mrpl4		Cops2		Tm2d1		Zfp148
Gapvd1		2010309E21Rik		Paqr4		1110037F02Rik		9030624J02Rik		Stard7		Lhfpl4		Papss1		Nsd1		Kpnb1		Slc35e4		Rad23b		Lyrm5		Sgce		Lace1		Ahsa1		Pex11b		Myh10
Paip2		Glrx3		Sbno1		Ypel5		2010311D03Rik		Camkk1		Auh		Vtn		Prdx3		Suds3		Mad2l2		Cops5		Zfr		Chmp2b		Tubg1		Nat14		Olig1		Ccdc88a
Lap3		Ugp2		Ugp2		Macf1		Bax		Unc50		Ptplad1		Alg2		Sdf2		Ptpre		Prdx4		Lrrc24		Lmo4		Pdxp		Gabrd		Cct4		2900073G15Rik		Trappc3
Rabep2		Nip7		Auts2		Zfp704		Pip4k2c		Cpsf1		BC004004		C1qb		0610010K14Rik		Arpp19		5133400G04Rik		Darc		Tmem111		Sep4		Amph		Taldo1		Vps4a		Slc7a10
Ubac1		Mrps9		Abcf2		Denr		Large		Aff4		Hnrpdl		Phf5a		Rragd		Nap1l3		Arsa		0910001L09Rik		Cyb5b		1110008F13Rik		Ddx47		2010004A03Rik		Pgbd5		Pigs
Alkbh7		Psmd14		Sfxn1		Lmo3		Prkaca		Fhl2		6332401O19Rik		Mosc2		Stoml1		Cxcl14		Kcnk13		Nudt18		Ethe1		LOC100047028		D430039N05Rik		Dhcr24		Kcnn2		Haghl
Mal2		Dpm2		Igf1r		Chl1		Glg1		Pmvk		1500032L24Rik		Usp4		Metrnl		Gdpd1		Tmed4		Unc50		Mrps18c		Zdhhc14		1500041N16Rik		Rnf168		Pacsin2		Scg5
Timm44		Plcxd3		Mrg1		Crebzf		Mat2a		Syngr3		Mpi		H2afv		2610003J06Rik		Ogt		Ccdc12		Klhl7		Hexim1		Slc35b2		Ppp2r2d		Cntnap1		Rit2		Rangap1
Poldip2		Mbnl1		Dcps		Mtmr12		H3f3b		Gal3st3		Plekhc1		Vps11		Zc3h12a		Ipo9		Nosip		Slc2a1		Rgl2		Kcnf1		Mrpl32		Tusc3		0910001L09Rik		Mpp1
Pmpca		Atp1b1		Elmod1		Dcun1d1		Sharpin		Csrp1		Fndc4		Ncoa5		Cept1		Strap		Gpx1		Lysmd2		Wdr6		Sgsm3		Khdrbs3		Timm17a		2900062L11Rik		Gstk1
Tpm1		Ube2q1		9130011J15Rik		Sec11a		Krr1		Tspyl1		Elmod1		Slc39a12		Mrps23		5830434P21Rik		Abt1		Psma7		Tmem180		Spsb3		Bat5		0710008K08Rik		Sez6l2		LOC100046745
Glrx		Cox11		C030011O14Rik		Dld		Hnrnpl		Tmem68		Rsl1d1		Fxyd7		RP23-195K8.6		3110001I20Rik		Elp2		Trpc4ap		Arpc5l		Pkd1		Tor1a		Zmynd11		Tfrc		Jam3
Trrap		Tbc1d9b		Serpine2		2010003O18Rik		Ttr		Agpat1		Vapb		Hopx		Ap1m1		Rcn2		Npepl1		Prickle1		Nt5c3l		Cyb5b		0610031J06Rik		Ndrg1		5830434P21Rik		F830021D11Rik
Ldoc1l		Zfp91		Cdc123		Limch1		Cd2bp2		Foxr1		Cdk5r1		Surf1		Kcnip4		Tmeff2		Rfc2		LOC100048553		Psma2		H13		Dut		Ptpra		Nsfl1c		Zc3h12a
Mrps12		Mrpl43		Pofut2		Pbrm1		Ncstn		Elp2		Rbbp6		Phlda3		Mrpl46		Fndc4		Atp6v1g2		Sgsm2		Dlst		Mrps18c		C1d		Tmem68		Scamp5		Rpain
Sys1		Nucks1		Hnrnpu		Actn4		Igfbp7		Mpnd		Zeb2		Marcksl1		Lrig1		Rragd		6330407J23Rik		Mrpl24		Rab5a		Prpf39		Mcm3ap		Sipa1l1		Ly6e		Ctdp1
Slc6a17		Actr3		Cdc37l1		Btf3l4		Tmem50a		Eef2		Nkiras1		Cabp1		Dnajc15		Aqp4		Fbxw8		Prelid1		Dvl1		Efcbp2		9130011J15Rik		Hivep2		Mageh1		E430002G05Rik
Cenpb		Abcf1		Luc7l		Ppig		Apbb3		Tle6		Clec16a		Sfrs10		Dctn6		Cdk5r1		Dguok		Tspyl1		Nr1h2		1110012M11Rik		Bsn		Abcf2		Gtrgeo22		Ppie
Ppp1r7		Dnajc18		Tmcc3		Arid1b		Birc4		Nrbp1		Dnajc7		Gnb5		B3gat1		Acat1		Itga3		Ntan1		Car11		Pi4ka		Cox11		Ajap1		Wrb		Polr3gl
Pum2		Myh10		Srp72		B4galnt1		Rag1ap1		Mapbpip		Vps35		LOC100044703		Dtnb		Tnrc6a		Sec23a		Cd200		Arl8a		1200015F23Rik		Vamp4		Cd99		Npc1		Fxn
Paqr4		Poldip2		Ppil2		Zfyve28		Ssr2		Zer1		Glo1		Slc25a25		Gnb2		Sf3a1		Rpo1-1		Lonp1		Plekhg5		Lyrm1		Zfr		Zer1		Slc9a3r1		Atp6v1d
Cyb5		Pank3		Fryl		Ints1		Dnajc4		Ascc3l1		Rad23a		Trafd1		H13		Rap2a		Gss		Tmem128		Twf2		3110050N22Rik		Ppp5c		Ascc3l1		Cryab		Csnk1g2
2900046G09Rik		Rab24		Cdc2l1		Mpp1		Lrp11		1110002B05Rik		Samd14		Ahsa1		Dok5		Akap9		Mad1l1		Tbr1		Adnp		AI837181		Itpr1		Ndufs2		Tppp3		1700008B15Rik
Cyb5r3		Edc3		Grlf1		Urod		Mrpl55		Psmd14		Tpd52l2		Ddx56		Mrpl53		Exoc3		Tram1		Parp6		Fkrp		Rpp25		Arpc5l		Jak1		Drg1		Pcbp1
Mog		Ipo9		Acbd6		2610003J06Rik		Tmem93		Ei24		A230054D04Rik		Nudt8		Qars		Ubxd2		Atg2a		Mrps35		Rnf145		Fig4		Tac1		Aktip		Ube3b		Itfg3
Phyh		Fstl1		Hecw1		2810405K02Rik		Slc29a1		1500012F01Rik		Akr1e1		AI427515		B230217C12Rik		Rock2		Megf10		Ncln		Sars		Copg		Gorasp2		Hsdl1		1500011K16Rik		Cpsf4
Hivep2		AI646023		Kcnd2		Kcnab2		Lhfpl4		Cops3		Rab10		Tmem85		Pdcd6		Kpna1		Gcsh		Epb4.1l2		2010107G23Rik		Mki67ip		Ski		Ranbp5		Syngr3		Pold1
Add2		Dctn4		Kif3a		Zfp410		Bscl2		Mrpl13		Zdhhc3		4930544G21Rik		Edg2		Hspa4		Usp21		Trp53i11		Rps27l		Srp68		Mpp2		Zeb1		Ckmt1		Cpsf3
Perq1		Amotl1		Tpd52l2		Sec61a1		Ccndbp1		Tubg1		Ctnnbip1		D10Bwg1364e		Prpf8		Arhgap5		Eif3d		Pim2		Resp18		Ulk1		Slc30a9		Klf6		Pycr2		Farsb
Eef2		2610507B11Rik		Tanc1		1810041L15Rik		Abcg4		Amph		Cggbp1		4933428G20Rik		Slc10a4		BC018242		Galk1		2810008M24Rik		Mrpl38		Sqle		Lrp1		Ppme1		Ssr4		Ptges2
Gnai1		Htatsf1		Hdlbp		Cirbp		0910001L09Rik		Rab31		Fkbp4		C530028O21Rik		Tspan31		Comtd1		Tada1l		2600009E05Rik		Cry2		Zfp187		Vps35		Ccnd2		Sod1		Dbn1
Cldn11		Nudt19		Nudcd3		Islr		Wdr85		3300001G02Rik		Tcea1		Adc		Mrpl37		Slc38a3		Chga		Psmd14		Celsr2		Ndufaf1		BC043098		3110001I20Rik		Amot		Spsb3
Son		Grb10		Sep3		Bpnt1		1200004M23Rik		Cldnd1		Mrpl10		Ssrp1		Ccpg1		Wbscr18		Tyw1		Sec11c		Taldo1		Rab24		Ndufaf1		Sec14l1		Eef2		Igbp1
Cyp46a1		Gstz1		BC018242		Larp6		Eif4a3		Ube2j1		Emb		Ppif		2410127E18Rik		Slc7a10		Pigy		Mknk2		Xbp1		Lman2l		Supt6h		Tial1		Srgap3		Mier2
Ap3b2		Rad23b		Hspb1		2700078K21Rik		Gnb1		Trim32		Snrk		Mcts1		Copg		Setd7		Nlgn2		Dpm2		Gtl3		Sez6l		Adprh		Ski		Mgst3		Rnmt
Stx12		Pex19		Cstb		Ptges2		Nell1		Wdr51a		Eif3s10		Mgp		Ctps		Chst1		Fbxo33		Htra1		Akap8l		Kndc1		Vbp1		Spock1		Parp6		Ppp3r1
Nlgn2		Klhl9		Palm		Spon1		4833439L19Rik		G6pc3		Golga4		Bcas3		Tmem184b		Nme3		Dpysl4		Exosc4		Angptl6		Stard3nl		Cyfip1		Eapp		Dnmt1		BC024814
Cbara1		Mtap4		Prkrir		Tmem147		Etv5		Txndc13		Sf3b1		Pgbd5		Usp4		0610010K14Rik		Napb		Gabrd		Olig1		RP23-25C1.8		Cap1		Dnajc11		2310005N03Rik		Mrps18c
2410018G20Rik		Cxcl14		Polr2f		Dclk1		Aff4		Wbp11		Rab3gap1		Ube2z		Nxt2		Wdr1		Fbxl15		1810009O10Rik		Copa		Gba2		Lman2		Luzp2		Pnrc1		Mrpl39
Abat		Wrb		Itpk1		Gtpbp6		Psmd3		Prkci		Tanc2		Wdr74		Nr1h2		Ppan		Ube2q2		Prdx1		Ccndbp1		Bnip2		Syt16		Ube2w		Nit1		Rcn3
Kcnc1		BC004004		Ipo13		Camta2		0610011F06Rik		Tesk1		Myh10		Chmp4b		LOC100045439		Copb1		Pex16		Fbxl15		Abcg4		D16H22S680E		Copg		Nap1l1		5730453I16Rik		Ahsa2
Wasl		6330407J23Rik		Cpox		Nbr1		Mcf2l		BC060631		Appl1		0910001L09Rik		Lrrc49		Tnrc5		BC029169		Rmnd5b		Sparc		Fxyd7		Tm9sf3		Tceb1		Ascc3l1		Asl
1300012G16Rik		Mrpl10		Znhit2		Rnpep		Arhgef4		9430020K01Rik		Nedd4		Exoc2		Psmc6		3110003A22Rik		St7l		Hexb		Syt5		Prr3		0610007L01Rik		Actr2		Pycrl		Tpm3
Abcf3		2210010L05Rik		Cept1		Gabarap		Tmem158		Polr3h		LOC100045315		Blvra		Ncoa5		Mrps11		Hist1h1c		Hsdl1		D4Wsu53e		1300018I05Rik		Stard7		2410127E18Rik		Psmd14		Stk25
Srprb		Srxn1		Nsmce1		Qars		Vps72		Slc7a4		Ankrd12		Trappc1		Elp3		Cept1		Pvalb		5330431N19Rik		Ppp1r1b		Maz		Cpsf3l		Pcbp4		Timm10		Tmem180
Ptprz1		Sh3bp5l		Ssbp4		Tmem4		Mag		Arnt2		Nudt16l1		Trim8		Mrps30		Neurl		G6pc3		Slc27a4		Gpld1		Pih1d1		Lsm12		Nbea		Amph		2510003E04Rik
Epha4		Thyn1		Cpt1c		Fig4		Fem1b		Mir16		Zfp385		Coro2b		Mrps31		Hdgfrp2		Trappc2l		Rnf34		LOC433464		Tmem24		Rab3gap1		Sgtb		Ganab		T2
Chn1		Sfrs7		Ptges3		Vps45		Id3		Nat14		Cpne3		Cbx7		Jagn1		BC048546		Snrk		Alas1		Bcl11a		2310051E17Rik		Rcn2		Fbxw2		Elmo1		Gabarap
Cacybp		Usp7		Cirbp		Prkrip1		Klf13		Pcmt1		Esrra		Rhog		Supt6h		Nckipsd		Krba1		Wdr1		Pmvk		Thap11		M6pr		Wdr42a		Gemin7		Pgls
Nudt19		Rbj		Mrpl46		Arl3		Slc17a7		Syt16		1810059G22Rik		Kbtbd4		Nope		Cygb		Dpp6		1500031L02Rik		Cryab		2010107G23Rik		Sap18		Mrpl36		Chchd6		Gpx7
Gm323		Acbd6		Cse1l		Csnk2a1		Slc25a44		Tmem28		Polr2f		Spp1		Coq7		Phb2		Crcp		C030014M07Rik		Rbm18		Tmem135		Xrn2		A330104H05Rik		Ptprn		Cnih
Pde1a		Wipi2		Spon1		Rabep2		Insig1		Trim35		Pon2		Senp3		Uso1		3110001D03Rik		Ntsr2		Socs5		Adrbk2		Commd8		Tcerg1		Atcay		Mrpl51		Abcf3
Ebna1bp2		Pcnp		Prkci		Emx1		Parp6		Cops5		Dcxr		2010007H12Rik		Gne		Timp4		Picalm		Wdr40b		Dohh		D3Ucla1		Mrpl10		Ktn1		Grb2		1500019G21Rik
Neurod2		Pgm2l1		Ddit3		Jph3		2310047M15Rik		Pygb		0610010K14Rik		LOC625403		Egr1		Mecr		Mrps23		Pak7		Dctn5		Pip4k2b		2310008M10Rik		Sbds		Slc27a4		Dusp26
Nars		Sucla2		LOC665689		Timm44		0610010E21Rik		Ddx42		Atf4		Kirrel3		Cnih4		B3gat1		Tbcb		Por		Tspyl1		Unc5a		Gm996		Taok3		5730410I19Rik		Arsb
Ube3b		Tbpl1		Loh12cr1		Ndufaf1		Gm996		1110067D22Rik		2610205E22Rik		Kcnc4		9130401M01Rik		Acss2		D19Wsu162e		Scn2b		Psmd6		9130206N08Rik		Trp53i11		Mpv17l		Herc3		Pdpn
Epm2aip1		Tgoln1		Psma2		Med25		Gss		Txndc1		Vgll4		Tmed4		Sh3bgrl3		Dpm3		Slc39a10		Rhob		Sidt2		Nudt8		Gcsh		Rpn1		Crcp		Mcl1
Sipa1l1		Pftk1		Fxr2		Sez6l		Nt5m		Dusp22		Tnrc5		Polrmt		Ica1		Snrpb		Cd47		2410129H14Rik		Foxr1		Peg13		Doc2a		Mia3		9130011J15Rik		Slc25a11
D3Bwg0562e		Vps24		AI837181		Cope		Acsbg1		Creb3		Prkra		Lsm3		Cdc16		Bcap31		Gapvd1		Cnih4		Klf13		Rps4y2		Rnf20		5830434P21Rik		Sec14l1		Bola1
St8sia3		D2Ertd391e		Wdr13		Edc3		S100a16		Ube3b		Limk1		Ppp1r14a		Acp1		Gtpbp6		Zfp512		Rbm39		Eef2		Dym		Galntl4		Nedd4		Cttnbp2		Ube2e2
Psmd14		Zc3h11a		Adrbk1		Slc39a6		Sez6		Ptpra		Znhit2		Rfc2		Sfrs10		Dok5		5730472N09Rik		Mrpl18		6720467C03Rik		BC005624		Brsk2		Klhl9		Sh3glb2		Pcbp4
Exosc4		Pnma2		Cbx4		Tmem25		Dpm2		Fem1b		Lin7b		Cdadc1		Wscd1		Hexim1		Sep15		Wdr18		Stk19		Lxn		Rnf6		Bcr		Actr2		Vps45
Sfrs7		Sf3b1		Adar		Lynx1		Rpo1-3		Psme3		Neurl		EG667183		Mtap		Dnalc4		Csf1r		D430041D05Rik		Ilk		Mrps12		Gm1337		Btf3l4		Cfl2		C1qb
Lrtm2		2610510H03Rik		Pcbp4		Crlf1		LOC672857		6720467C03Rik		Ap1m1		Tbl3		Ppp1r12c		B230217C12Rik		Rgs4		Kifc2		Ik		Ihpk1		Cbr3		BC021395		Emb		Slc25a1
Zfp664		Bri3bp		BC060631		Stra13		Tm2d2		Vti1b		Rxrb		Itga3		Atp1b3		Avpi1		Apc2		Tmem9		Ctsf		Sorcs2		Txndc13		Adh5		2510006D16Rik		Scg2
Cab39		Tmcc3		Hip1r		Dnttip1		Usp20		Rab40b		Slc35b2		Tbc1d10b		Syf2		Eif3f		Wdr42a		Cct4		1600021P15Rik		Icmt		Hnrnpa0		Agpat3		Txn2		Freq
Scye1		2310047A01Rik		H2afv		Snord22		Chmp5		Arl2bp		Phb2		Sin3b		Bcas1		Pdcd6		Gtf3a		Arrdc3		Eea1		P4hb		Zeb2		6330407J23Rik		Rhot1		Slc30a9
Papola		Vstm2a		Cndp2		Gtf2a2		Trappc2l		Ccdc92		Dmwd		Spns1		Taldo1		Prpf6		LOC674488		Epn2		Htra1		5730536A07Rik		Lap3		Fndc4		Ppp1r9a		Usp4
Lars		Fndc5		Fxc1		LOC665180		Zfp385		Sh3bp5l		LOC100047943		Hat1		Lman2		Ccdc28a		Cct4		Smarcd1		1500012F01Rik		Ppif		Gabra1		Cetn2		Pctk2		Tmem176b
Bbs4		C1d		D15Mgi27		1810009N02Rik		Sppl3		Chmp5		Spock1		Rbm17		Ihpk1		B4galt4		Cul1		D1Ertd622e		Ppm1g		Rab3b		Nbea		Mpp6		Paqr4		Sumo1
Taok1		Ppp2r5e		B930037P14Rik		Prr3		Rab1b		Pon2		Tollip		LOC100048122		Yars		Arsb		Arrdc3		Fto		Zc3h7b		Itpa		Stim2		Cbara1		Appl2		Cndp2
Plxna2		Spock3		Plekhj1		Wnk2		Slc38a1		Extl2		Lsamp		Polr2g		Mrpl14		Rac3		Tmem28		Etv5		Tubg1		Gpc5		Poldip2		Rfk		Eif4a1		Mel13
Hp1bp3		Eif3s10		Slc35b1		9030624J02Rik		2010003J03Rik		Ube2n		Qrsl1		Mrpl4		2900064A13Rik		Bola1		Cenpb		Paqr4		Eif3d		Galt		Cap2		Rab18		Mak10		Slc6a8
Ppm1e		Denr		Glrx		2310051E17Rik		Tbc1d9b		3110001I20Rik		Spon1		2310036O22Rik		1110008P14Rik		Adar		Polr3e		AW549877		Rundc3a		Bscl2		Ncam1		Rragd		4921505C17Rik		Lrrc48
Mak10		Ube2v2		D17Wsu104e		Surf1		D19Ertd721e		Wipi2		Hsd17b10		LOC100045858		Stx4a		Cmtm5		Pcnx		Smarca4		Nlgn2		Pacsin2		Egr1		Socs7		Tex261		Zfp219
Npepps		2610030H06Rik		Sra1		Thap11		Dcun1d4		Dnajc2		Usp1		Zc3h7b		Nubp2		Slc30a9		Tbcel		Hsd17b4		Mrpl32		Ube2d2		Caskin1		Leprotl1		D3Bwg0562e		Pcnp
Kpnb1		Ralbp1		Cdc16		Sh3gl2		Cdh13		Scp2		2610110G12Rik		Tubg1		Vps4a		Tmem11		Agxt2l1		Rab15		Bhlhb5		Car4		Pdia3		Hecw1		Scn4b		Med25
Dgcr8		Tnrc6a		Hrsp12		Fads1		Tesk1		Lars		4632411B12Rik		1810015C04Rik		Gcn5l2		Nxt2		Ninj1		Sorbs2		Lsm4		Ppp1r1b		Htatsf1		Mrps23		Psmd4		Them2
Rgs17		Mga		B230118G17Rik		Tssc1		Creg1		Vbp1		1110012M11Rik		Tnnt1		Erp29		Mrps17		Txnl1		Arhgdia		Psma6		Aff4		Cutl1		Esf1		Gpbp1		Lman2l
Ptdss2		Ppig		Scamp4		Lct		Snx3		Fmr1		Lcmt1		Ccdc92		Armc6		Rnaseh2c		Ppfia3		Rbx1		Ifrg15		Ccdc32		Gna-rs1		Scye1		Vps53		Cox19
Rbm28		Hadha		BC038286		Coq10a		Lyrm2		Cct4		Ppp2r2c		Dhrs7		Zrsr1		Cndp2		Ahi1		4933407C03Rik		Rtn4r		Mrps25		Tm2d1		Tbpl1		4733401H18Rik		Lrp10
6332401O19Rik		2410015N17Rik		Lrsam1		Vps4b		Tub		Akap8l		AI316787		Camk1g		Ubqln4		Dgkz		Ccs		Gpbp1		Stk16		Ranbp9		Tigd2		Scp2		Gng3		Ankrd54
AI593442		Chst1		Herpud1		Wscd1		Apc2		Cbx6		Fig4		Dpysl4		Ebp		D15Mgi27		Npc1		Anapc2		Tor1b		Spcs3		Fasn		D230025D16Rik		Dut		Slc35b1
Cdc42se2		Dlg3		Ddx41		Cd2bp2		1300018I05Rik		Sep3		Dlst		Slc3a2		Mtx2		Zfp219		AW549877		Dnajc8		Gorasp2		Slc20a1		Fut9		Ccdc92		Rnf6		Mapk8ip1
Slc25a23		Ewsr1		Sox8		Ccdc53		Clk4		Ube2z		Ncor2		0610031J06Rik		Gpld1		Th		Nrsn1		Cetn2		Efcab3		Htr2c		Mlx		Yaf2		Txndc13		Glrx
Dynll2		Tst		Sord		Capn7		Tppp		Khdrbs1		Alg2		Klf6		Uqcc		B930037P14Rik		Edg1		Txndc10		Grin2b		Atg12		Smarcd1		Epn2		Wbp11		Coro1b
Mtap9		Btc		Trappc5		Krtcap2		Vrk3		BC004004		Lifr		Zmat4		Trim8		Psmc2		Stx7		Vps53		Poldip2		Ecsit		Rbm25		D2Ertd391e		Slitrk4		Gne
Sc4mol		Hdc		Shoc2		Ube2m		St3gal4		Itgav		Mel13		LOC100047920		Eif3g		Ict1		Trim3		Atp2a2		Por		1500011K16Rik		Mtap4		4933407C03Rik		Dnajc19		Pih1d1
Xrn2		Prkra		6330406I15Rik		Slc6a1		Atp1b3		Kcna1		Sbf1		Pigs		LOC433464		Ier3		Gadd45gip1		9130011J15Rik		Arhgap21		Zmynd11		Dhcr24		0910001A06Rik		Ak1		D10Ertd610e
Birc6		Slc25a14		1300001I01Rik		C85492		Cenpb		Srr		D15Mgi27		Chst1		0610011F06Rik		Msrb2		Slc38a2		Ube2o		Kpna4		R3hdm2		Npc1		Nfe2l1		Spock1		Cldn5
Ktn1		Cept1		Ralgds		Chrd		Itgb1bp1		Syngr1		Rab24		1500002O20Rik		Ttc1		D17Wsu104e		Hivep2		Atp1a1		BC029214		Tsc22d4		Spnb2		Creb3		Zfr		Dnajb13
Bri3bp		Fut8		Cap1		Cct4		Ube2d2		Ola1		Csf1r		5031439G07Rik		B2m		Arfip2		Rab3gap1		Zranb2		2310051E17Rik		Apex1		Vps24		Nr3c1		Mlx		B230118G17Rik
Nr3c1		Zmym3		AI595406		Rell2		Scn2a1		Zmat3		Tmem14c		Cask		Dopey2		Gga1		Bat2d		Sar1a		Vapa		2900002H16Rik		Rasl10b		Trove2		Rev3l		2010107G23Rik
Cisd2		Rpain		Ppp3ca		Ddb1		Wrb		Rrm2b		Dlgap3		Dlgap1		B130050I23Rik		Clcn7		Rnf20		Cyb5b		Ogt		Gadd45gip1		Agtpbp1		Cap1		Rer1		Scamp4
Strbp		Neurl		Cry2		Yars		Nmnat2		Lrpap1		Ruvbl1		Bzw1		Timm22		Nkain1		Cadm3		Gad1		Centb2		Abcf2		Bri3bp		Ccdc25		Pkia		Tnni3
Nsd1		Pfkl		Rag1ap1		Mrpl14		Luc7l		Vstm2a		Mapk8ip1		6330578E17Rik		Scnm1		Wdr42a		Fmnl2		Lap3		Rag1ap1		Trap1		Rragd		Tmem93		Cnnm1		Ap2a2
Fut9		Bok		Celsr2		Ngdn		Kpna6		Zdhhc8		LOC665180		Trnt1		2310061I04Rik		Lrsam1		Mrg1		Pa2g4		Taok3		Sypl		D12Ertd553e		Orc4l		Psmd1		Ssna1
Kcnq1ot1		1200013P24Rik		4933428G20Rik		Tmem93		Prdx4		Dlgap1		Apc2		Reep5		Senp3		Ap2a2		Gna13		Csnk2a1		Syt16		Imp3		Srpk2		Ddx42		Smpdl3a		Pitpnb
Dbx2		Kcnip1		Lcat		Wdr8		Kcna1		Gripap1		Hpca		Nmral1		LOC100045359		Ets2		Impa1		Pbrm1		Fasn		Thoc7		Zfp148		Kif3c		Dpp10		Cops8
BC018242		Mrpl46		Mrpl14		l7Rn6		Srgap3		Ppig		Ica1		Wdr13		Csrp1		LOC100044703		Scg5		Ppp1r11		Eif4a3		Ckap5		Tor1b		Smpd3		Hspa12a		Mea1
Rnf181		LOC100047943		Smarcd3		Asns		Mrpl10		Tbrg1		Ptprs		Gabrb2		Unc119		Vps4b		5031439G07Rik		Gabra4		Gtpbp4		Nlgn1		Sucla2		Tpd52l2		Srpr		BC057552
Alas1		Tollip		Polr3a		Crk		Gcsh		Prpf4b		Ube2e1		Prkrip1		Stx7		2310022B05Rik		Cog8		Golga4		Etv5		Psmd14		Parp1		Mllt10		Npal2		Ddx41
Palm		Glrb		Smox		Yipf1		Zc3h7b		Vps35		Cdc16		6430514L14Rik		1700012G19Rik		Rad21		Gatm		Cdkn2aipnl		Rps19bp1		Clptm1l		Mrps7		Tmod1		Sbno1		Ctsh
Chst1		LOC100044566		Zfp364		Ube2d2		Eif3eip		Stim2		Gbl		BC060631		Sh3bgrl		Pip4k2b		Cs		Pls3		Zdhhc3		Clptm1		Plxna2		Cyld		Mrpl43		D3Ucla1
Snx27		Farsb		F3		Gtf2f1		Pld3		Birc4		Ilkap		Ubac1		Gadd45gip1		Diras2		Cyb5r3		Psmd12		Arhgef4		Crtc1		Glrx		C920006C10Rik		1110067D22Rik		Npr2
Stau2		Mettl9		Frap1		Mtx2		Elmo1		Ypel5		Ctnna1		Arih1		Gzf1		9130206N08Rik		Omg		Rab10		Sub1		Bbs2		Tpd52l2		Zfp148		Rnf168		Ccdc53
Ipo13		LOC100046457		Ggnbp2		Fto		Trp53inp2		Hspa4		Lancl1		Astn1		Tceal1		Slc25a5		1110036O03Rik		Ube2r2		Syngr3		2310036O22Rik		2010012O05Rik		Akap9		Sgcb		G6pdx
Lypla2		3110005G23Rik		Erp29		4833439L19Rik		Alkbh6		Rnf168		Scye1		Large		Agpat4		L1cam		Hdgf		Aldh6a1		5830415L20Rik		Tubg1		Lmbrd1		Elavl1		Gpr177		Acly
Cpox		H13		Itgb1bp1		Faim		Car10		Epm2aip1		Hspa12a		Ctnna1		AW555464		Cst6		Kif3a		Ntrk2		LOC100045753		Eif3eip		Hnrpdl		Stxbp5		Kif3c		Tmem85
LOC621842		Spg3a		0610007P14Rik		Akr1b3		Prdx3		Ift81		Tmem151		Adcy2		Gfer		Thoc5		Mrps7		Pitpnc1		Slc17a7		Gap43		Tmed4		Ash1l		Saps3		Lsg1
Stoml1		Ppp1r2		Asns		Mrps25		Zmat4		St8sia3		Cd2bp2		Phldb1		Srgap3		Txn2		Vps24		Zmat3		Slc25a44		Commd6		Cdk5		Cnksr2		Smarca4		Bst2
Rangap1		2510003E04Rik		LOC100048021		Copb2		Rfk		Snrpb2		Znhit1		Cct4		Dip2c		AI595406		Cct5		Pom121		Tram1		Tyw1		Vgf		Alas1		Rraga		Ulk4
Crcp		Slc44a1		Smarcd1		Znhit3		Sh2d5		Rnf6		Slc2a3		Mlx		Mphosph6		D2Wsu81e		Abcg1		Frmpd4		Sae2		Pttg1ip		B930006L02Rik		Setd7		Btf3l4		Psmc3ip
Slc25a14		Wdr13		Bcl2l2		Bcl11a		Mrpl43		Evi5		Thoc5		Pex19		Nt5m		Pcyox1		AI646023		Mesdc2		Ascc3l1		1700021F05Rik		Dcun1d1		Unc84a		Phyh		Eef2k
Zmym3		Grpel1		Ubqln4		Centb5		Fnbp1		Nudt19		C85492		Slmo2		Kctd13		Litaf		Rchy1		Bet1l		Eif2a		Amdhd2		Syncrip		Snx27		Slc33a1		Carhsp1
Pdxp		Htra2		4631427C17Rik		Usp10		3110050N22Rik		Golga4		Carhsp1		Pum2		Tapt1		Mrpl14		Vps4a		Glrb		Sbds		Fbxw9		Atp1b1		Ppan		1500041B16Rik		Tagln3
Thap4		B3galnt1		Fto		Ccdc58		Vps35		Gatad1		Lrp11		Paqr4		Ass1		Smarcd3		2310061C15Rik		Pdzd8		D4Bwg0951e		1500011H22Rik		Tnfaip1		Zfyve28		Rbx1		Taldo1
Acox1		Tmem14c		Camkk1		2510012J08Rik		Cog7		Neurod1		Snph		Huwe1		S100a16		Ngdn		4732418C07Rik		Pum1		B230209C24Rik		Rit1		Rab10		LOC621842		Sep11		Galc
Bok		9130401M01Rik		Wrb		Ube3b		Ptprz1		Dnm3		2900064A13Rik		Aadacl1		Casc3		BC031181		Smarcd1		Tbrg1		Tbrg1		Ssbp4		Chl1		Ttll1		Sgpp2		Cecr5
Rrp9		Sec61b		Rnf168		LOC625403		Scye1		D10Ertd641e		5730536A07Rik		Adipor2		Rragc		Mcts1		Gtf2f1		B3gnt1		Zfp91		Nploc4		Rexo1		Mrpl16		Ddost		Syngr2
Pfdn2		Mrps28		9430023L20Rik		2900002H16Rik		Vapa		Ppm1e		BC031181		Ntng1		Rbm17		Gpc5		Arfgef2		Usp46		Robo1		Tial1		Camk4		Stk11		C230081A13Rik		1500035H01Rik
Cygb		Large		Slc20a1		Crocc		Tanc1		Cutl1		Gcn5l2		Il33		Gak		Endog		Commd9		Usp9x		Vps41		Irak1bp1		Sox9		Actr1a		Psip1		Ngdn
Phb2		Tmem109		Fastk		Pycr2		Rad23b		Npepps		Ugt8a		Manea		LOC100048122		Glo1		Tspo		Vps35		Nxt2		Dtnb		Nudt19		Plxnd1		Bri3bp		Smox
Sar1a		Lrsam1		Arhgef4		Tspyl1		Wnk1		Tm9sf3		Cnot4		Inpp5f		Gng13		LOC100048021		Aktip		Atad1		Htr1a		Lasp1		Wbp4		Stx8		Ugcg		Pafah1b3
Tmem147		Snn		Ecsit		Kcnc4		Ppp1r7		Strap		Armc6		Pcdh17		1810015C04Rik		Ext2		Mki67ip		4933417O08Rik		D630040G17Rik		Lmo4		Ralbp1		Picalm		Lsm11		Hist1h1e
Apba2bp		Pdia3		Prickle1		1700012G19Rik		Txnl4a		5830434P21Rik		Darc		Rasal2		Fmnl2		Mtx2		Dnajc3a		Scn1a		Egr1		Loh12cr1		Tax1bp1		1110008F13Rik		Ilf2		Cenpb
Bcap31		Ets2		Arsa		Med6		Cit		Pcdh10		Dexi		Rbj		Hdac3		Cnnm1		Ifrd1		Tcp1		Stk4		D11Wsu99e		Eif4b		Trspap1		Gna11		Ard1
Zfp91		Slc2a13		Glrx3		Cdc42bpb		Snx10		Ccnh		Rab7		Elmod1		Dhrs7		Syt5		Aspa		Rgs12		Ssrp1		Pa2g4		Nr3c1		Rpa1		Ythdc1		2310065K24Rik
Pkd1		C230093N12Rik		LOC625403		Eef2		Apba1		Cisd2		Yipf1		BC010787		Grn		Nsfl1c		Timm22		Grb14		Frap1		Acat1		Comtd1		Mtif3		Peli1		Zyx
Ntrk3		Tmem151		Unc119		Cdh8		Mpi		6330439K17Rik		Pacsin2		Baiap2		Brsk2		Pum2		Hdlbp		Atp1b3		Gdap1l1		5730472N09Rik		BC010304		Zfp346		Ccdc127		LOC100048021
Ethe1		Cst6		Mrpl24		Nit1		Gabrd		Ufm1		Mfn1		Ndufs4		Ppp2r2d		Cwc15		Rngtt		Cetn3		Samd8		Mvd		Trak1		Stoml2		3110001D03Rik		Nsmaf
Gga2		Snhg3		1700012G19Rik		Cstf2t		Sprn		Plxna2		H2-Ke2		Hnrnpa0		Cox6a1		Gtrgeo22		D11Wsu99e		Gbf1		Ntrk2		Sep2		Ier5		E130012A19Rik		Papola		Wdr74
Ankrd9		Ppp1r12c		Spg7		Spns1		Cds1		Sox2		0610007P22Rik		Pi4ka		Alkbh6		Paqr4		Ap3m2		Elavl1		Rnf11		Gda		Maf1		Cygb		Ahctf1		Tspan4
Pi4ka		Kifc2		Sae1		Chchd3		Sec11a		Scamp1		Tnfaip1		Cct2		Becn1		Ccs		Snph		5830415L20Rik		Srf		Phyhip		Gipc1		A230078I05Rik		Tbpl1		Impact
Rgl2		C85492		Rpp21		Pycrl		Cpox		Stxbp5		4833439L19Rik		Elac1		Tusc4		Sgta		Acbd6		B3galt2		Igfbp4		Cdkn2aipnl		Klc4		Mrps5		Sez6l		Igsf21
Nkiras1		Bcas1		Ankrd46		Anapc2		Cox4nb		Ajap1		Slc4a2		Por		Trim32		Tusc3		Mtap4		1500041B16Rik		1810030N24Rik		Tomm70a		Tnrc5		Plaa		Sox2		Actl6b
2510003E04Rik		Dnajc4		Epb4.1l2		Clptm1		Ak1		Kcnv1		Npas1		Pdap1		Atp2a2		Rab9b		Fgfr1op2		6332401O19Rik		Rasal2		Gnb5		Pnpo		Snx6		Kcnc1		Rhbdd2
Qars		Cgrrf1		Nt5m		Kifc3		Zeb2		Ankrd12		Mcoln1		Hs2st1		BC010787		Rnf13		Nucks1		Ddost		Ccdc92		Tmem55a		Asb8		2700078K21Rik		Glo1		Spef1
Psma2		Gtl3		Anapc2		Ndufs2		Cnnm1		Mcm3ap		Nudt21		Mpv17		1190017O12Rik		BC068110		Ube2d3		2310047O13Rik		Ubl3		Rpl15		Col6a1		Dnajc15		Abcg1		Per2
Tmem4		Pex11b		Atg9a		Atp13a1		Fbxo3		Trem2		Irf3		Abi2		Rrp1		Dopey2		Tmeff2		Arf6		Gap43		2310022B05Rik		Kcnab2		Glrb		Ogt		Nsfl1c
Hdac11		Ecel1		Hars		Galntl4		Dhx32		Praf2		Ran		D15Wsu75e		Zc3h11a		Ube3b		Zc3h13		Smc1a		Mrg1		Cyfip1		Ube2a		Eif2b1		2010012O05Rik		Oat
Bcl2l1		Hpcal1		Timm10		Mesdc2		Wbp11		Ppib		Rela		Pde4b		Palm		D19Bwg1357e		Atp2b1		Ahi1		Napb		Ccdc25		E130012A19Rik		Prkci		Ccdc25		D8Ertd82e
1500019G21Rik		Rpusd1		Ndufs2		Chga		Ttc19		Prmt7		LOC433464		Blmh		Gnl3l		Ccdc43		Nefl		Luzp1		Prrt1		Ppp3ca		Slc35b2		2310005P05Rik		Zmat2		Trmt1
Nmral1		Rab3b		Sac3d1		1110058L19Rik		Tmem28		Mgat3		Ttc1		Clic4		Kpnb1		2010007H12Rik		2900011O08Rik		Lmo4		B3galt1		Ldoc1l		Mrpl46		Dpm3		LOC100045546		Commd9
Omg		Josd2		1810009O10Rik		Farsa		Crebzf		Stk11		2610035D17Rik		2310011J03Rik		Eif2b1		Prelid1		LOC100045315		Robo2		Txndc13		4930544G21Rik		Mrps5		Spsb3		D10Ertd641e		Dhrs1
Atf5		F3		Sh3bp5l		Sobp		Glo1		Urod		Chl1		Cenpb		Upf2		Trim3		Gart		Sugt1		Slc6a6		Csde1		Nt5c3		Lasp1		Cdc27		Sart3
Gm2a		Frap1		Ggtl3		BC010304		Creb3		Mphosph8		Sulf2		Copg		Cpsf3		Ttyh2		9430067K14Rik		Ipo9		Cbx6		Hrasls3		Lsamp		Ppp5c		Pex19		Hes5
Zfp313		Ard1		5230400G24Rik		B230209C24Rik		Hsdl2		Fbxo11		Clu		Pygb		Mkks		A230106M15Rik		Tnfaip1		Scamp1		Pum1		Josd2		Lyrm5		Thap7		Exoc5		Arhgef4
Gria3		Rae1		Tspan17		Socs7		Rad23a		8430410A17Rik		Klk6		Ggnbp2		Samd14		Psmb3		Apba1		Gtpbp4		Cdh11		Wdr8		Cdc2l1		Adam10		D15Wsu75e		Adrbk2
Ucp2		1700025K23Rik		Trp53inp2		Xrn2		Snw1		Got1		Ssr4		Klhl9		Snw1		Tceal1		Rpn1		4930573I19Rik		Fstl1		Adss		D2Bwg1335e		Camta2		Cacng5		U2af1l4
Atad3a		Synpr		Pex16		Nap1l2		Sfxn1		Rrp9		Gpx1		Copb2		Etfa		Rabl4		Adcy1		Hdgfrp3		Srp19		Klhl9		B3gat1		Pccb		Atg12		Drg1
Psmc6		Klhl32		Trim32		Dnajc19		Map2k4		Dkkl1		Polrmt		Kcna1		Lgi3		Aup1		Pftk1		Snph		Birc6		Faim		Mett11d1		Rnpep		AW549877		1500011K16Rik
C1qtnf4		Car4		Trappc2l		Fbxo42		Hrb		Magee1		H2-Ke6		Perq1		Aftph		Ptdss2		Chd3		Esf1		Scye1		Wrb		Ak5		Dnalc4		Cntn2		D19Bwg1357e
Ptp4a3		Actl6b		Deb1		Cpsf3		Ccdc127		Mllt6		Mpnd		Scd1		BC043098		Cxxc4		Arl6ip1		Chd6		Ube3c		B4galt2		Spg3a		Rgs14		Slc6a6		Hmg20a
Usp32		Nefm		Wdr1		Zfr		Tax1bp1		Socs5		AW555464		Zmat3		Cebpz		F8a		Sc4mol		BC010304		Mcart1		Ube2r2		6330578E17Rik		Sipa1l3		Car10		BC003266
Homer1		H2-Ke2		Nicn1		Cttnbp2		Btf3l4		Chmp2a		LOC100045448		Elavl1		Ttc4		Mpnd		Plcl1		Cspg5		Gpd1		Ntrk2		Iqsec3		Hnrph1		Tgs1		Abca7
LOC100047340		4833439L19Rik		Mphosph8		Pum1		Samd14		Rnmt		Nrbp1		Acadl		Svop		Garnl4		Grit		Slc7a10		Wnk1		Ugp2		Rgs14		Suv39h1		Aarsd1		Vamp8
Pllp		Ppp1r1b		Pfkl		Rock2		Smc1a		Tmem60		Spr		Ap3b2		Slc16a1		Mgst3		Hspb1		Ier5		Glo1		Sap18		Fnbp1		Avpi1		Cdgap		Ostf1
Gba2		Camkk1		Abcd3		Clcc1		Gatad1		Loh12cr1		Ociad2		Jak1		Utrn		Psmd13		Slc29a3		Slc25a16		Tnfaip1		Hdlbp		Tegt		Syne1		Gdap1		2810408M09Rik
Ruvbl1		Madd		Mettl9		Sep2		Cap2		Dnalc4		Ctsf		Med9		1300018I05Rik		Gm561		Esrra		Ints1		Fubp1		Sipa1l1		Eif3f		Prpf6		Gtl2		Apba2
Peg3		Mageh1		Chmp2a		Plxna2		B230339M05Rik		Eif3f		Abhd11		Rragd		Ctnna1		Cd99		LOC100047249		Tnrc5		Arid1b		Fem1b		Pelo		Nfs1		St3gal2		Tex261
Slc35b1		AI316807		2510003E04Rik		Cabc1		Agpat5		Rnuxa		1110002B05Rik		Dgkb		Amigo2		Nola2		B4galnt1		Txndc13		Tex261		Cisd2		Dusp26		Th1l		Fbxo33		Hdac10
St8sia5		Npas1		Ascc1		Cbfb		Sema6a		Pkia		Mgst1		Kcnc1		AW551984		Mapbpip		Cyp2d22		Abat		Pip5k3		Ik		Cp		Ankrd40		Phf20		Ssr4
Ap4s1		Pi4k2a		Slc44a1		Ptpmt1		Bri3bp		Ndufb11		Usp21		Baz2a		Wdr37		Flywch2		Palm		Mrpl12		Nif3l1		Nol3		Alg2		Tfg		Yaf2		Krt18
Ube2e1		Nudt21		Map2k2		Rpn2		2610030H06Rik		Rab5a		Dpm2		Lmbrd1		Tmem9		Clptm1l		AU014645		E430002G05Rik		Pom121		Idh3g		2310001A20Rik		Vtn		Ccdc32		Agpat1
Cldn5		Dhrs1		Gnaq		Ccng1		Son		Ppa1		Msto1		Cd47		Klhl2		Ei24		Baiap2		Fus		Pten		Pigy		Prkrip1		Myl4		Tspan15		Lonp1
Cdc16		Ppp1r3c		Bnip3l		1300018I05Rik		Ppp3cb		Phf5a		Mrpl11		Gad1		Dek		Clptm1		Gats		Psph		Abcf1		Chmp5		Arl3		Ddt		Nucks1		Ltbp3
Lias		Coro2b		Tln2		Mapre2		Lsm11		Hip1r		Cd9		Myh10		5730536A07Rik		Arpc3		Zfyve28		Snx25		Ckap4		Abat		LOC100045684		Slc45a1		Cox4nb		Ptn
Fads1		Tspo		Supt6h		Mat2b		Luzp2		Ccm2		Ganab		Sep2		Brunol6		Dpm2		Plvap		Larp6		2210010L05Rik		Gopc		Gdf1		Adar		Asph		Rad23a
Vip		Rela		Ruvbl1		Dnajc5		Zfhx3		Srprb		Pex13		Ptprz1		Chn2		Slitrk5		1500002O20Rik		Znrd1		Sorcs3		Tlcd1		Tsen2		Slc41a1		Narg1		Lsm8
Cttn		Drg1		2310045A20Rik		Fmr1		Akap9		AI851790		Chchd6		Epn2		0910001A06Rik		Med24		Htra3		Mettl9		Smc6		Akr7a5		Mccc2		Alg2		Pptc7		9130014G24Rik
Hexa		2310061I04Rik		Nfe2l1		Mnat1		Dbx2		Rab24		Snx21		Actr6		5830434P21Rik		Hdac3		3110003A22Rik		Atrnl1		Igf1r		Nipsnap3a		Ephb6		Nt5c		Dixdc1		Zfp809
Mat2a		Tars2		Pde4b		Gna-rs1		Trak1		Med25		Mrpl32		Rchy1		Fubp1		Rnf185		Gpsm1		Wdr68		Golga4		Nfe2l1		Tmem14a		Csnk2a1		Myo6		Tcerg1
Gnb5		Csdc2		Stx12		Junb		Itpk1		Svop		Sfrs9		Cacybp		Tars2		Napb		Limk1		Rgs7		Scaper		Cabp1		Mel13		Dnajc7		Atrx		Stk19
Sharpin		Hmg20a		Vcl		Eefsec		A730008L03Rik		B3galnt1		Dci		Nub1		Akap11		Fbxl15		F830021D11Rik		Apba2bp		Opcml		Cap1		D15Mgi27		Foxg1		Map2k4		Mphosph6
Rpl15		Rab15		A730017C20Rik		Hp1bp3		Ppan		2510006D16Rik		Atp2a2		Pde1a		Fndc3a		Trp53inp2		Psmb7		Spsb3		LOC100047936		Pex19		1810015A11Rik		Icam5		Eny2		Dhx8
Slc9a5		Csrp1		Sys1		Stxbp5		Stoml1		Stard3nl		Nomo1		Scamp1		Npc2		4733401H18Rik		Copz2		Snrpb		Timp2		Cyb561d2		2310014G06Rik		Laptm5		Rps6kb1		Nt5m
Mrpl38		Samm50		Lass2		Tspan18		Agpat7		Cstf2		Xpnpep1		1810073G14Rik		Dbnl		Stac2		Sgce		Lamp1		Atg12		Ube2z		Elp3		Mal2		Ktn1		Mapbpip
2010200O16Rik		Vgf		Eif2b5		Tomm40l		Mrpl3		Rexo2		Pvalb		Hspa4l		Mpi		Cbara1		Nsmce1		Tpm3		Fyttd1		Dctn5		Fscn1		Chd4		Zfp294		Pdap1
AI427515		Adh5		Eif3m		Dbc1		Dcp2		D17Wsu104e		Trappc2l		Tnfaip1		Tnpo3		Cds1		Dcp2		Gabarap		Aadacl1		Lrrc4c		Mrps31		BC043098		Nufip2		Hey1
Ube2m		Ntan1		Dexi		Slc4a3		Ssbp4		Rpn2		Brap		Madd		Slc25a23		Psmc4		Asb8		Sec13		Prkacb		Glud1		Pllp		Fbxo2		Mll1		LOC627695
Fbxo7		Ift20		Khdrbs1		Reep1		Dhps		Aprt		Spin1		Ctr9		0610025P10Rik		Eef1a2		Neurl		Dvl1		Zmynd11		1110006G06Rik		Fuca2		C1qtnf4		Ankrd11		Bcat2
Pmch		Aup1		Ube2d2		Atp6v0e		Rabggtb		Mapk8ip2		Crcp		Cntn2		Parva		Ppib		Ssbp4		Slc45a1		Cggbp1		Usp46		Trim28		D4Ertd429e		Ivd		Tbc1d7
Calr		Ctss		D130043K22Rik		1110059G10Rik		Arf4		2010311D03Rik		Wipi2		Atcay		Socs7		Gpr158		Faf1		Copg		Rab8a		Sprn		Selplg		Tmem25		Gtf2b		Gm216
Rell2		Imp3		Ndufv1		Hnrpll		Sec14l1		Vps37b		Copg		B230208H17Rik		2700078K21Rik		Gucy1a3		BC048546		Pop7		Srp72		Aktip		D17Wsu104e		Ppm1k		Sema4g		5730403B10Rik
Ngdn		Cdadc1		LOC100048439		Rbm28		Wdr47		Mtmr4		Dnajc11		Hdlbp		Arhgef12		Cmas		Rabggtb		Srp68		Elavl1		Cbara1		Sra1		Gng11		Rfk		Myo18a
Usp19		Jakmip1		Sh3bgrl		Sorbs2		Rxrb		Tppp		Spsb3		Ccnh		Polr2b		Pdxp		Thap4		Grpel1		Bat2d		Camsap1		9130401M01Rik		Jup		Unc84a		Gamt
Dclk2		2310047M15Rik		Phyh		Glud1		Galk2		Lrp11		Dcun1d4		B930006L02Rik		Ccdc82		Arf4		Nploc4		Tub		Pbrm1		Chst1		Clcn7		Fuca2		Raf1		Cenpt
Itpa		Med16		Fem1b		Psmg3		Mrpl46		Kctd17		Abhd8		Tgoln1		Arid4a		C030014M07Rik		Tra2a		Tmem11		Plk2		Stx8		Fkbp1b		Hs2st1		Hibadh		Tmem33
0610007P14Rik		Gab1		Zfml		Abcg1		Larp6		Angptl6		Actr3		Cdc37l1		Yipf5		Gtf3c6		Fus		Nxt2		Atcay		Tanc2		Fads1		Gtf2a2		Socs7		Tcp11l2
Lhfpl4		Nrbp1		C130022K22Rik		Hap1		Hgs		Olig1		Hsd17b12		Aktip		Fbxo3		Mrpl46		Tmem106c		Emb		Dclk1		Psma2		Cops2		B230317C12Rik		Paip2b		Hddc2
Mrpl40		Tomm34		AW555464		Etf1		Pcbd1		Rasgef1c		Bnip3l		Dnajc6		Kif3c		Abcd3		Rrp9		Lingo1		Ppig		Tesk1		L1cam		Fxyd7		Tst		Pisd
1200003C05Rik		Kctd13		Rab3gap1		Bccip		Slc30a5		C1qbp		Polr3h		Rgs4		Specc1		Tollip		Stard3		D230025D16Rik		Usp7		4933433P14Rik		Cst6		Rabep1		Ntsr2		Tubg1
Sfrs4		1700020C11Rik		Jak1		Vps53		Tollip		Kcns1		C1qtnf4		Ythdf1		Yaf2		Rapgef2		Rfx1		Icam5		BC010304		1810043G02Rik		Osgep		Fkrp		2610002J02Rik		Idh3g
Helz		Yif1a		Psmd14		Ankrd11		Iah1		Mcts1		Pcnp		Setd2		Gbas		Iqsec3		1200013P24Rik		Cndp2		BC030336		Fbxo41		Usp12		Hnrnpc		Gipc2		Vamp2
Crip2		Gcsh		Myo18a		Bet1l		Mar6		Gcn5l2		Marcks		Ociad2		Rbbp6		Samd14		Mrpl46		Car11		Polr2f		Pcnx		Mrpl18		Mapk8ip2		2610003J06Rik		Ddx47
Ebp		Syn2		Ptk2b		Grhpr		Cse1l		Pgbd5		Mrps31		Luzp2		Dctn4		Tmem127		Mrps5		Bnip3l		Stau2		Kcnma1		Apbb3		1110038F14Rik		Cry1		Pld3
Rufy1		Nucb1		Mrpl11		Mrpl51		Fbxw5		Dnajb5		Spop		Acat1		C130022K22Rik		Slc25a1		Syn2		Sbf1		Maf1		Rnf11		B3gat3		1300018I05Rik		Dhps		Rasl10b
Pde6d		Eif3eip		Ilf2		5330431N19Rik		Sar1a		Pi4k2a		Txndc5		Bcr		Bcl2l13		Lyrm2		Sgsm3		Endod1		Slc25a16		Agpat5		Tmem9		Astn1		Rpa1		Zfp523
Ric8		Anxa5		2810403A07Rik		Cox4nb		Pacsin1		Klf7		1110038F14Rik		Ccdc32		Ubr1		Hip1r		Nqo1		2310014G06Rik		B230118H07Rik		Npc2		Jund		Cdc16		Prr13		Sfrs7
Stard7		Trp53bp1		Dusp6		Srpk2		Apba2bp		Rnf13		Serinc3		Synj2bp		Slc39a10		Itm2a		Rtn4r		Hsf1		Ints1		Sec23a		A730017C20Rik		Ilkap		Commd4		Ppp2r2d
Rce1		Ap3b2		Sprn		Fzr1		Rnmt		6330514A18Rik		Trappc5		Usp10		Pcmt1		Blcap		Jak1		Tmem14c		Crcp		Pdap1		Dnajc4		Pabpc1		Actr1b		Clic6
Rab10		Nol6		Preb		Stk16		Armcx1		LOC100044696		Stx12		Ppil4		Fut9		Etfdh		Upf2		B930037P14Rik		Abat		6530401D17Rik		Taldo1		Fads1		Pfdn2		3300001G02Rik
1110032A13Rik		Rab31		Gars		2610030H06Rik		Mrps18c		Kcnc4		Yeats4		Pbx4		Exoc5		Atad1		AU022870		Cstf2		Fbxo11		Mia3		Mrps12		Ssna1		Rxrb		Jmjd3
Adipor1		Scube1		Ranbp5		Omg		Adam10		1700012G19Rik		Aldh3a2		LOC100047936		Tomm40l		Plxna2		Fbxw5		Fkbp3		Med4		Pbx4		Scmh1		Klhl22		Mrpl46		Becn1
9430023L20Rik		Fbxo33		Map3k4		Wdr40b		Ahsa2		Apba2		Slmo2		Clip1		Npc1		Cbfb		B3gat1		Fkrp		5730507A09Rik		BC004004		Smarcd3		Gnb5		LOC100047943		Tm9sf1
Slc20a1		Sirt2		Ntrk2		Rala		5730449L18Rik		Sidt2		Sdc4		Zc3h13		Ecd		Mapk8ip2		Sh3gl1		Rnf145		Tra2a		Pftk1		Pdk3		Chchd4		Myt1		Rsph1
Txnl4a		Mrpl32		Slc38a3		BC043098		B230217C12Rik		Rpp21		Msi2		Pcmtd1		Chd3		Rbm39		Spon1		2010311D03Rik		Sec61a1		Dync2h1		Tmbim1		Slc2a3		Ccdc104		3110003A17Rik
Rbm18		Sacm1l		Snx27		Usp32		Ascc1		Garnl4		Agxt2l1		Ccdc47		Ap3s2		AW551984		Iqsec3		Pip4k2c		Usf1		Ankrd12		Slc4a10		2310022M17Rik		Znrd1		Cbara1
Bcar1		Dci		Leprotl1		Marcks		Slc25a10		Ttc33		Huwe1		Phf20		Rab8a		Fzr1		Ankrd9		Pih1d1		Ptges3		Ctsz		Rad23b		Wdr18		Mmp24		Mycl1
Mrps22		Ube2q2		Rasa1		Mtdh		Th1l		Parp6		BC003885		Chd5		Nipsnap1		LOC100043257		Pi4ka		Rpl27a		Slc35b2		Bag1		Cops5		Slc23a2		Pacsin1		Ergic1
2310009B15Rik		Pex16		Ube2d3		2410001C21Rik		Pnck		Ppp2r5d		Txnl4a		Unc13c		Phyh		Atp1b3		Ube2g2		Hrsp12		2700078K21Rik		Efnb3		Josd2		Apbb3		Alg1		Hadha
LOC100044696		Tor1a		Coch		Tgfb2		Cbx4		Mrps35		Apex1		Dync1h1		Agpat3		Smpd1		Fnbp1		Chrm4		Rbmx		Alas1		Mcts1		B3gat3		Mrpl53		Rfk
Enoph1		Slc27a4		Tanc2		Prmt3		Bola1		2310033P09Rik		Tmem19		Slc38a3		Ajap1		Pofut2		Qars		Fads1		Smg7		AU014645		Thoc3		Ssr2		Pccb		BC005764
Irf2bp1		Pomc		Unc13c		Hip2		Pa2g4		Cd99		Actn4		Esrra		1500041B16Rik		Zfp364		Ppp2r2c		Vip		Sh3gl1		Praf2		Ard1		Celsr2		Avpi1		Eif4e3
S100a5		Map3k4		Arhgef12		2310011J03Rik		Tsen2		Sae2		Pdap1		Slit1		Kras		Josd2		9130404D14Rik		Snn		Magee1		Ints1		Lrrc24		Nrn1l		Cp		Tbc1d17
Aldh7a1		Id2		Atrnl1		Psmd7		Smpdl3a		Acsbg1		Psmd14		Ttll1		Dhdds		Cetn3		Ormdl2		H3f3b		Rgs7		Agpat7		Chn2		1700052N19Rik		Tspan31		Csk
Ndrg1		Sec61a1		Sox9		Smarcd1		Katnb1		Clptm1l		Nutf2		Klc4		Clcn4-2		Ubqln4		Sdf2l1		Uchl3		Alg1		Cog8		Mrps18a		Srebf1		Mrpl37		Ak1
Dazap1		Spsb3		Gripap1		Cnnm1		Mtmr7		Usp21		Trp53bp1		3010026O09Rik		Abcf1		Pdcd10		Fbxo3		Drg2		Ppp5c		Cept1		Crip2		Ppm1f		Zfp289		Ddx24
Dgkg		Ubl7		6330578E17Rik		Cend1		Mel13		Sac3d1		Ralyl		Stk11		Ube2j1		Ccdc32		Exosc5		0610037P05Rik		Rtn4rl1		Trappc4		Mfn1		Lrp11		Pcbp4		Fbxw5
Fem1b		Tmem127		Nkiras1		Nat8l		Mvd		Trim27		Lsm11		LOC632000		9130011J15Rik		Zdhhc3		2700062C07Rik		Psd2		Ddit3		Cmbl		Slc39a3		Dhx30		Ap3d1		3110001D03Rik
Trap1		Cbx4		Pds5b		D19Bwg1357e		Ucp2		Ppil2		Zeb1		Urod		Arhgef9		Timm22		6330403K07Rik		Pip4k2b		Tmcc2		3110001I20Rik		Madd		Syt16		Tmed2		Bace2
Elp2		Slc41a1		Actr2		Tpp2		Golga4		Bat3		BC010304		Zmym3		Pafah1b2		Bicc1		Cul7		Cst6		Mrpl39		BC048546		Pip5k1a		Gng10		Cmtm5		Zfr
Mobp		Acat1		3300001P08Rik		Sap18		Stx5a		1500041N16Rik		Prepl		Sgce		Zranb2		Sort1		Paics		Igfbp7		Pccb		Col6a1		Akr1b3		Gm323		Creld1		2810407C02Rik
Imp3		Maz		Capn2		Tmem128		Sgpl1		Ppp2r2d		Stau2		Nsmce1		3110001D03Rik		Ss18l1		Csnk2a1		Osgep		Ube2g2		Prr13		Neud4		5730536A07Rik		Gdf1		Dnajc9
Lsm3		Clcn7		Mar5		Lrrc4c		Rab24		Negr1		Ints1		Asb8		Tex2		Lphn1		Gnao1		Oprl1		Dnalc4		Ube2g1		Slc2a1		Aldh3a2		Nxt2		Trmt6
Psmd13		Astn1		Parp1		Bat2d		Ptp4a3		Mrpl51		Tm9sf3		Kcnab2		Fbxl11		Npc2		Rabep2		1110014N23Rik		Sipa1l3		Acyp2		Wbscr22		Ppm1e		4933426M11Rik		Mrpl41
Cd320		Lias		Apc2		D030016E14Rik		Svop		Hexb		Arpp19		Ube2r2		Gatad1		Gng4		Elovl5		EG627782		Eif3f		Urm1		9430023L20Rik		Trim35		Mid1ip1		Flywch1
Parp6		Pitpnm1		Zfp804a		Eif3eip		Plekhj1		Tor1a		Stk16		Rab33a		Mtpn		Rbm17		Tmem11		Acly		Papss1		Mrpl46		Znhit3		Slc4a10		Dnajc14		Chrac1
2310047M15Rik		Trove2		0910001A06Rik		9130011J15Rik		Gba2		Ier5		Cyb5b		Bsn		Psmd8		Rhbdl1		Mrps17		B3gat3		Sdc3		Bpnt1		Commd10		Slc9a1		Bnip3l		Gosr2
Nrbp1		Slc23a2		Tmem65		Pdzd11		Slc39a12		Slc25a16		Rer1		Commd4		6430548M08Rik		Arf6		Mtmr7		4930544G21Rik		Cyhr1		Glrb		Gpr137		Taf13		Vta1		Pld2
Nt5m		Brd9		Grb14		Extl2		Ict1		Socs7		Scp2		Zfand2a		Htatsf1		Atp2a2		9430020K01Rik		Jmjd1b		Ccpg1		LOC100048648		Mog		Darc		Pepd		Ptrf
Ascc3l1		Grinl1a		Vbp1		Tm9sf3		Fxyd7		Mkrn1		Tgoln1		Cirbp		Srpr		G6pc3		Mel13		Vps25		Gdf1		Dnajc11		Rbm18		1200003C05Rik		Capns1		Vit
Ctps2		Cplx2		Rb1cc1		Ufd1l		Hpca		Tceal5		Dpm1		Bfar		Slc25a46		Scn3a		Dgkz		Gtl3		Chst10		Gas6		Mpped1		Yipf1		Grm7		5930434B04Rik
Dpp9		Brunol6		2010012O05Rik		Hnrnpa0		Hnrnpc		Slc30a1		Bzw1		Pcbp1		Dcun1d1		Atp2b1		Ccdc34		Gng10		1110004E09Rik		Lrrn2		Tppp3		Igsf21		5930434B04Rik		Cplx1
Clptm1		Cenpb		Zfp664		Tceal6		BC006662		Brd4		Fxc1		Snx6		4930500O05Rik		Hecw1		Elac1		P4hb		Ephb6		Xylt2		LOC100048439		Bcl2l2		Serinc5		Gm166
Dnajc8		Dact3		Tmem93		Tspan31		Maz		Ccdc104		Glod4		Fbxw5		Wwp2		Fbxo11		Pepd		Ppif		Mel13		Rtn4rl1		Ecsit		Pde6d		Dpp3		Cdkn1b
Gsn		Ube2d2		1810047C23Rik		Dusp11		Ech1		Mar6		D6Wsu116e		D2Bwg1335e		Upf3b		Vps37a		Myh14		Slc9a1		Erlin2		Ethe1		Csdc2		Samd8		Stard3nl		2310039H08Rik
Myo18a		Hspa4l		Mlx		Rgs2		Cdc16		Farsb		2510009E07Rik		B3gat1		Ralbp1		Mar6		Mvd		Erp29		Vta1		Thap7		Akap11		Jmjd2b		B930037P14Rik		Txndc5
Gamt		Snx10		Phf23		Pdcd11		Scamp4		Hnrnpa0		Snrp70		LOC100046457		Hgsnat		Gatm		BC043098		St3gal3		Sec61a2		Rhou		Senp3		Gpld1		Vps24		1110038F14Rik
Nucb1		Cdk5		Cpsf3l		Rap2a		Ilkap		Dcun1d4		Mrps7		Dtnb		Pigy		Pgm2l1		Cebpz		Ranbp3		BC043098		Rbm7		Apex1		Tmem132a		Nope		Tiam2
Rabif		Apba2		Rcbtb1		Slc4a4		6330577E15Rik		Snw1		Lman2		3110005G23Rik		N6amt1		Papss1		Asah1		Tsfm		Lztr1		Tmem60		Slc25a28		Ppfia3		Fgfr3		Mapk1
Gap43		Agpat4		Chl1		Fbxo41		Serinc3		Rasl10a		Pofut2		Hsd17b10		Wdr12		Smarca2		Fbxl4		Dock9		2310014G06Rik		Pccb		Per1		Commd9		Hs3st1		BC038286
Mesdc2		Tmem128		Csnk1a1		0910001A06Rik		Mrpl33		Ascc1		Gstz1		Ppp5c		Smc6		Chd4		2410129H14Rik		Galt		2510006D16Rik		Numbl		Tex261		Snrpe		Nup153		Mapre2
Csad		1500041B16Rik		Cap2		Nap1l5		Cyb561		Cp		5830434P21Rik		Snx16		Bptf		Psmd8		Gls		1200003C05Rik		Gba2		Hexim1		Add2		Spnb2		Bnip2		Mtmr4
Klhdc3		Mrpl49		Hsdl2		Elavl1		Snrp70		Birc6		Socs5		H13		Zfp644		Kcnc1		Jmjd6		Mrps18a		Supt6h		Sbk1		Rabl4		Gpr137		Sra1		Vapa
Mapk3		Nif3l1		Hdgfrp3		Cadm2		Cdk2ap2		Hsd17b12		Klhl7		Prkcsh		Appl1		Spnb2		Thbs3		Actl6b		Snx14		Dnalc4		Tbr1		Setd2		9030624J02Rik		2610507B11Rik
Mrpl32		Dusp28		Zfp644		Gdap1		Uchl3		Mtmr7		Wdr45l		Mrpl53		Ppp1r2		Mcart1		Hpca		Ebp		Fuca2		Qars		1700012H17Rik		Prosapip1		Bax		BC021611
Bhlhb5		Prdm16		Psmd13		Gsk3b		LOC100044703		Pllp		Sgcb		Pccb		Tmcc3		Trappc5		Fkrp		Ilvbl		D17Wsu104e		Hnrph1		AI314976		Atg12		Sars		Snapap
Sacm1l		Os9		Tmeff2		Cebpz		Gprc5b		Gbas		LOC100048439		Cxxc5		Pcdh10		Tmem151		Coro1b		Mrps25		Ptbp2		Tac1		Camsap1l1		Fastk		BC029214		Cherp
Alkbh6		Pltp		Alcam		Arid4a		Rbbp6		Hrsp12		B230208H17Rik		AI837181		Hrh3		Ddx3y		Prr3		2310005N01Rik		Ech1		Smg5		Rpo1-1		Mrpl54		Ube2e1		2310022M17Rik
Pex16		Son		Cisd2		Cyfip2		Snhg3		Cdkn2aipnl		Csnk1a1		Tac1		Pon2		Stx12		Gne		Txnl4a		Astn1		Ndufb11		Sf3b4		Dopey2		Fads1		A430005L14Rik
Tusc4		Slc25a23		Brf1		Zfp644		Nudt8		Pdia3		BC021395		Tbpl1		Ssr1		Gcat		Gga1		Timm22		Thap11		Cnnm1		Cstf2t		2510012J08Rik		Rasgrp1		Nfxl1
Tmem167		Negr1		Degs1		Kif5b		Wdr18		Atp1b3		6720467C03Rik		Bcl2l1		Prmt7		Lrch3		Unc45a		Fbxo31		Clstn2		Dhx15		Frmpd4		Akap11		Cops8		Ccdc60
Grlf1		Car10		Thyn1		Rbm25		Ppp1r12c		Lmtk2		Ecd		Cyhr1		Cd164		Slc4a10		LOC100048499		Rere		Cyb561		Dlst		Mapbpip		Bicc1		Mea1		Npal2
BC010304		Zeb1		Gna13		Nat13		Luzp1		Rad23b		Gucy1b3		Copg		4932417H02Rik		Gbf1		Ech1		Hmg20a		Mea1		Vtn		Zer1		Rorb		Pcca		Zfp664
Aqp4		Atp2b1		Bptf		Bptf		Gnaz		Ptplad1		Gspt1		Vps45		Rab1b		Tesk1		Tmem115		Igfbp4		1110001J03Rik		Tspan31		Asnsd1		Slc25a28		Glt25d1		Dek
Prmt7		3110001I20Rik		Cacybp		Kcnq1ot1		Smpd1		Zfand2b		Tnrc6a		Slc25a1		Crcp		Ccdc25		Cdc16		Rtcd1		Vbp1		Asphd2		Chchd3		Sidt2		Supt5h		Phf2
Ntsr2		Suds3		Txndc13		Efnb3		Nfkbia		Tmem178		Vezf1		Ulk1		Ntsr2		Adipor1		Thap11		Itpka		Inpp5f		Fstl1		1110002B05Rik		Coq9		Ppp1r13b		Exoc5
Mrps11		Ube2a		Dhx32		1810059G22Rik		Arcn1		Oxa1l		Nipsnap1		Chrna4		Stk11		Tspo		Large		Trim3		9130206N08Rik		Pop7		Myo18a		Sypl		A430005L14Rik		1700027J05Rik
Rbm4		Egln1		Limch1		Snx27		Usp45		Cend1		Sobp		Rala		Polr2h		Fgf1		B230118G17Rik		Samm50		Zfp524		Mosc2		4933439F18Rik		Ctss		Cntn6		Tbcel
Snx30		Ppil4		Trove2		Raf1		Lass2		Zfp593		Pdzd11		D15Mgi27		Sgce		Timp3		Phlda3		Ccdc12		2310022M17Rik		H2afv		Tmbim4		H2-Ke6		Slc23a2		Slc5a6
Gripap1		B230219D22Rik		Zzef1		2610205E22Rik		Eif2b5		Spnb2		Tceal5		2510006D16Rik		Lin7b		Sumo3		Ctnna1		Sidt2		A430005L14Rik		Mar5		1500012F01Rik		AW555464		Zfp179		Gpc1
Abhd10		Ubxd1		1500032L24Rik		2310003C23Rik		Cops5		Pef1		Mfhas1		Edc3		Stx8		Ctxn1		Ap2a2		Id3		Mras		Katnb1		BC030863		Syngr1		RP23-136K12.4		Ube2b
Cdh13		Ufd1l		Dcun1d4		2610002J02Rik		Ppp4c		Ift57		Jak1		Jup		Jtv1		Agpat3		Cabp1		Elp2		D430041D05Rik		Mel13		Mrpl20		Rnf4		Ensa		Igfbp5
Sucla2		Lap3		Usp9x		Lime1		Nr1d2		Rab8a		1300012G16Rik		Ier3		Cmas		Ecd		Itfg2		Iqsec1		Slc6a1		Smyd5		Tyw1		Rgs10		Lmtk2		Aqp4
Vps41		Prpf4b		Acat1		Slc25a14		Gpc5		Csdc2		Dync1h1		Wnk2		Suds3		Wipf2		Arnt2		Kctd1		Gnaz		Asna1		Pttg1ip		Smu1		5730536A07Rik		Rnf4
Ostm1		Dusp11		Endod1		BC003324		Rae1		Zmynd11		Fstl1		Dctn3		1110008F13Rik		Tnpo3		Mtch2		Sirt3		C85492		Supt6h		Rab28		0610010E21Rik		1110012L19Rik		Surf4
Tusc2		Gabra1		Bbs4		Cry1		Med14		Ssr4		Prkca		Cldn5		Emg1		Lrpap1		Mea1		Rpo1-1		C530044N13Rik		Mal		Gemin7		Brf1		Mrpl55		Rgs12
Ulk1		Scn8a		Vps24		Rab2		Rbm22		Sae1		Mtpn		Scamp4		Acyp2		Ccdc127		Mtmr2		Spr		BC005624		Adnp		Synpo		Ap2m1		Elof1		Rbm17
Cyhr1		Polr3h		Mcart1		Ssbp4		LOC100048021		Npy1r		Usp9x		6330577E15Rik		4930455F23Rik		Ddost		St13		Sf3b4		Tmed1		Ict1		Med21		Rpo1-1		Smap1l		Map4k4
Hsd17b12		1810041L15Rik		Tmem50b		Hdgfrp2		Tmem10		Rc3h2		0910001A06Rik		B4galt3		Zfand2a		Ccdc92		Plcl2		Top2b		Lmtk2		LOC665180		Sirt2		Epb4.1l2		Ppp4c		Tagln2
Fxc1		2510006D16Rik		Arhgap5		2810002G02Rik		Khdrbs1		Tspan17		4930455C21Rik		Dgcr6		Dnajc19		Pigy		Fbxo36		Abtb1		Josd2		Gne		Sfrs9		Slc35f1		St3gal3		Mbtps1
Cebpz		Cap2		2310061C15Rik		Ppie		Tspan4		Ocrl		Rbbp6		Cops8		Actr1b		Pip4k2a		Diras2		5730453I16Rik		Gcn5l2		St8sia5		Ly6a		Nt5m		Slmo2		Chmp5
Svop		Hp1bp3		Rnf20		Trit1		D1Ertd622e		Hsdl1		Ppp2r5e		Slc2a13		Rxrb		Ajap1		Acot8		Mapbpip		Stard10		B230118G17Rik		Pex16		Abtb1		4930504E06Rik		Abcf1
Csf1r		Taok3		Kitl		Ap1b1		Syt5		Noc2l		Tspan2		Cited1		Phb2		6330407J23Rik		Usp22		Ctsf		Cmpk		Scamp4		LOC100047385		Cstf2t		Ube2d2		5330431N19Rik
Mgea5		Tigd2		Synj2bp		Gabrg2		0610007P22Rik		Copb1		Sgtb		Pdk2		Rassf4		AI646023		Ppp1r13b		1700020C11Rik		Rab7		Rps27l		Psmc4		1700020C11Rik		Arhgef7		Atp6v0e2
Brpf1		Cul2		Ube2v2		Igf1r		Fto		Dgkb		Elavl1		Hnrnpl		Mrpl44		Mrpl45		P4ha1		4933406E20Rik		Chmp4b		Nme5		Fcer1g		Chchd3		Zc3hc1		Map4k5
Ednrb		Stard7		Gcc2		Mrpl46		Faim		Rrp1		Ccnd1		Ncstn		Sema6d		Chid1		Nudt8		Pycrl		Actl6b		Spnb1		Opcml		Npy		Fxyd6		Ube2d3
Slitrk5		Mgll		Camk4		A230078I05Rik		Golph3		Pdzd11		Tjp2		Snhg3		Smg7		Sucla2		Add3		Clptm1l		Zfp13		Pdia3		2410022L05Rik		Gcsh		Pde6d		Golim4
Tmem151		Gabra5		Rraga		Fcho1		Unc50		Nefl		Tgs1		Pqlc1		Lsamp		Ide		Rps6ka4		Clptm1		Fxyd6		Sfrs10		1810020D17Rik		Psmd14		Rreb1		Ccdc82
Fabp7		Rab8a		Ccdc32		Slc38a5		Rrbp1		Sh2d5		Sybl1		Ube2m		Prkci		Hp1bp3		AI595406		Stx18		Pstk		H3f3b		Map2k2		Epn1		Osbpl1a		Arl8b
B3gat3		Ubxd8		6332401O19Rik		Clstn3		Carm1		Ube2w		Rhoq		Ppp1r12c		Sh2d5		Abi2		Tm9sf4		Tmbim4		1110019N10Rik		Dnm3		Mrpl37		1700021K19Rik		Gpld1		Ubxd1
Blmh		D6Wsu116e		Tcerg1		AU022870		Snrpe		Fbxo3		Tcerg1		Rpp38		3110005G23Rik		Dtna		5430437P03Rik		Eif2a		Pum2		Pdk2		Vps45		Mrpl13		Znhit3		Cebpg
Cacna2d3		Slc25a44		Kras		Vps26b		Slc35c2		Maea		Srp72		Cgrrf1		Snx16		Zfp704		Syngr1		Cops3		Lsm12		Pitpnm1		Csnk2a1		Mrpl20		4933417O08Rik		Evi5
Ccnl2		Phip		Abcg1		Ubtd1		Paqr7		2410001C21Rik		Tmem135		Lxn		Set		Aadacl1		G6pdx		Lace1		Camkk1		Rad21		2510006D16Rik		Tubg1		Slc35c2		Nsf
Tigd2		Ociad2		Kcnma1		Dctn6		Deaf1		Mtdh		Pole4		Hpcal1		1300012G16Rik		Tcf7l2		Apbb3		Tubg1		Oat		Metrn		6330569M22Rik		Vps53		Pmvk		Wwtr1
2310061C15Rik		Slc6a11		Aktip		Lrrn2		Ttc1		Ece1		Ubr1		2310004L02Rik		Tmem41b		Zfp260		Bckdk		Letm1		Ppp1r3c		Ttr		Cdc123		Agtpbp1		Centb5		Gm973
Nr1d2		Osbpl2		Atcay		Lmo4		Stx1a		Bcas3		Lrpap1		Elof1		Ak5		Ablim2		Dym		Mrpl11		Snrpe		Slc25a5		Rpl27a		1110058L19Rik		Dagla		Lyrm2
Dock9		Scaper		Phf20		Spryd3		Adrbk2		Pex19		Tpp2		Rab3b		Tmcc2		Rnf20		Taok3		Ubl3		Tspo		Slc2a3		Tmem109		Sacm1l		2310007H09Rik		Clip3
Ubfd1		Tnfaip1		Birc6		Ube2g2		Drg1		Tomm40l		Ube2b		Usp19		Prkcsh		LOC100047936		D10Bwg1364e		Dock3		Mog		Ppm1f		Metrn		Ly6a		Prdx4		Lynx1
Tmem57		Cbx6		Usp46		Loh12cr1		Scnm1		Tbcel		Slc4a8		Cops5		Dcun1d4		Epha4		Ppm1f		Ptpn5		Tusc3		Dnajc4		Vrk3		3110003A17Rik		BC003266		Mcart1
Aff4		Gnpat		Zfr		Arpc5l		1500011K16Rik		Wrb		Rbm39		Gpr175		Xk		Pcmtd1		Jph4		Pcsk1n		0610011F06Rik		Pcyox1		Sorcs2		G6pc3		Rab11b		BC037112
Akr1b3		Zfp364		Gtl2		Ascc1		Akap11		Dopey2		Paqr8		Rae1		Ppp3cb		Chd6		Adc		Abhd3		Lrrn1		Vat1		Dek		Grit		Abca7		Eif2b4
Wbscr22		Ank		Pclo		Eif3f		Edg1		Sap18		Dhx9		Rhof		Fnbp1		Tmcc3		Dhx30		Pttg1ip		M6pr		Gstz1		Rae1		Mak10		B4galt5		Samd14
Pef1		Cntnap1		Golga4		Slitrk1		Hsd17b4		Nlgn1		Ccdc88a		2310065K24Rik		Abhd8		Kif3a		Actr10		Rab31		Mrps22		Actr10		Ddx42		Ncam1		Irf2bp1		Ogt
Rcn2		AI314180		Mapre1		4930570C03Rik		Rab15		Glud1		Limch1		Sdc4		Aldh9a1		Hip2		Angptl6		Usp20		Fbxo31		Angptl6		Ccndbp1		Cog8		9530058B02Rik		Scamp2
Tppp3		Wdr40b		A230054D04Rik		Pdcd6		Fez2		Disp2		Akap9		Ubfd1		Lypla1		Gdap1		Atp6ap1		1700021F05Rik		Ccdc28b		Mtap1s		Ube2d2		Gopc		Mrpl24		Cct4
Ubxd8		Vps35		Usp29		Bcan		Matk		2310047A01Rik		Dbx2		Pacsin2		Chrac1		Braf		Tmco1		Tspan17		Matk		Tmem93		Cwc15		Ube2o		2210018M11Rik		Tigd2
Akap11		Ccdc92		Ash1l		Sh3bp5		Apex1		Eif4b		Rnf181		2900062L11Rik		Actr2		Unc13c		1110012L19Rik		Mbnl1		Prelid1		Dclk2		Hrb		Kcnd2		Tmed4		Crk
Lgals1		Bbs4		Ppp1r16a		Mcl1		Mrpl24		Ubqln2		B4galnt1		Thop1		Map2k2		Esrra		Tdrd7		1500041N16Rik		Per1		Nkrf		Agrn		Echs1		LOC634842		Phf23
Sulf2		Tmem57		Cspg5		Ddt		Slc35e1		Sppl3		Ttll5		0610007P22Rik		Ankrd13d		LOC100047012		Rpusd1		6330500D04Rik		Rnf166		Copa		Wrb		Gtf3c6		Ttyh2		0610007L01Rik
Ssr4		Sox2		LOC100047012		Mrpl37		Tmub2		Zbtb4		Trak1		Btbd2		Gosr2		Gats		Ndufa9		Dpysl4		Coq9		Hes6		Aff4		Ssbp2		Adh5		Pde10a
Chi3l1		Pde1a		Pgam5		Ppp2r5c		Hspc171		Reps2		Prmt7		Hyou1		Omg		Tst		Cdkn1c		Gars		Rabl4		Eif3m		Luc7l		Zranb2		Coq9		Ahi1
Baalc		Pdap1		Prmt7		Nap1l4		Ssr4		Eapp		A730008L03Rik		9930104L06Rik		Fig4		Mrps16		Nkrf		Stac2		Usp39		Stard10		2010309E21Rik		Farsb		Rpp21		Calb1
Ndfip2		1810043G02Rik		Maf1		Paics		Pold4		Hspa4l		Wdr1		Fndc3a		Cp		LOC632000		9430038I01Rik		Tor1a		Rgs10		D10Wsu52e		Edg1		Dag1		Id3		Emp2
Glud1		Trappc5		Mgat3		Alg3		Ntan1		Cetn3		Mgat3		Rps19bp1		Arsb		Limk1		Pgbd5		Ipo11		Ubn1		Dock9		B230208H17Rik		Lmo4		Mus81		Agpat5
Top2b		Abcd3		Zcchc12		9430069J07Rik		Ppp2r5b		Gmfb		Mtss1		Calb1		Foxj3		Rabgap1		Itgb1bp1		Grb2		Pts		Exoc5		Sipa1l1		Zfp617		9630031F12Rik		Csnk1a1
EG210583		Mras		1500002O20Rik		Cstf1		Ndufc1		Sorcs3		Calb2		Fn3k		Bola1		Tmed9		St3gal3		Trappc2l		0610010E21Rik		Actl6b		Abt1		Zfp91		Insig1		Tcea1
Crtc1		Mapre1		5031439G07Rik		Ipo4		Pcbp3		Nap1l1		Igsf1		Gpr137		Slc41a1		Wipi2		Lhfpl4		Cacna1a		Phpt1		D1Ertd622e		Bpgm		6330578E17Rik		Dos		Abhd14b
Cenpt		5730455O13Rik		Ttll1		1110004E09Rik		Cdc42bpb		Mal		Rabepk		Rela		Prpsap2		8430410A17Rik		Srm		Copb1		Cd99		Entpd6		Gucy1b3		Neto2		Nab1		Frg1
Bccip		Elavl3		Copb1		Rnh1		1700012H17Rik		Mcart1		Hdgfrp2		Mog		Ppp2r2a		BC023055		Slmo2		Pcp4l1		Asb6		Eif4a3		0610009B22Rik		Cecr6		C430004E15Rik		Fndc4
Adam22		Ubfd1		Klc4		Mid1ip1		Nrbp2		Cops2		Sec61a1		Atp6v0e		Pop7		Emg1		Gdap1l1		Mphosph8		Nit1		Zbtb45		Sez6		Reep5		Igsf8		Abcb8
Chmp5		Tomm40l		Aldh1a1		Foxg1		6720467C03Rik		Cpne4		Ptges3		B2m		Tusc2		LOC100047028		Vsnl1		Mrps23		Gpbp1		1110019N10Rik		Clptm1		Rasgrp2		Slc35f1		Sfrs12
Ppapdc2		Rbm25		Kpnb1		Abcc8		Psmg3		Cherp		Kcnip1		Timm22		Gnao1		Zfand2a		2010002N04Rik		Ube2q1		1110002B05Rik		Cpsf3l		Vps53		Polr3h		Adi1		Slco1c1
St8sia1		Ptdss2		Neurl		5730472N09Rik		Dguok		Ipo9		Mrpl46		Creb3		2310067B10Rik		Ctsl		0610007P22Rik		Tmem111		Nfasc		Agrn		Nol6		Tmem34		1810030N24Rik		Echs1
Snx2		Kras		BC048546		Alkbh7		2310033P09Rik		Bhlhb2		2810432L12Rik		Mbd3		Maea		Slc6a7		Tfrc		Nbr1		Npy		2010004A03Rik		Stx12		Scn2b		Bckdha		Sacm1l
Sec14l1		Tax1bp1		Pdia6		Slc6a15		Sgpp2		Mnat1		Pbld		Ccdc28b		Sqle		Fbxo42		Zbtb17		Xk		Casc3		Jmjd2b		Sgsm1		Cxcl14		Lhx1		Cdc42
Kcnd2		Echs1		4930455F23Rik		D15Mgi27		Ndel1		Sfxn3		Mut		Samm50		Katnb1		Ssbp2		Sec24c		Nucks1		Usp21		Tmem178		Dynll2		Add3		Hepacam		Mak10
Rbbp6		Pnn		Usf1		Myo5a		Hey1		Cxcl14		Znrd1		Lphn3		Cndp2		Lrig1		Osbpl1a		Galnt14		LOC100048122		Akr1b3		Nlgn2		Pip4k2c		Kifc3		Srp9
Cttnbp2		Slc25a46		Psma1		Capns1		1700037H04Rik		Stx6		B3gat1		Pold4		Vta1		LOC100044566		Sncg		Omg		2310036O22Rik		Txndc1		Dpysl4		Srp19		Gak		Lias
Ubxd1		Med9		Kcnip1		Myd116		4933406E20Rik		Btf3l4		Acss2		Rabl4		Gyg		LOC100046457		Pip5k1a		Mpp2		Pisd		2310079N02Rik		Sc5d		Glod4		Atg9a		Dnajc3a
Zfp364		Zbtb41		Sgsm3		Supt6h		Ass1		Fbxw7		Snrpb		Elp2		Elac1		Dtnb		Atrn		Itm2a		Rhbdl1		1110032A13Rik		1810041L15Rik		Dctn4		Cops3		Pcnx
Agpat6		Scn3a		Rtn4r		Ptprz1		Ei24		Adh5		Gnb2		Insig1		Tspan5		Thap7		Tmem5		Stim2		Nt5dc2		Tmem188		Ppil4		Serinc3		Cul4a		Ankrd32
Actr3		Nbea		Fcho1		Polr2i		Usp21		Zfp644		Chmp2a		Tmod3		Scn8a		BC021381		Coro2b		Pcmtd2		Bzw2		Slc2a1		Prkar2b		Pdcl3		Sac3d1		Prpf39
Serpini1		Smc1a		Tollip		Rnf10		Ahcy		Tnpo3		Rftn2		Mrps35		Pank3		Erc2		Rg9mtd1		Tln2		Top1		Ankrd34		Ufd1l		Dhx36		Gadd45g		2310047A01Rik
Gorasp2		Zfp148		Eif2b1		Gls		Timm10		Ppp3cb		Commd5		Vwa1		Ifngr2		Ppp1r2		Fn3k		Svop		Mrpl20		Rnf13		Adnp		Prkaca		Anxa5		Tor1b
Mib2		Pnpla8		AU022870		Mpv17		Ndufs2		Dnajb1		Mterfd1		Rpo1-1		Ppm1k		Ube2g2		Setd2		Cdc123		Ramp2		Rbm18		Ppp1r11		Ptcd2		Snapc5		Hsd17b12
Cacng2		Sep3		Dag1		Arfip2		Hddc2		Clcn4-2		Tmcc2		Kifc3		Polr2i		Nt5c3l		Kpna6		Dctn4		Eif3eip		Atp6v0e		D15Wsu75e		Herpud1		Eif3d		Ift88
1200016B10Rik		Arhgap26		Neurl2		Fkrp		Ubl3		Fbxo33		Pccb		Atg9a		Mapk8ip1		Eif6		Tcta		Mtmr4		Commd6		Gpr177		Chchd4		Pdia3		Ddx47		Nr3c1
Bnip3l		Pam		Pacsin1		Eif2b2		D15Ertd621e		Top1		Sbk1		Htra1		Gls		Rad1				Trappc5		Ftsj2		Dopey2		Tmem130		Nol4		Rab28		Akap9
Dirc2		Ajap1		Rapgef2		Rnf145		Cd9		Med9		Tmem180		Safb2		Exosc7		Etfa		Ubap1		Ogt		Grhpr		Muted		Mnat1		Cd2bp2		Shf		Rbm28
Mrpl50		Ctcf		Igbp1		Mapk8ip2		Zfp523		Spock1		1200015F23Rik		Rpo1-3		Fgfr3		Abhd8		Cntn2		Slc36a1		4733401H18Rik		Arc		Nefl		Mtap7d2		Bat3		Rab3gap1
Rhob		2310066E14Rik		Pkd1		Bphl		Dhrs7		Arhgap20		Usp46		Lace1		Elf5		Edem2		Ppargc1a		Cherp		1700027N10Rik		2010007H12Rik		2310011J03Rik		Stmn4		Brsk2		Mtap4
1810043G02Rik		Cnot8		Spryd3		2010107G23Rik		Usp29		Gcc2		Gnptab		Slc25a23		Sra1		Actr3		Nat6		Stx12		Gars		LOC625403		Slc4a4		Dner		Mrpl32		A730011L01Rik
Cops2		Cpne6		Gtpbp6		Prkaca		C030011O14Rik		Ciapin1		Papss1		Mrpl20		Xpr1		3110050N22Rik		Akr1e1		Cry2		Gm1337		9030607L17Rik		Ebna1bp2		Sep6		Dci		Ift81
Ppargc1b		Palm		Armcx1		Rlbp1l1		Rab31		Wdr40b		Wdr13		Anxa5		Chchd5		Actr2		P2rx4		Stk4		Slc27a4		Per1		1200009O22Rik		Bcas1		Hsdl1		Rer1
Gna-rs1		Pigs		Rhou		Sin3b		1700021F05Rik		D15Ertd621e		Letmd1		Ptpn5		Nkain1		Cnih		Gpc1		Cul1		Camsap1		Pcnxl3		Pak1ip1		Sod2		Trim32		6430514L14Rik
BC008163		Snx27		1110012M11Rik		Spnb1		Gdpd5		4833424O15Rik		Arsb		Gsta4		Ube2e1		Surf2		BC087945		Slmo2		B4galnt1		LOC634842		Txnl4a		Gsto1		Dusp1		Lmnb2
Jtb		A730008L03Rik		Ube2g2		Mthfd1		Plekhc1		Tcea1		Slc10a4		1700021F05Rik		Scamp4		Zfand6		Ccdc43		Skiv2l2		Ppme1		Cryl1		Mnt		Fasn		BC010787		Usp7
Prkag2		Ints1		Rnpep		Mea1		Mbd2		Camsap1l1		Tspan31		Preb		Marcksl1		Rpp25		Ugp2		Cul2		1110018G07Rik		Lrrn3		Epm2aip1		Macf1		Trappc2l		Lass4
Txnl1		Slc25a12		Sec13		BC057552		Rbj		Mia3		Chchd7		Fbxo33		Cyb561		Dhx15		2900002H16Rik		Adk		8430410A17Rik		Gpx1		Scd1		2310057M21Rik		Mpp3		Arhgef12
B4galt2		Psd		B230217C12Rik		Tppp		Ly6a		Gdap1		Ube2e2		Chmp5		Ssna1		Tfg		Colq		Camkk1		Pcsk2		Garnl4		Ola1		Rhof		Alas1		Dnm2
Nola3		Mar8		Clec16a		Zfp524		Pik3c3		Cpsf2		Nt5c		Hspa14		Cabp1		Lrpprc		Epm2aip1		Calb1		Kcnip4		Grin2c		Rbx1		Braf		LOC100047012		Rnf181
Crebzf		Ddn		Prpf8		Cst6		Rassf3		Dhx30		Rnf167		Lrtm2		Spnb1		Tmem174		Clu		Usp10		Arfrp1		Rfc2		Tnpo3		Tm9sf3		Fubp1		Anp32a
Sugt1		Sgce		Ndufb11		Usp12		Anp32a		Arhgef9		Mosc2		Cbara1		Ssr3		Copg		Hsdl2		Pole3		Ufd1l		Ppp2r5d		Os9		Panx2		Atf4		LOC100047249
Echs1		Papola		Taf11		Rnf2		Snx27		Wdr48		Hip1r		Bat5		2310022B05Rik		Prune		Lrrc8a		Sc5d		2610110G12Rik		0610010E21Rik		Akap6		LOC100047601		Rragd		Ubac2
Chd7		1110008F13Rik		Mapkapk2		BC035295		Rragd		Zcchc6		Zmat5		Fcer1g		Rrs1		Appbp2		A230106M15Rik		BC004004		Sgip1		Chka		Anp32a		4631427C17Rik		Agpat7		Palm
Pctk1		Emg1		Tspan31		Txn2		Ttll1		Trappc3		Pycard		Deb1		Ppp1r13b		Pop7		Adh5		Ptpra		2510003E04Rik		Sin3b		Arf6		Slc39a3		Fut8		Cspg5
C1d		RP23-195K8.6		Mrpl37		Gramd1a		Tmed9		Tpd52l1		Nf2		Gpr123		Capn7		Dcun1d5		Foxr1		Abca2		Tceb1		Cd99		Cyld		Etv5		Asxl1		Unc84a
Wdr42a		Hmgb3		Cyhr1		Akap7		Picalm		Esrra		Fgfr1op2		Calb2		Wasf1		2010209O12Rik		H2-Ke6		1500032L24Rik		Dynlt3		Bckdha		Rasa2		Trim44		2010208K18Rik		Epb4.9
Pcp4l1		Acyp2		Tmem174		Blmh		Rpa1		Cpne6		Gyg		Crcp		2510049I19Rik		Nagk		Fat2		Ttc33		Nap1l4		Hey1		Grlf1		Sart3		Cbx6		Trem2
Tob2		Usf1		2310005E10Rik		Grinl1a		Abcd3		Trak1		BC043098		Zbtb20		Krtcap2		Tram1l1		Glud1		Dip2c		1810055E12Rik		Chchd3		Prpf4b		Itfg1		Ufd1l		Scyl1
Atp1a1		Tmed10		6330403K07Rik		Gtl3		Stk16		Unc84a		Cib1		Slc35f3		AI427515		Emb		Rab4b		6720467C03Rik		Mtmr7		Os9		Rbbp6		Ntrk3		Thap7		LOC677213
LOC100045542		Ptges3		Snx3		Adc		Hnrnpa0		1500002O20Rik		Stx5a		Wipi2		LOC100043257		D230025D16Rik		D15Wsu169e		Mrpl10		Jph3		Pycrl		Ube2r2		Gls		Ascc1		Itpk1
2410129H14Rik		Phb2		LOC100048483		Sys1		6330578E17Rik		Slc25a14		Psmc6		8430410A17Rik		Psmb4		Slco1a4		2310033P09Rik		Trp53inp2		Bnip3l		Gcsh		Larp5		Med9		Prpf6		Hibadh
Ciapin1		Bpnt1		Gnao1		Gsto1		L3mbtl2		Cry1		Ptp4a3		Atp1a1		Tmem85		Arl8a		Frg1		Nav3		D5Ertd579e		Sf3b3		Fzr1		Tmub2		Gorasp2		Prmt7
Mrpl43		Ccdc104		Elovl5		Mtap1s		Chrac1		Cept1		Fscn1		Stoml2		Dym		Timm44		Sin3b		Mrpl51		Sbf1		Tbc1d7		Rap2a		Bet1l		Grpel1		Lypla2
Luzp2		Dnajc15		Nagk		Ppif		Slc5a5		Jtv1		Fbxw4		2210010N04Rik		Rcan3		Acadvl		Vwa1		Ppp1r16a		Edc3		Gpt2		Wdr48		LOC634842		Lyrm2		Ppan
Slc39a10		Rftn1		Sqle		Aldh3a2		Pkia		Rabggtb		Tmem25		Ubtd1		Ssr2		Lrrc49		Asb6		Ric3		Rnf10		Gak		Kdelr1		Agpat4		Rai12		2610205E22Rik
Rer1		Zfp655		Cstf1		Tdrd7		Glod4		Picalm		Stra13		Xylt2		Smpd1		Dhrs3		Adi1		Pdzd11		9030624J02Rik		LOC100048122		Ppt1		Pitpnc1		Kctd10		1500002O20Rik
4930535B03Rik		Hmgcl		Smpdl3a		Cops5		Nudt2		Rab33a		Trim28		Wdr48		Eef2k		Ttc4		Nola2		Tsr2		2010311D03Rik		Msto1		Abcf1		Tbr1		Pank3		Klc4
Mia3		Dtnb		Mel13		Slc2a6		Cndp2		Kcnip4		Spnb3		1110012M11Rik		Slc6a17		Spop		EG210583		Cacng2		Rpl27a		Tcp11l2		Hdgf		Sorbs2		Psmc6		Pnpo
Nr1d1		Hist3h2ba		Alkbh7		Tsfm		Dnajc14		Mrpl46		Zfp637		Vps35		Lrp11		Fuca2		S100a16		Lrrtm2		Slc25a25		Slitrk5		2410001C21Rik		AW125753		Tmem34		Prkra
Kin		Hist1h4d		Dnajc14		Ccnc		Gbl		Sgsm3		Fkrp		Car11		Sall2		Stra13		Pycrl		Shroom2		Trafd1		Trim27		Apc2		Kifc3		Phc2		Sfrp5
Ncbp2		6330578E17Rik		Slc6a8		Fkbp2		D6Wsu116e		Nanp		Mapk8ip2		Alkbh7		Actr10		Mapk8ip1		Xrcc3		Aftph		Cct4		Bccip		Cebpz		Mrpl11		Dctn4		Znhit2
D430041D05Rik		Thap7		Cib1		Chmp4b		Pdia3		2210010N04Rik		Maz		Sbf1		Hpcal1		Rexo2		Rab35		Gpr123		Galt		Grn		Vapa		Nol6		Scye1		Psmb7
Myo6		Tmcc2		Dpp3		Nudt18		Ece1		Kcnj11		9130401M01Rik		Scamp3		Eif2b5		Ahnak2		Rnf208		Fstl1		Cpsf3l		Msr2		Atrn		C030011O14Rik		Tmem50b		BC003324
Macf1		Efcbp2		LOC100047340		Pstk		Sdccag1		Vps26b		Tor2a		Glrx		Tmco1		Zfp637		Ndufs2		Lars		Golph3		Brsk2		Strap		Plekhc1		Spnb1		Copz2
Nol5		Pccb		Pygm		Entpd6		Metrn		Pacsin1		2310051E17Rik		1110038F14Rik		F3		D16H22S680E		Ppm1g		Arhgap26		Nudt21		1700027N10Rik		Gabrb2		Bat3		Coq10a		Orai3
Impa1		1700123O20Rik		Slc16a1		Gnb1		Mrpl38		Hmgcl		Large		BC029214		Gpr175		Aprt		Slc9a3r2		Creg2		Spcs3		Bat5		Polr3k		Brsk2		St13		Ndufs4
Ralbp1		Hnrph1		Jup		Syt1		Gltp		Dpm3		Tmem109		Slc7a4		Pgbd5		Hcn3		Lace1		Cops2		Sart3		2610014I16Rik		Zmynd11		Snph		Pitpnm1		Slc27a3
Mrps25		Avpi1		Ict1		Srrm1		Mras		Zfp617		Rlbp1l1		Atp6v1c1		Eif3m		Pde4dip		LOC672857		Gtf2f1		Ykt6		Scyl1		Hdlbp		Ap3d1		Zmym2		Ccdc80
Arid1b		Pdcd6		Mpv17		Rreb1		Tm9sf4		Ppp5c		Cabp1		Fabp7		Gpc5		9130401M01Rik		Ramp2		Wnk1		Hecw1		Stau2		Hdgfrp3		Ogfrl1		Wdr18		Spsb1
Atcay		Prkar2a		Maz		Madd		D430041D05Rik		Ak5		Mthfd1		Snapap		D12Ertd551e		Pih1d1		1810015C04Rik		Rhbdd2		Mon2		Prmt7		Pdxk		Reps2		Gna-rs1		Hscb
Hlf		Th1l		Nkain1		Pi4k2a		Zranb2		Gtpbp6		Vps29		Dpm1		St3gal3		4933411K20Rik		Ccdc92		Spcs3		Ube4b		1110018G07Rik		Wdr40b		Copb1		Birc4		Flot1
Hdlbp		Ankrd13d		Ptprs		Pcdhb9		Cacna2d3		S100a6		Med19		Fem1a		Dock9		Sec61b		Gfod2		Smarca2		Dimt1		Bag4		Nlgn1		Ppp1r11		Cct4		Ube2o
C230081A13Rik		AI316787		2310051E17Rik		Huwe1		Srebf1		Prkcsh		Cops8		Sys1		Arhgap1		Cldn5		Hdac3		Npc1		Agpat1		Pnpo		D5Wsu178e		Suds3		Inpp4a		1110008F13Rik
Rhobtb3		Tmub1		Fkbp1b		Pip5k1a		Ssrp1		Neto2		Fah		Txndc16		LOC100048021		Mrps28		Dhrs7		Itsn1		Qk		Tkt		Snrpb2		Bsn		Dhx30		Trspap1
Nat13		Fbxo3		Caskin1		Ppfia3		Grb10		Skiv2l		Mrps6		Ube3c		Ube2z		6330577E15Rik		Gsta4		Luc7l		Tmod3		5730507A09Rik		Sc4mol		Lmo7		Sfrs6		Rbm14
Rragd		Asphd2		Sin3b		Cfdp1		Rbbp4		Mrpl53		Slbp		Gart		Smarcd1		C330007P06Rik		5230400G24Rik		Centb5		Suds3		Ankrd32		Slc25a46		Chid1		Cops5		1500031L02Rik
Hspa4l		Cyhr1		Acp1		Rps19bp1		Gpr175		Wdr6		Ets2		Oat		Eif2b3		Cttn		Plxnb1		Rnf13		Cdadc1		Smc1a		Prepl		Nexn		Scamp1		Hmgb3
Dtna		Adar		Scye1		Spnb2		Oxa1l		Chmp7		Pdk2		Aldh2		Adk		Arnt2		1110058L19Rik		Ppargc1a		Hdac2		Syne1		Bag4		Cabin1		Copg		Ap1b1
Med13l		Creld1		Epdr1		Ankrd34		Ppfia3		Zfand6		Diras2		Rab10		Mif4gd		Coq10a		0610025P10Rik		Agpat5		Mrpl10		Etf1		Ccdc127		Rfc1		Ddx42		4930455F23Rik
Nfx1		Lass5		Fah		Dnajb12		Copb2		Tmem4		Supt5h		Arpc5		Ccdc124		Sharpin		Prrg2		B230208H17Rik		6330439K17Rik		2610030H06Rik		Coq5		Cab39l		Impact		Rfc3
Aadacl1		Emb		Mat2a		Setd2		Usp10		Shroom2		Abcb9		Bcar1		Trim44		St13		Gemin7		4921505C17Rik		Phf15		Ankrd40		Pafah1b2		Tmem111		Gnb1		BC038479
Pnpla8		Sqle		0610037P05Rik		Mcf2l		6332401O19Rik		Gorasp2		Chchd4		Enc1		Cpsf1		Pygo2		Alkbh6		Arhgef9		6530401D17Rik		Scp2		Pds5b		Nol5		Fto		Zfp276
Mga		Cndp2		Tmem55a		Prosapip1		Sep8		Mib2		Igfbp7		Pop4		3100004P22Rik		Clk4		9030409G11Rik		Dio2		Clptm1l		Tram1l1		Ufm1		Gorasp2		Rab10		Tmem106c
Ctsz		Alkbh7		2310022B05Rik		Med27		Zmat3		Papss1		Gltp		Ppargc1a		Trim62		Wdr54		Med9		Sfxn1		Nvl		Blcap		Aadacl1		Tmem32		Cend1		Bok
Prdx3		Vta1		Bai3		Rnf13		Exosc4		Letmd1		Osgep		Nipsnap1		Cbln4		Wasf1		4931406I20Rik		Dhx8		Thyn1		Endod1		Usp9x		Rgs8		Adipor1		Ctsl
Gtf2b		Acadvl		1700060H10Rik		Kbtbd4		Gje1		Slc25a11		Capn7		Sipa1l1		Cend1		Ube2m		Ripk5		Vezf1		Chmp5		Homer1		Taok1		Ythdf1		8430415E04Rik		Rrp9
Pigs		Ndufaf1		Metrn		4933439C20Rik		Agtpbp1		Prpsap2		Wasf1		Sfrs14		Sgta		1110014N23Rik		Bat5		Amph		Rnf6		Tcea1		Dlg2		Pde8b		Sh3bgrl		Foxj1
LOC677213		Med25		L1cam		Kif3c		Snx19		Copg		Mrpl18		Vgf		Wbscr22		Dync1i1		Ipo11		Ccdc92		Eef1a2		Csf1r		B230380D07Rik		0610037L13Rik		Zfml		Trp53i13
Sdf2		Kars		Igfbp7		Ampd2		6330503K22Rik		Paics		Tmem98		Nat12		Dhrs1		Crmp1		Ezh1		Sfrs7		1500031I19Rik		Gbas		Dbx2		Gdf1		Ndfip2		Mrpl46
A730008L03Rik		D4Ertd429e		Snhg3		Rere		Deb1		Mga		G6pdx		Dazap2		Pak3		Tmem85		Eef1a2		Sc4mol		Scn3a		Cdc123		Tpd52l1		4833424O15Rik		Ola1		Abcd3
Anks3		Elp3		Mrpl18		Nek6		Leprotl1		Nr2f6		Gnaz		Glud1		Fn3k		C85492		Pdzd11		Coq3		Gopc		Ptpmt1		Hadha		Sep2		Gnb4		Sgsm3
Agpat7		Armcx2		St3gal4		Akr1e1		Plxnc1		Foxg1		Plod3		Tram1		Fubp3		Diablo		Copb1		Dtna		Asb8		Derl2		B4galnt1		Gbas		Os9		Nqo1
Klc4		Gga3		Ube2m		Zdhhc1		Camk1d		Jph3		Ccne1		Clptm1l		AI597479		Tmem9		Nicn1		Sipa1l1		Ube2o		Arl6ip5		Pigs		Plekha5		Bzrap1		Pbld
Mrpl16		Dlgap3		Ppp1r12c		Sh3bgrl		Urm1		Grm7		Adc		1300012G16Rik		Rbm18		Tmem38a		B020010K11Rik		Dnajc2		Tial1		Rgs12		Itpk1		Cdc123		Prkcbp1		LOC100045542
Tnrc5		Tpm1		Acly		Ccdc12		Fat3		Ndufaf1		2310004L02Rik		Narfl		Slc24a3		Jund		Spsb1		Gopc		Brd4		Arnt2		Hmgn1		Arih1		Usp5		Clstn3
Mrps16		Csnk2a2		Apbb3		Rgs9		Rgs7		Ptp4a3		Mtap1s		Smc1a		Itgav		Lrrc41		Zfp715		Ptpmt1		Gcc2		Htatsf1		Agpat7		Cnih4		Trp53bp1		Ccbl1
2610002J02Rik		Gng11		Hr		Ntan1		Ufd1l		Nfkbib		Pop1		Brd8		1500011K16Rik		RP23-136K12.4		Hdgfrp2		Ppil4		Fbxw11		0610038F07Rik		1110018G07Rik		Pctk1		Pan3		Dnajc11
Stk11		Kpna4		Cct4		Spg7		Ube2w		Serpine2		Vps4a		Tbc1d17		Prdx4		Cript		Etf1		Slmap		3110050N22Rik		9030205A07Rik		Jam3		Rgs12		Napb		Dhrs4
Gna11		Gtf2a2		RP23-136K12.4		Ift20		Sucla2		Fbxw4		Frap1		Accn2		Fez2		Adc		Sec14l1		Zfp91		Shroom2		Vbp1		Mkrn1		Tmem50b		6330503K22Rik		Spon1
Clic1		Msrb2		Dnajc4		Lonp1		Eif2ak1		Csnk2a2		Adss		Xrn2		Sgsm2		Dhx30		1500031L02Rik		Ide		Zbtb4		Sugt1		2210010L05Rik		Pitpnb		Papd1		Atp6v1b2
Rabepk		Thbs3		Gtl3		Slc33a1		Lonp2		Rhob		Mrpl40		Larp5		Apex1		Hpcal1		1810041L15Rik		4833424O15Rik		Stch		Rbbp6		Rbm4		Enpp4		BC010304		Gldc
Pdzd11		Coro1b		Akap8l		Ptdss2		Prpf4b		Coq7		Hadh		Gkap1		Mnt		Arrdc3		1200009O22Rik		Fxc1		Nt5c		Itgb1		Tkt		Ube3c		Arid1b		Tcfe2a
Rpa1		Akr7a5		Ihpk1		Lsm8		Spop		Dnttip1		Dtnbp1		Leo1		Sort1		Tmem28		Polr2b		Psmd8		Slc35b4		Pofut2		RP23-195K8.6		Hlf		LOC100046343		Lasp1
Rab33a		Hnrnpc		Grb10		Nif3l1		Gbas		Gtf2a2		Cct6a		Sar1a		Ndrg1		Lsm1		Spock1		Rchy1		2610101N10Rik		Ndufa9		Peli1		Blmh		Gnl3l		Pbk
Acyp2		Xpr1		Dhx30		Ckap5		Wdr42a		Msrb2		Car4		Kcnk1		Fkbp4		Nubp2		Cbx6		Fyttd1		Amigo2		0610007P14Rik		Nap1l2		Psmd12		Gucy1a3		Hsd17b10
Cirbp		Bax		Actr10		Zfyve26		Tomm70a		Arfip2		0910001L09Rik		1500032L24Rik		Tmub2		Nkrf		Bzw1		0610009O20Rik		Cdc42se1		Adcy1		Fus		Sbno1		Fbxo11		Pou3f3
Glrb		Magee2		Cyp7b1		Arhgdia		Spnb1		Pde4dip		Adk		Snw1		Dgkg		Slc9a1		3110001D03Rik		Elavl3		Tssc1		Chd5		Atp1a1		Ebna1bp2		Eapp		Ubl7
Iah1		Ica1		Phtf1		Ppp2r5d		LOC100047936		Pih1d1		Mtx2		Prkar1b		LOC634842		Bcas3		Wdr12		LOC100047601		Cpne8		Prosapip1		Nckipsd		Cd302		2700078K21Rik		Terf2
Poldip3		Cntnap4		Usp19		Degs1		A730017C20Rik		B230118G17Rik		Syt5		Tbrg1		Sdhd		Elavl3		6330578E17Rik		Fbxo33		Adcy2		Phf23		Rxrb		Smarca1		Arpp19		Def8
Pacsin1		Vac14		Smap1l		Dguok		Npal2		Rps27l		Slc39a3		1110007M04Rik		Map2k1		Chn2		2610110G12Rik		Gnai1		Rnf2		Gpc1		Sgsm3		Tmem57		Gatm		Akt1s1
Atrnl1		Fkbp1b		Dclk2		Asb6		Kcnc1		Nme5		Nr1d1		Tmem127		Polrmt		Dock9		Rer1		Rad23a		Atp1b3		Srr		Hgs		Ahi1		Dmd		Wdr48
Rgs7		Pabpc1		Prkch		Abtb1		1810073G14Rik		Sdhc		Cwc15		Pak2		Aup1		Armc6		Dnaja1		D15Ertd621e		Nmd3		Zfp644		2010003J03Rik		D15Wsu75e		Xk		Pccb
Mn1		B4galt3		Taf13		1810030N24Rik		Exoc5		Spnb1		Madd		Lyrm2		Ndfip2		Crk		Gatad1		Abcd2		Tsfm		Ecd		Znrd1		Tmem188		Rock1		Cd47
Igbp1		Herpud1		Slc2a6		Arntl		Thoc2		Cttn		Unc50		D5Ertd579e		1700012H17Rik		Arhgap1		Gosr2		Sdccag1		Tm9sf3		Abhd11		Dctn6		Txnl4a		Gm2a		3200002M19Rik
Ktelc1		Tprkb		1200003C05Rik		Smoc2		D430041B17Rik		Mthfd1		Appl2		4933407C03Rik		Tmod3		Ccndbp1		Ythdf1		Mtap9		Reep1		Mrpl13		Alg1		Tmem65		AI314180		Cs
Hist3h2ba		Tipin		Auh		Trp53i11		Ctr9		Snn		Cyb5		Scye1		Garnl4		Wdr74		Gabrb2		Rap2a		Eif4a1		Rab28		Pdzd8		Timm22		Peg3		Lcmt1
Hsd17b10		Hexa		Nudt18		Cdc42se2		Rraga		Sfrs10		Rps19bp1		Vps29		Atp6v1g2		Actl6b		Vps45		Gpr22		Eid1		Dld		Igbp1		Cpsf2		Sgms1		Chmp7
Wbp5		Pitpnb		Zfp13		Ccdc95		Ube4b		Rpl15		Sgta		1810073N04Rik		Igsf8		Ilvbl		Usp10		Polr3k		Rb1		Arf6		Lasp1		Cggbp1		Slmo1		Avpi1
Slc23a1		Slbp		Tfrc		Gcsh		Sulf2		Trafd1		Fcgrt		Ttc19		Vwa1		Fto		Alkbh7		Crebbp		BC021395		Lypd1		Fbxw11		Nipsnap1		Akap8		1810020D17Rik
Fbxw11		Slc25a25		Nsfl1c		Aatk		Rgs17		Snhg3		Spnb2		Scp2		Nrbp1		Cul3		Mtpn		Macf1		3110035E14Rik		Abcf1		Tmed3		Slc17a7		Gnb5		Polg
Spryd3		St13		Faim		Rbm17		Ndfip2		Stx12		Fn3k		0610007P14Rik		Spr		Trappc1		Psmc6		Ehd3		Surf4		Ralyl		Tmcc2		Klhl23		Moap1		Tubb2a
Ak5		Rpl15		Zfand2b		LOC100048111		Pigy		Rps4y2		Pmvk		Chn2		1810030N24Rik		Pctk2		Fscn1		Slc4a4		Zfp644		Mtf2		Prkcsh		Mrpl10		Ubr1		E130303B06Rik
Dpysl3		Tpbg		Cpsf1		Rwdd2b		Copg2		1110014N23Rik		Adrbk2		D430041B17Rik		Gspt1		Trim44		Sfrs2ip		Cul5		Ift81		Ajap1		Camta2		Rwdd4a		Psmd12		Bcl2l1
S100a6		Unc5a		Pi4k2a		Cog1		Snrpb2		Ldoc1l		U2af1l4		Nbn		Pim2		Unc50		Lars		Stxbp5		Sorbs2		Trip12		Erc2		Kctd12		Tomm40l		Pelo
1110012M11Rik		Cd2bp2		Gpld1		Arl2bp		Scn1a		Grinl1a		Bcar1		Timp3		2600009E05Rik		Klhl7		Tspyl4		Arhgap5		D15Wsu169e		Ube2q1		Rcn3		Ctcf		Txndc1		Ndufb11
Mrpl53		Ddx56		Tmem132a		Pisd		Ppapdc2		Taok3		1500011K16Rik		Cpsf2		Eea1		Irf3		Aqr		Tpd52l1		Tnrc6a		B3gnt2		3200002M19Rik		Wdr75		Wnt7a		Dhx15
Nbr1		Thoc5		Rps19bp1		Letm1		Cpne4		Ssr2		Rundc3b		Stx7		Aatk		2310079N02Rik		Ddx49		Ppp2r4		Anapc2		Wdr68		Rgl2		Vezf1		Mrps25		B4galt4
Rcn3		Mrpl18		Cacng5		Ubl3		Ralyl		C530044N13Rik		Aldh7a1		Ajap1		Clptm1		Rps19bp1		Plxdc2		Cbr1		Dhdds		Ubxd1		Ahsa2		Robo2		Mll3		Vtn
Csnk1e		Rps4y2		Aldh6a1		Usp5		Etf1		Jund		Gadd45gip1		Npc2		2310036O22Rik		Dusp22		Fstl1		0610010K14Rik		Safb2		Zeb2		Tpm3		Arid1b		Slc4a3		Myl4
Pgls		Cry2		Nola3		Eif3d		Cbx6		Vps25		Adh5		Tcerg1		Timm10		Cryz		Derl2		Ppan		1300012G16Rik		Slitrk1		Eif6		Syf2		Dnajc3a		Sdf2l1
Sec13		Tnfrsf21		Mcf2l		1810009O10Rik		Nkiras1		Actr10		E030041M21Rik		Mrpl10		Ppm1g		Snrpe		Gabarapl1		Mrpl16		2310047O13Rik		Birc6		Qars		Hdlbp		Sub1		Fbxo3
Gad1		Ldlr		Rbm18		Fmnl2		Nbea		2900064A13Rik		Tbk1		Cetn2		Zmym5		Rcbtb1		Prkaca		Gnl3l		Nup50		Apc2		Etfa		Top1		Csnk1a1		Cbx4
Llgl1		Josd1		Atp6v0e		Wdr82		Mrps7		Pop1		Gpr89		Dhx9		Cadm3		Gpr137		Tmem30a		Crcp		Ppil2		Hspa4		Ascc1		Usp29		Hsdl2		Pias3
Hdac9		Ssr2		Adrbk2		Zfp523		Kcnc1		1110012L19Rik		Centa1		Hnrpdl		Plcxd3		Ttc1		Ihpk1		Pigf		St3gal2		Gripap1		Chrac1		Ogfod2		Ccnh		Scrn2
Ccdc90b		4930544G21Rik		U2af1l4		Commd6		Ube2d3		Frap1		Adck1		BC008163		Zc3h7b		Fastk		Rcan3		Cept1		Snph		Peli1		Cnih		Rngtt		Urm1		0610037L13Rik
AI316787		Lrrc41		LOC100044696		Snx1		Ufm1		Gpc5		2310047M15Rik		4932442K08Rik		Mrpl20		U2af1l4		Gbf1		Rab2		Smc1a		Blmh		Surf2		Psip1		Zfp672		Cul7
Heatr5b		Vps25		Impa1		0610025P10Rik		Snph		Atpbd1c		Gm561		Acbd6		Tubg1		B130050I23Rik		Zfp664		Tmed9		Reps2		Hip2		Pdcd6		H47		Kras		Srp68
Arsb		Bhlhb2		Csdc2		Nlgn2		Lrpap1		Mgat5b		Stk19		Cdh4		Amph		BC004004		Sv2a		Kpnb1		Extl2		Ypel5		Fahd1		0610038F07Rik		Sfxn1		Pdha1
Adrbk1		Cck		Akap11		Clcn4-2		Pnn		Cul2		Camsap1l1		Slc39a6		Tm2d2		Enc1		Trim35		Dhps		Eny2		Gdpd1		Glod4		Mtap9		Ppil4		Pla2g12a
Cyhr1		Lrp11		Hmg20a		1500041N16Rik		Adss		Ube3c		Frg1		Cox4nb		Ubl3		2510012J08Rik		2810003C17Rik		Tmem43		D6Wsu176e		Zmym4		Ndufb11		Pcnp		Ppig		Clcc1
Slc45a1		Syt16		Traf7		Phf20		Phf20		Cul3		Olig2		Isl1		Rabif		Ecsit		0610007L01Rik		0610011L14Rik		Dgkb		Cyb5r3		Ccdc28a		Sucla2		Dusp11		Rabep2
Cbx4		Actr10		Tspyl1		Tmem167		Tnfaip1		Srrm1		Zdhhc8		2410166I05Rik		Ppil2		Unc5b		Socs5		Fbxo21		Tmem135		Cntnap1		Ddt		Gcc2		Srgap2		Dpm1
Pak2		Cops5		Tmem68		Hsdl1		Ubr2		Rps19bp1		Tram1		Vapb		Abhd3		Itgav		Hrb		Hmgb3		Vps37a		Eif4a1		Slc45a1		Ufd1l		D15Ertd621e		Fdx1
Hemk1		Copa		Tmed4		Mycl1		Smg6		Tmem188		Kctd13		Tor1b		Zfp523		Tmem158		Samd8		Sec61a1		Polr2b		Rbm5		Gmppa		Cyb5r3		Adam22		Ide
Capn2		Gpr175		Pcnxl3		Kbtbd2		Nipsnap1		Dhrs1		1810030N24Rik		Aarsd1		Pttg1ip		Fbxo31		AI316807		Ebpl		Mlx		Impa1		2410127E18Rik		1110007M04Rik		Ttll5		Tgfbr3
Grpel1		Ugt8a		Agpat1		Acbd6		B230380D07Rik				Sgpp2		Rnuxa		Sgsm1		Rere		Rab10		Ptges3		Gls		Pcdh10		Ppa1		Lztfl1		Kpnb1		Nr2f6
Tmem184b		Bscl2		Ntan1		C1d		Jak1		Nptx1		2410004B18Rik		Nfs1		Camkv		Edg1		Nadk		Mrpl46		Rbx1		Kcna1		C1qb		Clcc1		Suds3		Foxg1
Gnao1		Mmp14		Polrmt		Tcea2		Aftph		Gpr137		Rab35		Slc35b4		Grhpr		Tbc1d10a		Elovl7		LOC100047943		Nkiras1		Zfml		Creld1		Vps35		Vps37a		Gstt1
Fdx1		Gdap1l1		Trap1		Sart1		Smc6		Pik3r2		Klc2		Bbs4		D430039N05Rik		Fez2		Ttc1		Nt5c3		Riok3		Cckbr		Cdo1		Eif4b		6030443O07Rik		Nfatc2
BC055107		Adk		Klf13		Brwd1		Stch		Arpc5		Timm10		Mcart1		Sugt1		Sgsm2		B2m		Cabin1		Gtf3c2		Gucy1b3		Ostm1		Ubr1		BC020002		Arl8a
Zmat5		1810020G14Rik		1500041B16Rik		Btaf1		Camk4		Tyrobp		Cops3		Lrrc4c		Sfrs9		Rtcd1		Srpr		Snx6		Ppp1r3f		Phf20		Tusc2		Fbxo41		2410166I05Rik		D15Mgi27
Smpdl3a		Golph3		Ppp1r14a		Ogfrl1		Rock2		M6pr		Snapc5		Hspa12a		1810012P15Rik		Acat2		2610030H06Rik		2210010N04Rik		Pcnp		Gsk3b		Tnpo2		Atrx		Wasl		Atad3a
Ipo4		Adck4		Psme3		Wipi2		Ipo9		Kbtbd4		Ptpn5		Lrp3		Ralyl		Samm50		Matr3		Slc30a5		6230409E13Rik		Papola		Siglech		Agpat5		4930535B03Rik		Fbxo2
Tmem14a		Unc50		Cdadc1		Camk1d		Brd9		1500011K16Rik		Med24		LOC100047601		Exoc8		Klk6		Csdc2		Yipf3		Fbxw7		Tln2		Acat1		Rbm5		Vezt		LOC100046586
Htra2		Adsl		Parp6		Zdhhc14		Kcnma1		Rere		Id1		Mak10		Pde2a		Sidt2		Sbno1		Upf2		Arih1		Ifrg15		Dhx32		Cnr1		Nap1l1		5033414K04Rik
Blcap		Akr1b3		2310047M15Rik		Glrb		Mtap9		Bicc1		Ggtl3		Cnnm1		Noc2l		Ntan1		Dctn5		LOC100047539		Apoa1bp		Vamp4		2310067B10Rik		Tshz1		Ccnl1		0610010F05Rik
Tac2		Cyb5		1110007C09Rik		Rapgef2		BC018242		Apex1		Rab31		Prkcb1		Ezh1		Sae1		Bex1		Dus1l		Arl6ip5		Cetn3		Dgat2		B4galnt1		Aftph		Pllp
Ablim3		Commd9		Abtb1		Cyb5b		2410015N17Rik		Mrpl24		Gsta4		2610304G08Rik		2410018G20Rik		Ift20		Lphn1		Gatm		Diablo		Cox11		Zfp313		AU014645		Zfp260		Edc3
Tmem44		BC003885		BC020002		Dus3l		Spin1		Smad3		Pdcd2l		Sema5a		Gtf3c5		H2-Ke6		C130022K22Rik		Mllt6		Trove2		Mrpl45		H2afv		Trem2		Gpr123		Wdr57
Ndufaf1		Gpr137		1600021P15Rik		Aarsd1		Cpne6		Taf6		Bat3		Gucy1a3		BC010304		Adck1		Mrpl10		LOC100046457		2310061C15Rik		Idh3a		5730472N09Rik		Stau2		Dynll2		B930037P14Rik
Tnfrsf12a		Slc35c2		Abhd11		Dnajc2		Slc7a10		Nosip		Ppp2r2d		Tmcc3		Cpox		Imp3		Ckap5		Sh2d5		Scamp1		Scaper		Iars		Spnb4		5830417C01Rik		EG624165
B3galnt1		Mcf2l		Cdc42se2		2810439F02Rik		Eef1a2		Ptdss2		Parva		Hif1a		Tbc1d17		Ccnc		Camta1		Rnf5		Cnr1		Surf4		Dnajc14		Wdr1		Prkca		Psmc2
B930037P14Rik		Cbx7		Chchd3		Zfand6		Snx2		Ctss		Mpp5		Phip		Crry		Scn4b		Phip		Ubl7		Nptx1		Fbxo3		Blcap		2610205E22Rik		Evi5		Slc39a6
Supt6h		Tcta		Clptm1l		Nrxn3		Wdr1		Imp3		Tusc4		Vcpip1		Mphosph8		Rc3h2		Numa1		Fbxw11		Med13l		Snrpb2		Sbf1		Plvap		Abi2		Epn2
Tspan15		Gstm7		Sez6		Srp68		B230118H07Rik		Rfc2		H47		Slc4a1ap		Pdzd11		Abtb1		Ctcf		Rhou		Hccs		Ipo9		Sec61a2		Ints1		Diablo		Fkbp3
Polr2i		M6pr		Epn1		Dhx32		Zfyve28		Sorbs2		Pde2a		Rabep1		Pfkl		Ndel1		Cetn2		Tmem60		Denr		Rchy1		Fbxo2		2310003C23Rik		B630005N14Rik		Nope
Rnf10		Kbtbd4		Narfl		Bnip3l		Klc4		Pts		Grb2		Mtmr4		Tsr2		Ctsf		Map4k4		Trim9		Agpat3		Yme1l1		Rab24		Tbc1d17		Akr1e1		Cpn1
Mpv17		Rbm4b		Rasl10b		Ncoa5		Mrpl21		Esd		BC010787		Zfp704		Cox11		Yif1a		Ogfod2		Tbp		Limch1		D15Wsu75e		Med25		Orai3		LOC100047601		Trim28
Zfp637		Fbxo31		Ap3b2		Ifngr2		Tnrc5		Epb4.1l2		1190017O12Rik		Acad9		Lrrtm2		Pim2		Rasa2		Chrac1		Rwdd4a		Reep1		Nfkbib		Ythdc1		Luzp1		Rnf10
Hopx		Muted		Pttg1ip		Otud6b		Crcp		Nt5m		Cpne6		Etf1		Tmem111		Sez6		Mrpl51		Grm3		Mtap9		Tmem28		Asah1		Pdxp		Supt16h		Fgfr3
LOC100044376		Prdx4		Id1		Nt5dc3		Pnpo		Ndel1		C920006C10Rik		Hapln4		Pou3f3		Cetn2		Smc1a		Nfs1		Sdccag1		Atrn		Hsf1		Golga3		Fmnl2		Rexo2
Maz		5830415L20Rik		1700021F05Rik		Tbl1xr1		Gm101				Maf1		Dbx2		Rnmt		Safb2		Cldnd1		Dusp26		Cops2		Nif3l1		Csf1r		Fbxo21		Tspan11		Wdr21
Pih1d1		B4galt5		Gdpd5		B3gnt1		Stk11		Tbc1d7		Snx5		Zfp385		Ddit3		2310036O22Rik		Syt2		Wdsof1		Kcnq1ot1		Cpsf2		Tpm1		RP23-195K8.6		Hdgfrp3		Fmnl3
D10Ertd610e		9030607L17Rik		Dpysl4		Adcy2		Mkrn1		Tmbim4		Mkrn1		Camsap1		Rnuxa		Ppm1g		2310005N01Rik		Wsb2		Yme1l1		Jak1		Jup		Ap1b1		4933407N01Rik		Gga1
Txndc15		1110059G10Rik		4733401H18Rik		Jarid1b		Pbx4		Hars		Fut8		Efnb3		3110050N22Rik		Cops3		Ptp4a2		Sdc3		Arhgap5		D12Ertd553e		Mapk8ip1		Psph		Manea		Nthl1
Arl6ip5		Ptpra		Rora		Tpd52l2		Zc3h12a		Penk1		Slc35f3		Spnb4		Acad9		BC030863		Tfip11		Letmd1		Slc25a46		1300012G16Rik		Rnf10		Ankrd35		Mrpl49		Rdm1
Rac1		Tspyl1		Becn1		Itsn2		Cept1		Dock3		Suds3		Atf4		Wdr40b		Nucb1		Herc2		Mrpl37		6330403A02Rik		Zfp148		Mpv17		Ptges3		Gspt1		Eaf2
Etv6		Dscam		2410018G20Rik		Chchd4		Nsmce1		Galntl4		Brd4		Tst		Prkrip1		Amph		Pcp4		Spata2		Herc2		Kif3a		Snord22		LOC100047943		Robo2		Brpf1
Arnt2		Chmp1a		Dut		2310022M17Rik		Rasgrf1		Dhrs7		Cbx6		Atp2b1		Tnpo2		Nup50		Tln2		Slc41a1		Kras		Elavl1		Gtf2a2		Mrpl45		Sdccag1		Bcl2l12
Tmem55a		Add2		1810063B05Rik		Kifc2		BC048546		Ap3b2		Ccdc104		Mrps16		Smyd5		Tyw1		Pfkl		Mtmr14		Tax1bp1		Rap2b		Tspyl3		Hgs		Mpp6		Ech1
Eps8		G0s2		Grit		Ptk2		Asxl1		Usp20		Gtf2h5		Gstk1		Stim2		Ggtl3		Impact		Higd1a		Papd1		B230380D07Rik		Ica1		Fcho1		Zfp329		Hspb8
Nol4		Bpgm		Hadha		Arhgef17		Pdzd11		Gsta4		Kcnma1		BC003324		Zfp187		Gsta4		4930455F23Rik		Cldn12		2410015N17Rik		2310066E14Rik		Tmem24		Cacna1h		Hif1a		Tmem115
Hipk2		Tmod3		Camsap1		Mrps12		9130011J15Rik		Nob1		Tmem111		Mansc1		Tmem34		Pfkfb3		Pnpla8		Mosc2		Rsl1d1		Ppp1r16a		Crybb1		2210010N04Rik		Cacng2		B3gnt1
Nr4a2		Cthrc1		Zmat4		2900064A13Rik		E430002G05Rik		Atg16l1		Ppp3cb		Rbm4		Snx14		Hcn2		Gkap1		Gm2a		Alg9		Cpox		Cdc16		Tollip		Ylpm1		BC029214
Slc25a5		Bat4		Snx2		Rbm13		Rab33a		1110058L19Rik		Slc25a10		Cmbl		Cars		Snx21		Hip2		4933426M11Rik		Prmt7		Prkrir		2010107G23Rik		Sar1a		Dclk1		2310035K24Rik
Nat14		Rab4b		Id2		Khdrbs1		4930455F23Rik		Dscr2		Rgs8		Ppapdc3		Dnajc1		Rhobtb3		Pum1		H2afv		Cbr1		Pigs		Clstn2		Actn2		Abcf3		Luc7l
Nudt8		Tbl3		Gstz1		0610007L01Rik		Rrp9		Preb		Omg		Jtv1		Slc1a3		1500011H22Rik		Trmt6		Mar5		Lefty1		Snx27		Ctnna1		Timp4		Appl1		Tspan13
Dym		Pts		Cog8		Rhbdd2		Kcnf1		Fhod3		Rab5a		1110008F13Rik		Glod4		Pex16		Tpd52l2		Mrps17		Mgat3		Mgat3		Sin3b		D2Bwg1335e		A230054D04Rik		Prpf31
Smpd1		Slc35f1		Cmas		Ermp1		Fcho1		Dpysl4		Hrasls3		A230050P20Rik		Ccnh		Ripk5		Cct2		9430020K01Rik		2610205E22Rik		Plvap		Cttn		Spon1		Nol5		Snd1
Nfkbia		6330407G11Rik		Wipi2		Ash1l		LOC100044566		Sc4mol		Slc25a1		Ppie		Mcart1		Trim32		Krtcap2		Tceal5		Zcchc12		4932417H02Rik		Commd8		Hmgcl		BC018242		Prkaca
Bsdc1		Mpi		Egln1		B4galt2		Gatm		Bhlhb5		Mpp2		Tra2a		Sf3b1		2610014I16Rik		Sf3b1		Vkorc1		Rbbp6		5031439G07Rik		Pitpnb		3110005G23Rik		B4galnt1		Necap1
Syt16		LOC100048122		Atp1a1		Impa1		9630058J23Rik		Tarbp2		Lyrm2		Kcnip4		Gstz1		Tcea2		Prpf6		Lztr1		Pigf		Stoml1		2900042B11Rik		Prkar2b		Palm		Cttn
Gng10		Zmym5		2900092E17Rik		Slc6a6		Atrnl1		1700027N10Rik		BC055107		Ctsl		Bcas3		Mrpl17		Acad9		Ttc4		Polr2h		Mrpl21		Uchl3		Dusp14		Scyl1		Mthfd1
BC062109		Cadm3		Psph		Nsg1		Hist3h2ba		4931406I20Rik		Smpdl3a		RP23-480B19.10		Jtb		Rrp1		Pak2		D4Ertd429e		Zmym3		Dpp6		Mtmr4		Cyb5b		BC072620		Klhl22
Pdk3		1810009O10Rik		2810432L12Rik		2010007H12Rik		Snrpb		Cbara1		Itm2a		Stard3		Pacsin2		Pitpna		Dnajc7		Fbxw4		Rpain		Clk3		Unc5a		Ddit3		Slc25a16		Scube3
Eif2b5		Id1		Gbe1		Nup85		Dmap1		Coro1a		Myh14		Slc35b2		Madd		Ythdc1		Gria3		Ppm1k		Sep4		Zdhhc5		Wdr54		Tmed3		Opn3		Tmem55a
2900073G15Rik		Snx1		Brd4		Ablim2		Dgat2l4		5730437N04Rik		Dpp3		Spock1		Agxt2l1		Picalm		Cltc		Pnma2		Rpa1		Ntsr2		Slc25a5		Gtpbp6		0610010K14Rik		Phldb1
5730536A07Rik		0610025P10Rik		Cd3eap		Ntf3		Tmem111		0610031J06Rik		Asah1		Sirt6		M6prbp1		Opcml		Gdpd1		Rhot2		Rab33a		LOC100046745		Hiat1		EG623230		Tnrc5		Bdh2
Aldh3a2		Preb		Dnajc11		0610010E21Rik		Ubl7		Psmc4		B930037P14Rik		AU022870		Atg12		Cabin1		1810043G02Rik		Fgfr3		Fxn		Mrpl3		Ddx56		Parc		LOC100046745		Gnl2
Rpusd1		1500041N16Rik		Itsn1		Tnpo3		Thap7		Dut		Serpinb6a		Vps26b		Impa1		Glrb		Coq5		Rexo2		Ube2q1		Znhit2		Ralgds		Tmem180		Mrpl3		Clk4
Cno		Agt		Ufd1l		Fndc5		Dpysl3		Camsap1		Rnf10		Lsamp		Cald1		Polr2b		Ube4a		LOC665180		1810014F10Rik		Orai3		Oprl1		Arhgdib		BC067047		2410091C18Rik
Copa		Ly6a		Cyb5b		Epn1		Prkcsh		LOC100047920		Ipo9		Mecr		BC003266		2810407C02Rik		Ptpn1		Zfp637		Bok		Tmed9		Pde4b		Ncbp2		Urod		Wdr54
Itgb1bp1		Cldnd1		Efcbp2		Vcpip1		Nol7		Mrpl16		Ccng1		Lyrm5		Cpsf2		Nol5		Coro1c		D16H22S680E		Cpt1c		Rpa1		Krtcap2		Ascc1		Polr2h		Gripap1
Asns		Ugcg		Agpat6		Cul4a		Pgls		Ythdc1		Stxbp6		Prkci		Nudt19		Dcun1d4		2010012O05Rik		Aprt		Rxrb		Zfp410		5430437P03Rik		Eif3f		Sgce		Tgm2
Tmem10		0610031J06Rik		Ahsa2		LOC100046895		Slc44a1		Ufd1l		AI646023		Alg1		Dalrd3		Agpat6		Nr1d1		Coro1b		Slc37a3		Pcsk2		Mllt4		Psma2		Psat1		Ncstn
B630019K06Rik		2410018G20Rik		Qars		Eif4b		Zfand6		Mrpl43		Grb14		Dusp14		Zmpste24		Ahsa2		Nudt19		Clec11a		LOC100047943		Dnajc19		D430041D05Rik		3110050N22Rik		3230401D17Rik		Gltp
Lsm14b		1190017O12Rik		Hist3h2a		Rgs4		Abcf3		Parc		Tomm70a		Fbxw11		Zcchc11		Nucks1		Ypel5		Gga1		Sgsm3		Csnk1g2		Ldoc1l		Vapb		LOC100047028		Nat14
D1Ertd622e		Stx2		Lrrc14		Gja1		1500019G21Rik		Foxk2		Commd8		Terf2		Nif3l1		Fxr2		Pafah1b2		Rprml		Wbscr17		Zfp346		Wrnip1		Map2k2		Tra2a		Trp53bp2
Adk		Tbrg1		Prpf6		Rnf6		Nmral1		AI316787		Hexa		Ntrk3		Cisd2		Zbtb4		Lrpap1		Bax		Yipf3		Rxrb		Fbxo7		Nat9		Bsn		Capn7
Exoc2		Nkap		Dnajc18		Ubxd2		AI316787		Lyrm2		Uchl3		Loh12cr1		Rpo1-1		Cp		Baz2a		Tspyl3		Eif2b1		Galk2		Junb		Zfand6		Ebpl		AI427515
Txndc16		BC031781		Usp10		Dusp18		Tfg		BC025076		St13		1700123O20Rik		Trp53i11		Creg1		Orai1		Nkain1		Cse1l		Larp6		Rpp38		Rpp25		Slc35b2		Tm9sf4
Msi2		Slc38a1		Pepd		Tbrg1		Wdr13		6230409E13Rik		Pla2g6		Qars		Sec11a		Fsd1		Hnrnpu		Lypla3		Lsamp		Pbld		Ppm1f		Lgi1		Phb2		Ywhaq
Hyou1		Mar6		Dnaja3		Cherp		Rab5a		Edc3		D2Ertd391e		Smg5		Nutf2		Ube2v2		Kcng4		Sgk		Dus1l		Rnf44		C530028O21Rik		Ccdc28a		Snx25		Islr2
Gart		Alg1		Scn2b		Cpne4		Dvl1		Rnf10		Mcart1		Slc25a10		Cyp51		Rsrc1		Zbtb16		Sdhc		Pacsin1		Stk16		Vps25		Dlst		Fbxo42		Ube2m
Blvra		Scye1		Arhgap21		Cox11		Ncor2		Ica1		Stch		Sf4		D11Wsu99e		Dpp3		Ctnnbip1		Klhl22		Atrnl1		Tollip		Adc		Tspan31		Sgsm3		Ppp1r12c
Sec24c		Gga2		Pdap1		Tbc1d9b		Slc25a37		Sgtb		Ubqln1		Ccdc28a		Grlf1		Sfrs2ip		Dhx8		Fah		Wdr68		Eif2b1		Klhl2		Adrbk1		2210010N04Rik		Slc23a2
Camkk1		1200015F23Rik		Xpr1		Ncor1		Slc45a1		Wdr42a		Gm114		Tfg		Map3k4		Creg2		Tnrc6a		Gnb5		Dtnb		Iah1		Ihpk1		Exosc5		Dag1		Csnk2b
Ptcd1		D11Wsu99e		Clstn2		Nol5		Copg		Pctk1		Sox21		Mrpl37		Zdhhc20		Cars		Rassf2		Adcy2		Spsb3		Smg7		Actr10		Cbx4		Dctn6		Apbb3
Mageh1		Lonp2		Phf17		Nkain4		Vps45		Med19		Ard1		Snx3		Tbrg1		Egr1		Capza2		1110001J03Rik		Snrpb		AU022870		Hpcal1		Tmem174		Mettl9		Vcl
Ninj1		Bola1		Prmt8		Tor1b		Ap3d1		Ogt		Chn2		Ube2e2		Srpk2		Fbxw2		Pcmtd1		Rpl15		Socs5		Pacsin1		Icmt		Vps45		Gas6		Celsr2
Cpsf1		1810055E12Rik		Hip2		Ppp3cb		LOC100048483		Kazald1		Pex19		Ppp2r2a		Nat13		Glod4		Grb14		Trafd1		Pkd1		Gtf2h4		Eif2b5		Alg3		Prkcd		Med1
Pi4k2a		Vps45		LOC100045546		Prkar1b		Slc25a1		Prmt8		Cdh10		Atf5		Ufd1l		Serinc3		Luzp2		Mir16		Ddx46		Spon1		Aldh3a2		Srp68		Mboat5		Smpd1
Nudt21		Prkrip1		Bhlhb2		Pds5b		Ate1		Cap1		LOC100046998		Ostm1		Cd3eap		Vip		Arhgef12		Nol4		Gga2		Rgs7		Ppm1e		Ly86		Cby1		D10Bwg1364e
Oxa1l		Rai12		Icmt		Map2k2		Srp68		Mrps7		4931406P16Rik		Cyhr1		Tax1bp1		Rchy1		Eif3s10		Supt5h		Nol7		Sh2d5		1700025K23Rik		Gm2a		Snx16		Pdgfrl
Txndc1		Nap1l1		Pacsin2		Dpm1		Dnajc18		Tmem9		Klhdc8a		Erlin2		Scye1		Hexa		Gtl2		9130206N08Rik		1200015F23Rik		Dnajc9		Zyx		Indo		Pkd1		Adck5
Tmem91		Gria3		Tnfaip1		Gabra1		Tnpo2		Copa		Elovl6		Mal2		Ncor2		Pdk2		Dnajc6		Tmem130		Cdc40		Rwdd2a		Rab7		Maea		Tmed3		Rpp38
Kpna6		Bnip3l		5830434P21Rik		A830018L16Rik		Elovl5		Cdc27		Nmnat2		Shd		Znrf1		E2f6		Ash1l		2310022M17Rik		Slc5a5		2610110G12Rik		Ubfd1		Sqle		Commd5		Ppm1f
Ttc1		Srprb		Blvra		Ccdc34		Nagk		Nr1d2		M6pr		Vkorc1		Ap3d1		Slc39a10		Art3		Krtcap2		Bcan		Rnpep		Dnajb5		Ipo4		Gga2		Pfkm
Mpped1		Timm44		Dhcr24		Poldip2		Usp4		Ranbp3		Timm22		Zfp187		Rbm25		Srebf1		2410015N17Rik		AI595406		Pnck		Tpm3		Eif2b3		Zfp313		Nkain4		Dnajc4
M6pr		Endod1		1110067D22Rik		Nsun5		Ubac1		D10Wsu52e		Pop4		BC043098		Fstl1		Vps25		1810059G22Rik		Ssr2		Letmd1		Tmem180		Taf3		Ephb6		1110012M11Rik		Tmem16k
Drg1		Chd4		Txndc12		Zfp292		Maea		Chn2		Cald1		Ndufaf1		LOC100045546		Mtap1s		Stx2		Med1		Ncor2		St6galnac5		B9d2		Katnb1		Nbr1		Pcmt1
OTTMUSG00000015750		BC043098		Tmem188		Ssr1		Nr2f6		D1Ertd622e		LOC100045359		Zfp219		Vstm2a		Adss		Chst1		Pik3r4		Adar		Rasl10a		2900062L11Rik		Vps11		Dnalc4		Bhlhb2
Tars2		Cebpz		Spcs3		Mia3		Smarca2		D6Wsu176e		Zfp260		Cib1		Pde8b		Ugt8a		Clec2d		Zfp179		Vps45		Suv39h1		Pi4kb		Ccm2		5730449L18Rik		Ihpk1
Eif4a1		Tspan6		Reep1		Rbbp6		B4galnt4		Cav2		Nol5a		Atad3a		Sep2		Lhfpl4		Ogfrl1		Lcat		LOC100048483		Eif3f		Etv5		Mrps34		1810037C20Rik		Snph
Itgav		Cabc1		B230339M05Rik		Mras		Shd		D4Wsu53e		1500041B16Rik		Fscn1		Pptc7		Rab5c		Sipa1		Calr		Srp68		Chrac1		Faim		Lztr1		Gabarap		Yeats4
Tmem158		Lrrtm2		Cyp2j9		Psmd12		Sbf1		Mtap4		Pcdh7		5033414K04Rik		Tln2		Lsm12		B230118H07Rik		Dnajc4		Rnf167		Surf2		Rnf207		Ncoa5		Reep5		Pex11a
Mbd3		Scn2b		Mak10		Gtpbp4		Rapgefl1		Hivep3		Rc3h2		Armcx2		Esf1		Txnl1		Rragd		Gsto1		Mpp2		Nat9		Apoa1bp		Ttc4		Tmem4		2900064A13Rik
Edg1		6330569M22Rik		8430415E04Rik		Hrb		Tspan5		Wbscr22		Gng12		Spop		Lhfpl3		Pak3		1200009F10Rik		Crhbp		Tusc2		Slc25a10		Cend1		Asah1		Cox7a1		1110008P14Rik
Abca7		Rgs4		BC021395		D430041B17Rik		Ndufaf1		Cbx7		Dnajc8		Supt6h		Pnma2		BC066028		Cln8		Mrpl55		Ubac1		Shroom2		Adipor1		Cabc1		Mib2		Tmco1
Ostf1		Mapk8ip1		Tmub2		4930573I19Rik		Ncoa5		Atp6v0e		Gpatch2		Tmem25		4933411K20Rik		Csdc2		D17Wsu92e		Ndufa9		Dgat2		Gorasp2		Ppp1r3c		Spop		AI316787		5730536A07Rik
Senp3		2010311D03Rik		Psmd6		Eid1		Pcnp		Grm5		Rnf20		Polr2i		Rchy1		Ckap4		Stoml1		Rab3b		Cstf1		Taf11		Tspo		Gba2		Taf11		Ndufa9
Gria2		Sgtb		Cdk5		Pfkp		Kars		Xrn2		Srxn1		Stra13		Epdr1		Nudt19		Agpat7		Dclk2		Lars		Dvl1		Aldh6a1		Adnp		Tmub1		Vps4a
Igfbp4		Arnt2		AW549877		Tram1		Dpp3		Baalc		Acadl		Trim28		Spock3		Gadd45gip1		Mpp1		Josd2		Smpdl3a		Mrpl37		Abcb6		Trim28		Sdf2l1		BC031181
Mag		Coq10a		E030041M21Rik		Lrrtm4		Asah1		Mapk14		Slitrk5		LOC665180		Ppp3ca		Serinc1		Mar8		Ggnbp2		H2afv		9430010O03Rik		Slc9a3r1		Exosc7		Mcl1		Smap1l
Rgs3		Sord		Ctss		Ubr2		Ppm1h		Bzrap1		Dolpp1		Gne		Rab3b		Sae2		Zdhhc5		2310057M21Rik		Katnb1		Ppa1		Rela		Kctd6		Asphd2		Cops5
Daam2		Tmem55a		Abhd5		1700027N10Rik		Scamp3		Htra1		Iqgap2		Rprml		Zfp704		Chchd3		Ctdspl		Srm		9430020K01Rik		Vps45		Kpna6		Arfip2		Tmem174		Myst3
Sidt2		Pdk2		Dio2		Prpf4b		Wdsub1		Coq4		Tmem18		Hcn3		Ppp1r7		Sec11a		Jam3		Arhgap1		Nf2		Ap3d1		Atg12		Ccng1		Chchd7		Gcn5l2
Nip7		Inpp5f		Npc2		Tia1		Cox19		Mrpl11		Snx19		Bax		Cetn3		Eea1		LOC100046745		Grik3		B4galnt4		Tmed2		Arpc5		Rnf145		Clp1		Bcas3
Gadd45gip1		Nol4		Nif3l1		Ube2g1		Acadm		Vps53		Kbtbd2		Unc45a		Gdap1l1		Myo18a		2610003J06Rik		Fastkd3		Tceal5		Cmtm5		Ccdc58		2010311D03Rik		Srp68		Cd209c
Adh5		E2f6		Manea		Pias1		Ppm1k		9530068E07Rik		Psmc4		LOC100048499		Ktn1		Arl2bp		Cry1		Ube2d2		Vkorc1		Nt5c		Mrpl54		Pih1d1		Usp4		Itpa
Igfbp5		Snapap		Frg1		Lgi3		AB112350		Sacm1l		Adipor2		Tmem24		Ubap1		Nol3		4930471M23Rik		Ubqln4		Ndufaf1		Rnf167		B130050I23Rik		Atg3		Tmem11		Hes6
Tceal1		Coro1c		Gng12		Slc1a3		6330569M22Rik		4733401H18Rik		Cpox		Sec61b		Agpat5		Vps53		Me2		LOC100046998		Stx5a		Ostm1		BC004004		Mdm2		Ubac1		Srp14
Gns		Slc39a10		Gpbp1		Wdr48		Trim28		Kcnab2		9130011J15Rik		Cbln2		Akr1e1		Ppil2		Cept1		Pde6d		Ncoa5		Lyrm2		2310009B15Rik		BC029214		Hip1r		Hsf2
Ndufc1		Sbds		2810008M24Rik		Tyw3		Fgfr3		Hapln4		Kctd12		Thap11		Cggbp1		Rab28		Pitpna		Btbd2		Hcfc2		Tmem184b		Tmem160		Cldn5		Hsd17b12		Cmpk
Coq9		Nefl		Clptm1		Dip2c		Aqr		Smg7		Zcchc12		Six3		Abce1		Plekhc1		Ppapdc3		Slc7a8		Pole4		Lrp1		Syngr3		Crybb1		D5Ertd579e		Dexi
Lonp1		Rap2a		LOC675709		Fbxo45		Exoc1		Wdr68		Cog8		Sin3b		Hecw1		Thyn1		Lin7b		Nsfl1c		Ppm1h		Nagk		Enoph1		Tspan13		Srprb		1200003C05Rik
Srpk1		Pofut2		Dhdds		Bcl2l13		Mrps28		Nkiras1		Dnajc2		1810043G02Rik		Med9		Ank		Rpain		Blvra		Phc2		Tmem11		Gal3st3		Large		Mrps34		Lsm14b
Bpgm		Dhx30		Nadk		Agpat5		1110039B18Rik		Robo2		Slitrk4		Htatsf1		Pitpnc1		Zdhhc20		Ggcx		2010004A03Rik		Mrps31		Tsen2		Glrx3		Clns1a		Myh14		Ubqln4
Mpnd		Tmem93		LOC100048111		Rbmxrt		Marcksl1		Gnaq		Soat1		0610037P05Rik		Rhoq		Psip1		Asxl1		Oat		Scamp3		Smpdl3a		Zdhhc1		Chrm4		X83328		Mfn1
Cdc42bpb		Fbxo41		Acp2		Usp9x		Vwc2		Ncor2		Ptpre		Mir16		Ube4b		Rnf170		Wipi2		Pip5k1a		Ogdh		Zfp313		Csrp1		Speg		Sgpl1		Adk
Thoc7		2310065K24Rik		Nol6		Ift81		Tssc1		Enpp2		Eapp		9130206N08Rik		Os9		1700027N10Rik		8430410A17Rik		Tmem178		Gga3		Gabra1		9030607L17Rik		Hexa		Rab24		Rufy1
1700012H17Rik		Agxt2l1		Agtpbp1		Arl16		Ypel2		2310067B10Rik		Neto2		Cd2bp2		Fndc4		Hnt		BC023055		Wrb		Cstf2		Ide		Sulf2		Pygo2		Usp32		Eif4a3
Tmod3		Ccdc137		Elovl4		Arid2		2900042B11Rik		Ptprz1		Maea		Mrpl38		LOC675709		Dut		Emg1		Appl2		Fkbp3		Nr1h2		Kcnc4		Vbp1		Scamp3		Thop1
Garnl4		Irf3		Fbxo33		Sppl3		Rasl11a		Sugt1		Ide		Mrpl18		Dnajb1		Epb4.1l3		Cox4nb		Hivep3		Polr2i		Tmem14a		1700012G19Rik		Plcl2		Tpm1		Btbd2
Ttc33		Itgav		Pdia3		Rnf181		U2af2		Usp45		Chd4		A430005L14Rik		Ide		Ncl		Tmem53		B4galt2		Msrb2		Htra2		Nosip		Rad21		Ppm1k		Kif9
Cthrc1		Ube3b		Rock2		Gaa		Ppp1r13b		Sys1		Rabep1		Asphd1		C030011O14Rik		D6Wsu176e		Ifrg15		Zfp593		Fxyd7		Car11		Gpx1		2410091C18Rik		Rbms1		Slc39a3
EG667183		Sh3bgrl		Reps2		Ier5		Osgep		Satb2		BC025076		Diras1		Luzp1		Mphosph8		Ppie		Dhrs1		1110028C15Rik		Slc6a15		Pcbp3		Metrn		Ict1		Slit2
Rab4b		Ppp1r1a		Trip12		Scyl1		Snapap		Ttc19		Rhbdd2		Tmem9		B3galt5		LOC100045315		Polr3gl		Fn3k		Ythdf2		Mtap1b		Agpat4		Tk2		Ptpmt1		Cdkn2c
0610010E21Rik		Rnf4		Chordc1		Itpk1		Ralgds		Kcnma1		Evi5		RP23-136K12.4		Dynll2		Tial1		Fxn		Rela		1110038F14Rik		Gyg		Kcnab1		Cst6		Trim28		Mif4gd
Olfml3		Cdc42bpb		Pdzd11		Pgam5		LOC674488		1200009O22Rik		Nrgn		Ihpk1		Pex16		Gabrg2		BC020002		Cirh1a		Glod4		1810015A11Rik		Psmd13		Igfbp7		Uso1		Agrn
Itga3		AI593442		Ube2a		Praf2		Diras1		D6Wsu163e		Peg3		Sorcs2		Pctk1		Snrpb2		Ppap2c		Arpc5		Fam18b		LOC100042043		Parp6		Lrba		Hpca		AI316807
Tbc1d10b		Terf2ip		Slc38a1		Prmt7		Nsdhl		R3hdm2		Hmg20b		Kctd17		Dync2h1		Vamp4		Bnip1		Rbm18		Cnih3		Stx5a		Tbl3		Spcs2		Leng8		Dhcr24
Esd		Ascc3l1		Ktn1		Gpr158		Cry2		1500031I19Rik		Prkaca		Ngdn		Ubxd2		Cbx6		EG626359		Pef1		Fads1		Psmc6		Psmd4		Thoc5		Coro1b		Pi4k2a
Chka		Dbnl		Pum1		Reps2		Wrnip1		Map2k4		5730455P16Rik		1110012L19Rik		BC037393		Sar1a		Dnajc19		B2m		Sin3b		Serinc5		Dhodh		Mrpl18		Wdr21		Paqr4
Gm996		Vezf1		Socs5		Cacna1a		Ppm1f		Top2b		Pcbd2		Tdrd7		Gpr123		Spryd3		Kcnip4		U2af1l4		Cabp1		D4Ertd429e		Tm7sf2		Acly		Hnrnpc		Wrb
Kcnab3		Tmed8		Aarsd1		Rfxap		Lcat		Nol14		Mras		Hist1h1e		Trip12		Gga2		Csnk1g2		Bap1		Lct		Elp3		Gpr88		C85492		Gga1		Psmd3
Zc3h15		B230342M21Rik		Gad1		LOC621842		Calr		Usp7		Diablo		C1qbp		Farsb		Sema6a		RP23-480B19.10		LOC100048439		Arhgap20		2610019A05Rik		Lgmn		C530044N13Rik		LOC100048499		Mrps25
1810030N24Rik		Exosc4		Ankra2		4932417H02Rik		C530028O21Rik		Elovl4		Tmem28		Eif3m		Gucy1a3		Smarcc1		Ube2d1		Tars2		Ets2		Por		Rab35		Carhsp1		Adprh		Rps19bp1
Spns1		AI413782		Hsd17b12		Klc4		Gad2		Gna13		Nit2		Itgb1bp1		Yme1l1		Ufm1		Zbtb22		LOC100044696		Sharpin		Eif3i		Mpi		BC005624		Mrps28		Adipor1
Hat1		Col4a1		Blcap		Tnrc6c		Gsto1		Creg2		Trpm7		Wdr8		Rfwd2		Nfs1		Gmfb		Syngr3		Wscd1		Arih2		Zc3h7b		RP23-136K12.4		Fam18b		Map2k5
Chchd3		Brsk2		Chd4		Rab1b		5730536A07Rik		6330503K22Rik		Khdrbs1		Endog		Dlat		Ugcg		Abat		Gpc1		Pygo2		Fuca2		Bzw2		C530028O21Rik		Mrps15		Znhit3
Os9		Ankrd10		Psmc6		3110003A22Rik		1110012L19Rik		Mtf2		Pdhx		Arhgap1		R3hdm1		Rgs2		Dlgap1		Arc		Rpl15		Gstm6		D15Ertd621e		Tmed1		Lama2		Aldh6a1
1110002B05Rik		4733401H18Rik		Acadm		Pigf		C1qbp		Mobkl3		LOC100047601		1200003C05Rik		Ryr2		6230409E13Rik		Vamp4		Gal3st3		Ruvbl2		Leng8		Gfod2		Gtl3		Slbp		Fn3k
Nfasc		LOC100047385		Fbxo45		Znhit2		Nkrf		Atg5		Vps45		Bcl2l2		Cpne4		4933407N01Rik		Abcd3		Zdhhc1		Fabp7		Dhrs13		Prdx1		Vat1		Sharpin		Abcb6
Npy		Zbtb4		Inpp5f		Zc3h12a		Mgp		Sep2		Bub3		Ubqln4		Sgcb		Zc3h11a		Arfrp1		R3hdm2		Hnrnpl		Fkrp		Sprn		Mrpl14		Rad21		Nola3
Gcsh		Sema5a		Dpysl5		Rlbp1l2		Gcn5l2		Dab1		Atrx		Ilvbl		Kcnma1		Spnb1		Yipf3		Irf2bp1		Pdgfb		Rprml		Dld		Hpcal1		Tppp		Fubp3
Limch1		Lrig2		Psmd12		Trappc4		Taf13		Kcnc1		Smg6		D6Wsu176e		Tpp2		Mia3		Igf2		Apex1		Chchd4		Yars2		Grn		Smarcd3		Tmtc3		LOC100046855
Sf3b3		Snx30		Rexo1		Ube2n		Eif3m		Irak1bp1		Paqr4		1110019N10Rik		Akap9		Ctcf		Rhoc		2210018M11Rik		Gltp		Zdhhc4		Zfp316		Lmtk2		Rnf187		Arpc5
Anapc2		Ndfip2		Lhfpl4		Hscb		St3gal3		Zfr		D15Wsu75e		D4Wsu53e		Zfhx4		Zranb2		Farsb		Psmd6		Tmem130		Adprh		Pex6		Tdrd7		Pcbd2		Rec8
Lgmn		Npepps		Gtf2f1		Pdxp		Bola3		Rbx1		Cdk7		Zfand2b		Gcc2		Ankrd11		Ubtd1		Med6		Usp12		Slc7a4		Rhobtb3		Kcns1		1110019J04Rik		Kbtbd4
Sez6		Arpp19		1200011I18Rik		Rabggtb		Dact3		Scaper		B230339M05Rik		Osbpl1a		Ivd		Sox2		Mecr		Fem1b		Stmn4		8430427H17Rik		4931406I20Rik		Pgbd5		Acly		Mcm2
Aatk		Ythdf1		Tesk1		8430410A17Rik		Nploc4		D11Wsu99e		Aadacl1		Rrbp1		Ctsz		Rasa1		Bace2		Zmpste24		Fzr1		Ilkap		1190017O12Rik		Eif3m		Med1		2510012J08Rik
BC051227		Trmt6		Tmem57		Rpa1		1200003C05Rik		Ankrd40		Atcay		Pip5k1a		Rnf181		Ttc19		Cdh20		LOC634842		Mrpl18		Ednrb		Prmt7		Jtb		Ccnl2		Csdc2
Vps13d		Dcun1d4		Serinc3		Prr13		Sfrs4		Aftph		Cd47		Gse1		BC054438		Tmem93		Magee1		Tceal1		Txn2		Snrp70		Anks3		0610007P14Rik		Gng10		Mad2l2
LOC100048111		Agpat6		Prkacb		Pet112l		Actl6b		Pftk1		Kpna1		Tmem132a		Cnot8		Zfhx3		G3bp1		Ppp2r5b		Zfp513		Sin3b		Ncl		Galt		Pop1		0710008K08Rik
Timm10		Tceb1		Gpr177		1500031L02Rik		Ilvbl		Psmd8		Fndc3a		D18Ertd653e		Ube2e3		Hspa4l		LOC100046457		Sae1		Krtcap2		Cttn		Paip2		4930504E06Rik		Ppm1e		Mbd3
Bzw2		Gatad1		Rcn2		Nploc4		Klhl9		Glo1		Sh3bgrl		Commd9		Slc7a10		Rab3gap2		Sh2d5		Rabl4		Slc23a2		Ece1		3110001I20Rik		Rbm22		A930006D11Rik		Cpeb1
Ptpn5		Surf4		Cntn2		Tubb3		Ric8		Slmo1		Rfesd		B4galt2		LOC100047012		Elovl6		Atp6v1b2		Foxr1		Tmem9		Xpot		Dkk3		LOC100048021		Dctn1		1700037C18Rik
Tyw1		Tub		Rbm5		Slc30a1		D4Wsu53e		Lrrc4c		Sipa1l1				Haghl		Ptchd1		Paxip1		Ctss		Calr		BC017158		Tial1		Wdr74		Mcts1		Ccdc11
Id1		Mtmr7		Edg1		Bsn		Trappc1		Htatsf1		Lyar		Nola3		Itpk1		Fndc3a		Scye1		Mobp		Arcn1		2610507B11Rik		Ptprr		Ube2d2		Gcn5l2		Ckap4
9530068E07Rik		Pclo		Fgf1		Fxn		Oat		Sdccag1		Zmpste24		Deaf1		Ipo13		Copb2		Pkd1		Imp3		Usp45		Tk2		Slc6a7		Skiv2l2		Ctbp2		Cep63
Usp20		Elac1		Nrxn2		Urm1		Ninj1		Tpd52l2		Abhd5		Prepl		S100a10		1810034K20Rik		Rnmt		Insig1		Tm2d1		1300001I01Rik		Abcd3		Mgat5b		Elavl3		Traf7
Nob1		Ifngr2		Il33		BC031781		Gpld1		Rb1cc1		Sfxn1		Eif4a1		2610205E22Rik		Txnl4a		Lsm10		Thoc7		Mrpl14		BC035295		Rtn4r		Tspan2		Gpaa1		Hnrpll
Rabggta		Mal		Srpk1		Ctsl		Uqcc		Myo6		Dbp		Itgav		Flcn		Cald1		Spryd3		Pts		1500035H01Rik		Rps6ka4		Hapln4		D1Ertd622e		Wfs1		BC021395
Ndufa1		2410129H14Rik		Lap3		Ebpl		2310079N02Rik		Slc25a46		Tbc1d17		Vps72		Gphn		Ube4b		Ddx46		Phpt1		Kctd17		Mrpl18		Fbxw5		Tbc1d8		Nsmaf		Rnf166
Tspan17		Srp19		Zfp329		Lmo7		Trim8		Smc3		Mrpl45		Tpst1		Mta2		Hdlbp		Akt1s1		Lyz		Rpn1		2510049I19Rik		Gatm		Mtx2		Wdr74		Rtdr1
Ppp2r2d		Tlcd1		Serinc1		RP23-480B19.10		Spcs3		Ppp1r7		Dhdds		Ostf1		Igsf1		Auts2		Prkcsh		Pnrc1		Ndufa9		Ube2m		Rwdd2a		Fgf9		Mrps18a		Zfp777
Chchd6		Trrap		Rad23a		E130012A19Rik		Slc2a1		Gtf2f1		D11Wsu99e		2900002H16Rik		Gstk1		LOC100047670		Tmem39a		Pop5		Cno		Gnaz		Rftn2		Nsfl1c		Ift81		Sipa1l1
Ptpn23		Wdr42a		Cbara1		Phb2		Cryz		Samd8		Snrpb2		9030607L17Rik		Prkra		Klhl23		Ahsa2		AW125753		Eef1e1		Smpd1		Serpini1		Cul3		Ilvbl		Pfkp
Tmem41a		Samd14		Upf3b		2010208K18Rik		Ccdc128		Ccnd1		Abcf1		Dazap1		Dgkb		Ckap5		5730449L18Rik		AW146242		2310065K24Rik		Zranb2		Kcnj16		Pdcd10		Slc25a39		Zfp646
1500011H22Rik		Slitrk5		Pnpla8		Cse1l		Eif3g		Phf3		Ranbp5		Hnrpll		Mrpl3		Vezf1		2810405J04Rik		Ccdc95		Crk		Gdap2		Snw1		Apoa1bp		Btbd2		Gpx1
Pik3c3		Gprc5b		Ppil4		Med30		Atp6v0e		Impa1		Ugcg		Clu		Gpsm1		Dnajc8		Lnpep		AB182283		Zrsr1		1700052N19Rik		Lars		Tmem178		Mcoln1		Rexo4
Ddah1		Mtdh		Ctcf		LOC100044566		Pef1		Akap11		Syncrip		Rgs17		Urod		Exosc4		Ascc1		Rragc		Dnajb5		Magoh		Zmat5		Dusp7		Idh3b		4833436C18Rik
[truncated: 4,871 more rows]

## Sheet: GO Analysis-18 Libraries
Note: For each GO Ontology type,
1Cluster Frequency = Number of genes from the test selection associated with each GO term/ Number of genes in test selection annotated to the GO Ontology
2Total Frequency = Total number of genes in the whole mouse genome annotated to a GO term / Number of genes in whole mouse genome annotated to the GO Ontology
SM098 (Whole brain) GO Analysis
GO ID	GO TERM	P-VALUE	CLUSTER FREQUENCY1	TOTAL FREQUENCY2	GENES
GO ONTOLOGY: BIOLOGICAL PROCESS
8152	metabolic process	5.0924e-81	2732/4600 59.3%	6676/14007 47.6%	CPSF3 GSTP1 ATPIF1 DUS3L APOE ERCC5 FZR1 FAHD2A RBM17 UBFD1 EXT1 OGFOD2 SLC30A4 WDR4 IRAK1 PHYH TOP2B ALOX8 FKBP2 ATP9A NOXO1 IRF7 TGFBR1 PRSS36 PUM1 CML1 RPS6KB1 NKX6-2 RAPGEF4 AS3MT ACAT2 AK3 ATP6AP1 PRPSAP2 HSD17B12 ST8SIA3 FBXW4 0610009D07RIK FUT9 CAR4 CUL7 CHKA BAT1A B4GALT1 BMPR1A DTYMK EXT2 ADCK1 RDH13 POP5 RNGTT MTIF3 DUT BAT4 PRKCB1 GGTL3 SMG5 DUSP12 AP4B1 CYB5B ARID3B PAK1 AIP QK MAP2K1…
					CBR3 PABPC1 NEK7 UBTD2 LTBP2 D11BWG0434E SKP1A PHR1 NPR2 CHD4 QARS ALDH3A2 SDCCAG10 ATP6V0E SERPINB1A SIGIRR MBD4 GRHPR MTSS1 NOSIP SSH3 DNAJA1 ZEB1 ISY1 IRF2 DHODH EIF2S2 FOXK2 B3GNT4 MDM2 SALL2 RABGGTA NAB1 RPL7 5430435G22RIK TRIB2 PPT2 SIAH1B SNCB DGAT2L4 CPEB1 ZMYND11 METAP1 LRRK1 NAT13 4933437F05RIK CISD2 XPO6 PRPF3 TASP1 FBXO38 CTPS IPO9 MED20 MAN2C1 HIBCH CSDE1 BACE2 CEPT1 RACGAP1 HMGN1 PC…
44237	cellular metabolic process	6.1075e-72	2479/4600 53.8%	6010/14007 42.9%	CPSF3 GSTP1 ATPIF1 DUS3L APOE ERCC5 FZR1 RBM17 UBFD1 EXT1 WDR4 IRAK1 PHYH TOP2B ALOX8 FKBP2 NOXO1 IRF7 TGFBR1 PRSS36 PUM1 RPS6KB1 NKX6-2 RAPGEF4 ACAT2 AK3 ATP6AP1 PRPSAP2 HSD17B12 ST8SIA3 FBXW4 0610009D07RIK FUT9 CAR4 CUL7 CHKA BAT1A B4GALT1 BMPR1A DTYMK EXT2 ADCK1 POP5 RNGTT MTIF3 DUT BAT4 PRKCB1 GGTL3 SMG5 DUSP12 ARID3B PAK1 AIP QK MAP2K1 PDK3 PRKAA1 AHSA1 UBL7 LYSMD2 IBTK SUCLA2 ZBTB17 PLOD3 S…
					POLR3H TCEB2 NCOA5 TTC9B AMACR LDLR IMP3
44238	primary metabolic process	7.1977e-71	2474/4600 53.7%	6008/14007 42.8%	CPSF3 ATPIF1 DUS3L APOE ERCC5 FZR1 RBM17 UBFD1 EXT1 OGFOD2 WDR4 IRAK1 PHYH TOP2B ALOX8 FKBP2 IRF7 TGFBR1 PRSS36 PUM1 RPS6KB1 NKX6-2 RAPGEF4 ACAT2 AK3 ATP6AP1 PRPSAP2 HSD17B12 ST8SIA3 FBXW4 0610009D07RIK FUT9 CUL7 CHKA BAT1A B4GALT1 BMPR1A DTYMK EXT2 ADCK1 POP5 RNGTT MTIF3 DUT BAT4 PRKCB1 SMG5 DUSP12 AP4B1 ARID3B PAK1 AIP QK MAP2K1 PDK3 PRKAA1 AHSA1 UBL7 IBTK SUCLA2 ZBTB17 PLOD3 ST6GAL1 C230081A13…
					AMACR LDLR IMP3
43170	macromolecule metabolic process	4.9239e-57	2159/4600 46.9%	5231/14007 37.3%	CPSF3 DUS3L APOE ERCC5 FZR1 RBM17 UBFD1 EXT1 OGFOD2 WDR4 IRAK1 TOP2B FKBP2 IRF7 TGFBR1 PRSS36 PUM1 RPS6KB1 NKX6-2 RAPGEF4 ACAT2 ST8SIA3 FBXW4 0610009D07RIK FUT9 CUL7 BAT1A B4GALT1 BMPR1A EXT2 ADCK1 POP5 RNGTT MTIF3 DUT BAT4 PRKCB1 SMG5 DUSP12 AP4B1 ARID3B PAK1 AIP QK MAP2K1 PDK3 PRKAA1 AHSA1 UBL7 IBTK SUCLA2 ZBTB17 PLOD3 ST6GAL1 C230081A13RIK CAP1 PSMB7 SENP3 SNRPE LIG3 CASP8AP2 RARG TCF4 SNRPD1 …
19538	protein metabolic process	6.1863e-36	1180/4600 25.6%	2710/14007 19.3%	PCMTD2 FBXW8 UBE2G1 PEX13 APOE FZR1 EPHX1 IRF3 MEST UBFD1 CPZ EIF4E3 EXT1 OGFOD2 IRAK1 C1QC CTSD UBE2O AGRN FKBP2 TGFBR1 IRF7 PRSS36 PUM1 RPS6KB1 RAPGEF4 GSK3B SEP15 ACAT2 ST8SIA3 FBXW4 FUT9 SPCS2 CUL7 SUPT16H B4GALT1 BMPR1A NRBP1 EXT2 ADCK1 CAMK1G CRY1 P4HB RNGTT MTIF3 PRKCB1 PCTK1 DDAH1 DUSP12 AP4B1 PAK1 AIP QK MAP2K1 PDK3 PRKAA1 HARS2 AHSA1 UBL7 IBTK PLOD3 ST6GAL1 C230081A13RIK CAP1 PPIG PSMB7…
43283	biopolymer metabolic process	4.654e-35	1612/4600 35.0%	3924/14007 28.0%	CPSF3 DUS3L ERCC5 FZR1 RBM17 UBFD1 WDR4 IRAK1 TOP2B IRF7 TGFBR1 RPS6KB1 NKX6-2 RAPGEF4 ACAT2 0610009D07RIK FBXW4 ST8SIA3 CUL7 FUT9 BAT1A B4GALT1 BMPR1A ADCK1 POP5 RNGTT DUT BAT4 PRKCB1 SMG5 DUSP12 ARID3B PAK1 QK MAP2K1 PRKAA1 PDK3 UBL7 IBTK ST6GAL1 PLOD3 ZBTB17 C230081A13RIK PSMB7 SENP3 SNRPE LIG3 CASP8AP2 RARG TCF4 SNRPD1 RBX1 EPHA7 HHEX ZFHX3 SGSM3 HIP2 ELF5 DCP2 CHI3L1 NOLA3 SMARCAL1 STAT4 EBF…
51179	localization	4.5457e-33	1123/4600 24.4%	2588/14007 18.4%	M6PR EPN1 TMEM104 TMEM37 PEX13 APOE RPAIN RFC1 TRP53 SLC30A4 TSPAN5 STAM SLC26A4 TOP2B RAB3IP C1QC SLC25A11 ATP9A TGFBR1 VTI1B LIN7B RPUSD1 KCNB1 RAPGEF4 ANK ERGIC1 SLC25A23 GSK3B ATP2B1 RANBP1 SYNGR1 ATP6AP1 ARL2 GAP43 CUL7 CHKA SPIN1 B4GALT1 PACSIN1 FNBP1 GLRA2 SEC61A2 SCAMP5 ATP6V1B2 GABRA5 SLC38A2 VPS4A SNAPAP CLCN4-2 PRKCB1 NXF1 SVOP AMN MYO1E LAPTM4A STX3 AP4B1 ORMDL1 SNX5 CYB5B QK SRP19 TX…
44260	cellular macromolecule metabolic process	2.3428e-32	1140/4600 24.7%	2643/14007 18.8%	PCMTD2 FBXW8 UBE2G1 PEX13 APOE FZR1 EPHX1 IRF3 MEST UBFD1 CPZ EIF4E3 EXT1 IRAK1 C1QC CTSD UBE2O AGRN FKBP2 TGFBR1 IRF7 PRSS36 PUM1 RPS6KB1 RAPGEF4 GSK3B SEP15 ACAT2 ST8SIA3 FBXW4 FUT9 SPCS2 CUL7 SUPT16H B4GALT1 BMPR1A NRBP1 EXT2 ADCK1 CAMK1G CRY1 P4HB RNGTT MTIF3 PRKCB1 PCTK1 DDAH1 DUSP12 PAK1 AIP QK MAP2K1 PDK3 PRKAA1 HARS2 AHSA1 UBL7 IBTK PLOD3 ST6GAL1 C230081A13RIK CAP1 PPIG PSMB7 IFNAR1 STK11…
44267	cellular protein metabolic process	8.0091e-32	1124/4600 24.4%	2606/14007 18.6%	PCMTD2 FBXW8 UBE2G1 PEX13 APOE FZR1 EPHX1 IRF3 MEST UBFD1 CPZ EIF4E3 EXT1 IRAK1 C1QC CTSD UBE2O AGRN FKBP2 TGFBR1 IRF7 PRSS36 PUM1 RPS6KB1 RAPGEF4 GSK3B SEP15 ACAT2 ST8SIA3 FBXW4 FUT9 SPCS2 CUL7 SUPT16H B4GALT1 BMPR1A NRBP1 EXT2 ADCK1 CAMK1G CRY1 P4HB RNGTT MTIF3 PRKCB1 PCTK1 DDAH1 DUSP12 PAK1 AIP QK MAP2K1 PDK3 PRKAA1 HARS2 AHSA1 UBL7 IBTK PLOD3 ST6GAL1 C230081A13RIK CAP1 PPIG PSMB7 IFNAR1 STK11…
6810	transport	5.2552e-31	985/4600 21.4%	2239/14007 15.9%	M6PR EPN1 TMEM37 TMEM104 PEX13 APOE RPAIN RFC1 TRP53 SLC30A4 STAM SLC26A4 RAB3IP C1QC SLC25A11 ATP9A VTI1B LIN7B RPUSD1 KCNB1 RAPGEF4 ANK ERGIC1 GSK3B SLC25A23 ATP2B1 RANBP1 SYNGR1 ATP6AP1 ARL2 CUL7 CHKA SPIN1 B4GALT1 PACSIN1 FNBP1 GLRA2 SCAMP5 SEC61A2 ATP6V1B2 GABRA5 SLC38A2 VPS4A SNAPAP CLCN4-2 NXF1 PRKCB1 SVOP LAPTM4A MYO1E STX3 AP4B1 ORMDL1 SNX5 CYB5B QK SRP19 TXLNA UBL7 RAB10 HIP1R PITPNM2 T…
GO ONTOLOGY: MOLECULAR FUNCTION
16526	G-protein coupled receptor activity	0	67/5030 1.3%	1722/15234 11.3%	CALCRL NTSR1 DRD4 GPR17 GPR83 NPR2 OXTR HAS1 GRK4 CELSR2 HTR2C GPR45 GRM7 F3 GPR56 GPR153 CELSR3 LPHN3 PGD CRHR1 EDG2 TUB GPR22 ID3 LPHN1 GPR158 PPARD HRH3 MRGPRF CX3CR1 ADORA2A CNR1 EDG8 GPR26 CHRM4 LANCL1 CRCP DRD1A GPR115 F2R TM2D1 GPR88 P2RY5 SPR GUCY2G NTSR2 HTR2A GPER GPR37 GABBR1 GPRC5B TMEM11 GRM5 GPR124 CCKBR OMG DARC EDNRB LYPD1 FZD1 GPR3 SLC19A2 EDG1 SORT1 GPR37L1 OPRL1 GPR85
4984	olfactory receptor activity	0	2/5030 0.0%	1163/15234 7.6%	F3 ID3
1584	rhodopsin-like receptor activity	0	46/5030 0.9%	1506/15234 9.8%	DRD1A NTSR1 GPR83 DRD4 GPR17 HAS1 OXTR NPR2 F2R GPR88 P2RY5 HTR2C GPR45 F3 SPR GUCY2G GPR153 NTSR2 PGD EDG2 HTR2A GPER GPR22 TUB GPR37 ID3 CCKBR OMG DARC EDNRB PPARD HRH3 GPR3 MRGPRF CX3CR1 ADORA2A CNR1 SLC19A2 EDG1 SORT1 EDG8 GPR37L1 OPRL1 GPR26 CHRM4 GPR85
4888	transmembrane receptor activity	0	147/5030 2.9%	2011/15234 13.2%	GHR PTCHD1 SFRP1 FGFR3 DRD4 GPR17 GPR83 OXTR HAS1 DDR2 PRLR HTR2C F3 STAM LOXL3 LGALS3BP GPC1 LPHN3 PGD TGFBR1 CRHR1 CHRNA4 TUB ID3 GABRD GRIN2C LPHN1 GPR158 SCARF1 MAL MRGPRF CNR1 CHRM4 BMPR1A GLRA2 RSPO2 GABRA5 EPOR SCARF2 GPR115 TM2D1 F2R TNFRSF1A GABRG1 P2RY5 GUCY2G FLT1 EFEMP2 MYOC TLR2 NTSR2 HTR2A GPR37 GABBR1 TMEM11 GRM5 GPR124 GABRA1 IFNAR1 EDNRB ACVR2B LYPD1 TRFR2 FZD1 TRPV4 SLC19A2 SORT…
4872	receptor activity	0	379/5030 7.5%	2761/15234 18.1%	9330182L06RIK TRPM2 PTPRT M6PR CRY2 CD93 DRD4 OXTR ROBO1 SPCS3 SSR1 HTR2C IRAK1 STAM TNFRSF19 LGALS3BP NR0B2 GPC1 PPFIBP2 MMD2 TGFBR1 BZRAP1 ITGA6 ABCC8 NARG1 LGR4 EPS15L1 GABRD GABARAPL1 GRIN2C RYR3 LPHN1 SYP MED13L SORCS2 GPR158 MERTK BCAP29 PLXNA2 MRGPRF IRAK1BP1 CNR1 LETMD1 ATP6AP2 PTPRF SEMA4G NRBP1 BMPR1A CHRM4 GLRA2 NR2F6 CRY1 UNC13B GABRA5 EPOR PHB2 MS4A1 PRKCB1 GPR115 GABRG1 P2RY5 AMN GA…
4871	signal transducer activity	0	461/5030 9.1%	2952/15234 19.3%	PTPRT 9330182L06RIK GNG13 M6PR ARNT2 SSR1 ROBO1 IRAK1 STAM NR0B2 AGRN PPFIBP2 TGFBR1 LGR4 EPS15L1 GABARAPL1 GRIN2C LPHN1 GNA13 MRGPRF LETMD1 SEMA4G BMPR1A NRBP1 GLRA2 NR2F6 CRY1 GABRA5 PRKCB1 GABRG1 WNT7A AMN GATM RGS10 ITGA7 GABBR1 SCARB2 GPR124 SEZ6L2 AMOT GABRA1 GRINL1A IFNAR1 PER3 ARHGEF11 ACVR2B PLCL2 FZD1 TRFR2 SLC19A2 RARG RRBP1 GABRA3 TCF4 PRKCI ADIPOR1 SIRPA ANKHD1 EPHA7 NTSR1 PPP4C GRK4…
60089	molecular transducer activity	0	461/5030 9.1%	2952/15234 19.3%	PTPRT 9330182L06RIK GNG13 M6PR ARNT2 SSR1 ROBO1 IRAK1 STAM NR0B2 AGRN PPFIBP2 TGFBR1 LGR4 EPS15L1 GABARAPL1 GRIN2C LPHN1 GNA13 MRGPRF LETMD1 SEMA4G BMPR1A NRBP1 GLRA2 NR2F6 CRY1 GABRA5 PRKCB1 GABRG1 WNT7A AMN GATM RGS10 ITGA7 GABBR1 SCARB2 GPR124 SEZ6L2 AMOT GABRA1 GRINL1A IFNAR1 PER3 ARHGEF11 ACVR2B PLCL2 FZD1 TRFR2 SLC19A2 RARG RRBP1 GABRA3 TCF4 PRKCI ADIPOR1 SIRPA ANKHD1 EPHA7 NTSR1 PPP4C GRK4…
16503	pheromone receptor activity	1.9526e-17	0/5030 0.0%	110/15234 0.7%	-
3823	antigen binding	6.5233e-16	1/5030 0.0%	111/15234 0.7%	H2-AB1
5549	odorant binding	1.3317e-15	0/5030 0.0%	99/15234 0.6%	-
GO ONTOLOGY: CELLULAR COMPONENT
31224	intrinsic to membrane	3.547e-34	1471/4591 32.0%	5516/13972 39.4%	C630035N08RIK M6PR TMEM104 TMEM37 PEX13 PODXL2 TMEM184B EPHX1 MEST 4933403F05RIK RFC1 EXT1 LRRN2 SLC30A4 TSPAN5 CEND1 SLC26A4 YIPF3 JPH4 SLC25A11 ATP9A TGFBR1 VTI1B CML1 TMEM24 DERL2 KCNB1 ANK TMEM161A ERGIC1 SLC25A23 HHATL CNIH4 SPG3A 0610007L01RIK ATP2B1 ACAT2 CLDN5 SYNGR1 ATP6AP1 HSD17B12 ST8SIA3 ODZ4 GHITM FUT9 SPCS2 CHKA MRGPRF SPIN1 LETMD1 B4GALT1 D10BWG1379E BMPR1A EXT2 GLRA2 SEC61A2 SCAMP…
16021	integral to membrane	4.9635e-34	1470/4591 32.0%	5506/13972 39.4%	C630035N08RIK M6PR TMEM104 TMEM37 PEX13 PODXL2 TMEM184B EPHX1 MEST 4933403F05RIK RFC1 EXT1 LRRN2 SLC30A4 TSPAN5 CEND1 SLC26A4 YIPF3 JPH4 SLC25A11 ATP9A TGFBR1 VTI1B CML1 TMEM24 DERL2 KCNB1 ANK TMEM161A ERGIC1 SLC25A23 HHATL CNIH4 SPG3A 0610007L01RIK ATP2B1 ACAT2 CLDN5 SYNGR1 ATP6AP1 HSD17B12 ST8SIA3 ODZ4 GHITM FUT9 SPCS2 CHKA MRGPRF SPIN1 LETMD1 B4GALT1 D10BWG1379E BMPR1A EXT2 GLRA2 SEC61A2 SCAMP…
44425	membrane part	3.4859e-23	1648/4591 35.8%	5879/13972 42.0%	TMEM37 TMEM104 PODXL2 EXT1 SLC30A4 JPH4 SLC25A11 ATP9A TGFBR1 VTI1B CML1 DERL2 KCNB1 ANK ERGIC1 SLC25A23 CNIH4 HHATL 0610007L01RIK ACAT2 CLDN5 SYNGR1 ATP6AP1 HSD17B12 ODZ4 ST8SIA3 FUT9 CHKA MRGPRF B4GALT1 D10BWG1379E BMPR1A EXT2 GLRA2 SEC61A2 TSPAN14 GABRA5 BAT4 LY6A NXF1 PEX3 SVOP GGTL3 LAPTM4A STX3 ORMDL1 CYB5B PAK1 CD46 HIP1R PCDH17 5230400G24RIK ST6GAL1 CAP1 FZD1 VAPA ABCA5 TMEM49 SCN1B NCLN …
31226	intrinsic to plasma membrane	1.6923e-17	153/4591 3.3%	807/13972 5.7%	KCTD12 SLC2A4 KCTD10 KCNA1 RFC1 KCNC3 ABCC1 KCTD21 F3 SLC18A3 OPRS1 SLC23A1 MPP3 ITGA6 KCNS1 KCNB1 ANK ID3 KCNJ9 GABRD KCNF1 ATP2B1 CAV2 SLC7A3 PAM SLC38A3 CAV1 KCNC4 PCDH10 TAP2 STXBP5 SLC31A1 SLC7A10 ITGAV SLC15A2 SYNGR3 GABRA5 MS4A1 SLC6A15 TSPAN15 TM2D1 PEX3 GABRG1 KCNAB3 SLC20A1 ITGA7 GPR37 GPAA1 SLC4A10 CD47 TMEM11 SCN2A1 KCNAB2 GABRA1 SLC6A1 SLC31A2 SLC29A2 GPC5 SLC7A1 SCN1A GABRA3 NLGN1 K…
5887	integral to plasma membrane	4.6737e-17	152/4591 3.3%	797/13972 5.7%	KCTD12 SLC2A4 KCTD10 KCNA1 RFC1 KCNC3 ABCC1 KCTD21 F3 SLC18A3 OPRS1 SLC23A1 MPP3 ITGA6 KCNS1 KCNB1 ANK ID3 KCNJ9 GABRD KCNF1 ATP2B1 CAV2 SLC7A3 PAM SLC38A3 CAV1 KCNC4 PCDH10 TAP2 STXBP5 SLC31A1 SLC7A10 ITGAV SLC15A2 SYNGR3 GABRA5 MS4A1 SLC6A15 TSPAN15 TM2D1 PEX3 GABRG1 KCNAB3 SLC20A1 ITGA7 GPR37 GPAA1 SLC4A10 CD47 TMEM11 SCN2A1 KCNAB2 GABRA1 SLC6A1 SLC31A2 SLC29A2 GPC5 SLC7A1 SCN1A GABRA3 NLGN1 K…
44459	plasma membrane part	1.338e-12	299/4591 6.5%	1273/13972 9.1%	GNG13 KCTD12 CADM3 SORBS3 KCTD10 NECAP1 RFC1 ABCC1 HTR2C ILK CABP1 SLC18A3 FLNB SLC23A1 LIN7B ITGA6 ASH1L TJAP1 KCNB1 ANK GABRD KCNF1 FAT1 ATP2B1 GNAT1 CAV2 CLDN5 SYP MDGA1 PAM H2-DMA GNA13 CAV1 CDH24 STXBP5 RNF31 SLC15A2 SYNGR3 DTNA GABRA5 MS4A1 LY6A TSPAN15 PEX3 GABRG1 AMOTL1 LIMK1 ITGA7 PAK1 SLC30A5 GNB5 TBL1XR1 HIP1R CD47 LIN7C GABRA1 AMOT ZYX SLC6A1 FUZ GPC5 GABRA3 TJP1 CALB2 NLGN1 KCNJ16 SL…
5882	intermediate filament	3.1094e-08	10/4591 0.2%	118/13972 0.8%	NEFL VIM LMNB2 CLIP1 NEFM BFSP2 KRT1 MYO5A EIF6 KRT222
5886	plasma membrane	4.667e-08	457/4591 9.9%	1726/13972 12.3%	PTPRT GNG13 CADM3 SORBS3 RFC1 FLNB LIN7B KCNB1 ANK CRYAB ATP2B1 FAT1 CLDN5 GNA13 CAV1 B4GALT1 RNF31 CAMK1G SLC15A2 SYNGR3 GABRA5 SLC38A2 LY6A PEX3 GABRG1 VEZT ITGA7 PAK1 CALM2 HIP1R SCARB2 GPR124 LY6E AMOT GABRA1 SLC6A1 FUZ SLC19A2 GABRA3 CALB2 SLC27A4 SIRPA SLC9A1 L1CAM SLC29A1 GRK4 SLC6A9 MET SGSM3 NCAM1 ICAM5 PTPRR IPO8 TGFB1I1 AQP4 GNAQ GNB2 ITGA3 SLC27A1 GABRG2 LMO7 RIC8 SCN9A CSPG4 TLN1 HPC…
45111	intermediate filament cytoskeleton	4.7789e-08	11/4591 0.2%	121/13972 0.8%	NEFL VIM LMNB2 NDEL1 CLIP1 NEFM BFSP2 KRT1 MYO5A EIF6 KRT222
16020	membrane	5.8426e-07	2170/4591 47.2%	7082/13972 50.6%	EPN1 TMEM104 TMEM37 PODXL2 CORO1A EXT1 SLC30A4 JPH4 FKBP2 SLC25A11 ATP9A NOXO1 TGFBR1 VTI1B CML1 DERL2 RAPGEF4 KCNB1 ANK ADD2 ERGIC1 SLC25A23 HHATL CNIH4 0610007L01RIK ACAT2 CLDN5 SYNGR1 ATP6AP1 HSD17B12 ST8SIA3 ODZ4 FUT9 CAR4 GAP43 CUL7 CHKA MRGPRF B4GALT1 FNBP1 D10BWG1379E BMPR1A EXT2 GLRA2 SEC61A2 STOML2 TSPAN14 GABRA5 SLC38A2 SNAPAP BAT4 PRKCB1 NXF1 LY6A PEX3 SVOP MYO1E GGTL3 LAPTM4A STX3 AP4…
SM110 (Hypothalamus) GO Analysis
GO ID	GO TERM	P-VALUE	CLUSTER FREQUENCY1	TOTAL FREQUENCY2	GENES
GO ONTOLOGY: BIOLOGICAL PROCESS
8152	metabolic process	1.8319e-74	2652/4486 59.1%	6675/14008 47.6%	IFT88 CPSF3 ATPIF1 GSTP1 DUS3L APOE FZR1 ERCC5 GTF2H1 RBM17 UBFD1 CDYL OGFOD2 WDR4 IRAK1 PHYH TOP2B FKBP2 ATP9A TGFBR1 PUM1 RPS6KB1 NKX6-2 AS3MT ALDH9A1 ZFP161 AK3 ATP6AP1 PRPSAP2 HSD17B12 STK32A FBXW4 ST8SIA3 PIGB 0610009D07RIK FUT9 TLE4 CAR4 CUL7 CHKA BAT1A BMPR1A DTYMK EXT2 ADCK1 RDH13 POP5 RNGTT MTIF3 DUT BAT4 PRKCB1 GGTL3 SMG5 DUSP12 INSR CYB5B PAK1 AIP QK MAP2K1 PDK3 PRKAA1 AHSA1 GSTM4 UBL7…
					KRF MRPL16 PCSK4 PMVK PER1 NFKB1 CNOT3 SUMO3 IDH3G FDX1 ATF4 CLTC LYPLA2 RPP25 GLO1 ZFP628 KLF16 EMG1 SF3A1 CCK APEX1 ARSA ARPC5L TBK1 C330002I19RIK DUSP22 LSM8 MCM8 RGS16 LGMN MYBBP1A VBP1 EP300 MGEA5 PTPRD PIP5K3 CDO1 PPM1G DPF2 PTPN12 SCYL1 NDUFB9 ZFP444 ZDHHC17 HIST1H1C ICT1 UQCRQ GTF3C5 DR1 POLR2F CCT7 MSRB3 MRPL17 THOC3 AARSD1 MRPS14 CCRK MTMR6 DPP10 TBCC GCS1 PALM MTF1 EID1 TTLL1 PCX GAL H…
44238	primary metabolic process	9.6206e-66	2404/4486 53.5%	6007/14008 42.8%	IFT88 CPSF3 ATPIF1 DUS3L APOE FZR1 ERCC5 GTF2H1 RBM17 UBFD1 CDYL OGFOD2 WDR4 IRAK1 PHYH TOP2B FKBP2 TGFBR1 PUM1 RPS6KB1 NKX6-2 ALDH9A1 ZFP161 AK3 ATP6AP1 PRPSAP2 HSD17B12 STK32A FBXW4 ST8SIA3 PIGB 0610009D07RIK FUT9 TLE4 CUL7 CHKA BAT1A BMPR1A DTYMK EXT2 ADCK1 POP5 RNGTT MTIF3 DUT BAT4 PRKCB1 SMG5 DUSP12 INSR PAK1 AIP QK MAP2K1 PDK3 PRKAA1 AHSA1 UBL7 HERC2 IBTK SUCLA2 ZBTB17 PLOD3 AXL FASN CAP1 P…
44237	cellular metabolic process	1.4851e-65	2404/4486 53.5%	6011/14008 42.9%	IFT88 CPSF3 ATPIF1 GSTP1 DUS3L APOE FZR1 ERCC5 GTF2H1 RBM17 UBFD1 CDYL WDR4 IRAK1 PHYH TOP2B FKBP2 TGFBR1 PUM1 RPS6KB1 NKX6-2 ALDH9A1 ZFP161 AK3 ATP6AP1 PRPSAP2 HSD17B12 STK32A FBXW4 ST8SIA3 PIGB 0610009D07RIK FUT9 TLE4 CAR4 CUL7 CHKA BAT1A BMPR1A DTYMK EXT2 ADCK1 POP5 RNGTT MTIF3 DUT BAT4 PRKCB1 GGTL3 SMG5 DUSP12 INSR PAK1 AIP QK MAP2K1 PDK3 PRKAA1 AHSA1 GSTM4 UBL7 HERC2 LYSMD2 IBTK SUCLA2 ZBTB1…
43170	macromolecule metabolic process	1.3694e-49	2085/4486 46.4%	5233/14008 37.3%	IFT88 CPSF3 DUS3L APOE FZR1 ERCC5 GTF2H1 RBM17 UBFD1 CDYL OGFOD2 WDR4 IRAK1 TOP2B FKBP2 TGFBR1 PUM1 RPS6KB1 NKX6-2 ZFP161 STK32A FBXW4 ST8SIA3 PIGB 0610009D07RIK FUT9 TLE4 CUL7 BAT1A BMPR1A EXT2 ADCK1 POP5 RNGTT MTIF3 DUT BAT4 PRKCB1 SMG5 DUSP12 INSR PAK1 AIP QK MAP2K1 PDK3 PRKAA1 AHSA1 UBL7 HERC2 IBTK SUCLA2 ZBTB17 PLOD3 AXL CAP1 PSMB7 SENP3 SNRPE SNRPD1 RBX1 PIAS2 PPIL1 SEP2 ZFHX3 HIP2 SGSM3 CA…
15031	protein transport	1.9273e-35	356/4486 7.9%	631/14008 4.5%	COG1 M6PR CRY2 PEX13 SNX3 RPAIN RAB15 XPO5 NECAP1 SCFD1 EXOC5 RAB34 TOMM7 TRP53 PEX14 SEC61A1 SYNGR2 PITPNM1 SCFD2 STAM NUP155 GGA1 RAB6B SSR2 GIPC1 YWHAH LIN7B TACC3 VTI1B SNX4 PEX16 GSK3B BET1 VTI1A RHOT1 SYP 2310007F21RIK YIPF5 SYNGR1 TMED9 BCAP29 YWHAQ ARL2 STXBP4 H2-DMA STXBP5 ARCN1 POM121 AP3S2 SLC15A2 SCAMP5 RAB27A VPS4A RAB1 RRAD SNX16 TLOC1 TSG101 ATG4B STX2 AP2M1 SNX1 HGS APBA2 RPH3A TM…
33036	macromolecule localization	8.634e-35	395/4486 8.8%	726/14008 5.1%	CADM3 M6PR PEX13 RPAIN SNX3 XPO5 SCFD1 TRP53 STAM GGA1 YWHAH VTI1B LIN7B GSK3B BET1 RHOT1 YIPF5 SYNGR1 ARL2 STXBP4 SCAMP5 SLC15A2 VPS4A RAB27A TLOC1 AP2M1 AMN RPH3A 4930455C21RIK SNX2 SNX5 QK SRP19 FKBP4 UBL7 RAB10 RAB2 FMR1 TIMM10 CADPS2 RAB9B HSPA9 RAB14 NECAP2 YWHAZ RAB7 VPS18 IPO13 VPS29 AKAP7 LRBA CHMP1B VANGL2 RAB33A TOB1 MRPL45 GGA3 IPO8 RAB3B AB182283 TMED2 NAPA NAPG SEC22A KPNB1 ICMT GOL…
8104	protein localization	2.847e-33	382/4486 8.5%	704/14008 5.0%	COG1 M6PR CADM3 CRY2 PEX13 SNX3 RAB15 RPAIN XPO5 NECAP1 SCFD1 EXOC5 RAB34 TOMM7 TRP53 PEX14 SEC61A1 SYNGR2 PITPNM1 SCFD2 STAM NUP155 GGA1 RAB6B SSR2 GIPC1 YWHAH LIN7B TACC3 VTI1B SNX4 PEX16 GSK3B BET1 VTI1A RHOT1 SYP 2310007F21RIK YIPF5 SYNGR1 TMED9 BCAP29 YWHAQ ARL2 STXBP4 H2-DMA STXBP5 ARCN1 POM121 AP3S2 SLC15A2 SCAMP5 RAB27A VPS4A RAB1 RRAD SNX16 TLOC1 TSG101 ATG4B STX2 AP2M1 SNX1 HGS AMN APBA…
45184	establishment of protein localization	6.2007e-33	362/4486 8.0%	659/14008 4.7%	COG1 M6PR CRY2 PEX13 SNX3 RPAIN RAB15 XPO5 NECAP1 SCFD1 EXOC5 RAB34 TOMM7 TRP53 PEX14 SEC61A1 SYNGR2 PITPNM1 SCFD2 STAM NUP155 GGA1 RAB6B SSR2 GIPC1 YWHAH LIN7B TACC3 VTI1B SNX4 PEX16 GSK3B BET1 VTI1A RHOT1 SYP 2310007F21RIK YIPF5 SYNGR1 TMED9 BCAP29 YWHAQ ARL2 STXBP4 H2-DMA STXBP5 ARCN1 POM121 AP3S2 SLC15A2 SCAMP5 RAB27A VPS4A RAB1 RRAD SNX16 TLOC1 TSG101 ATG4B STX2 AP2M1 SNX1 HGS APBA2 RPH3A TM…
43283	biopolymer metabolic process	2.8096e-31	1561/4486 34.7%	3928/14008 28.0%	CPSF3 DUS3L ERCC5 FZR1 GTF2H1 RBM17 UBFD1 CDYL WDR4 IRAK1 TOP2B TGFBR1 RPS6KB1 NKX6-2 ZFP161 PIGB 0610009D07RIK ST8SIA3 FBXW4 STK32A TLE4 CUL7 FUT9 BAT1A BMPR1A ADCK1 POP5 RNGTT DUT BAT4 PRKCB1 SMG5 DUSP12 INSR PAK1 QK MAP2K1 PRKAA1 PDK3 UBL7 IBTK HERC2 PLOD3 ZBTB17 AXL PSMB7 SENP3 SNRPE SNRPD1 RBX1 PPIL1 PIAS2 ZFHX3 SGSM3 HIP2 ELF5 DCP2 POLD1 CHI3L1 NOLA3 SMARCAL1 RAD52 UBE2B SNAPC1 MAP3K1 CDK7 …
6810	transport	1.7381e-30	964/4486 21.4%	2241/14008 15.9%	M6PR EPN1 PEX13 APOE RPAIN RFC1 TRP53 STAM SLC25A11 ATP9A VTI1B LIN7B RPUSD1 KCNB1 ANK ERGIC1 GSK3B SLC25A23 ATP2B1 RANBP1 SYNGR1 ATP6AP1 ARL2 CUL7 CHKA STXBP4 SPIN1 FNBP1 GLRA2 SCAMP5 ATP6V1B2 GABRA5 GHRH SLC38A2 VPS4A SNAPAP CLCN4-2 PRKCB1 SVOP LAPTM4A MYO1E SNX5 CYB5B QK SRP19 TXLNA UBL7 RAB10 HIP1R SLC8A3 PITPNM2 TIMM10 FMR1 GABRA1 CAP1 ABCA5 RAB9B SCN1B SLC23A2 RALBP1 SLC27A4 RAB14 NECAP2 AT…
GO ONTOLOGY: MOLECULAR FUNCTION
3824	catalytic activity	1.8257e-38	1964/4909 40.0%	4953/15232 32.5%	RNPEPL1 CPSF3 GSTP1 DUS3L ERCC5 METTL9 CDYL OGFOD2 PHYH IRAK1 TOP2B FKBP2 ATP9A TGFBR1 RPS6KB1 AS3MT ALDH9A1 AK3 PRPSAP2 ATP6AP1 HSD17B12 PIGB ST8SIA3 STK32A CAR4 FUT9 CHKA BAT1A BMPR1A DTYMK EXT2 ADCK1 RDH13 POP5 RNGTT ABHD2 DUT PRKCB1 GGTL3 DUSP12 DHX33 INSR PAK1 6430573F11RIK AIP MAP2K1 PRKAA1 PDK3 GSTM4 HERC2 SUCLA2 PLOD3 AXL FASN BMS1 PSMB7 NIT1 CAP1 NT5C2 SENP3 ABCA5 SH3GL2 SLC27A4 2700097O…
5488	binding	1.6191e-37	3537/4909 72.0%	9850/15232 64.6%	IFT88 CPSF3 EPN1 PODXL2 APOE GTF2H1 RBM17 CDYL PHYH TOP2B SLC25A11 ATP9A TGFBR1 VTI1B PUM1 RPS6KB1 KCNB1 ZFP161 AK3 PRPSAP2 CUL7 GAP43 NIP7 BAT1A BMPR1A DTYMK ADCK1 GABRA5 MTIF3 TBC1D13 BAT4 LY6A LRCH1 DHX33 1300018I05RIK PAK1 AIP QK SRP19 AHSA1 4922503N01RIK IBTK JAKMIP1 AXL FMR1 GPATCH1 ABCA5 SCN1B SNRPE ERAL1 SH3GL2 RAB14 ADIPOR1 RLBP1 TRIM9 ELF5 DCP2 KTN1 POLD1 ZFP622 CHI3L1 MTHFSD UBE2B UGDH…
					FARSA TRIM24 DDX1 EXOSC9 SNAP29 RPL22 NRIP3 GMCL1 BAG3 PFDN2 ASXL1 NTNG1 SKI MAPKAPK2 BTBD3 ITM2B RAD9 NDUFA10 CRY2 CD93 ADI1 PCP4 SOD1 ZFP105 SSR2 HYOU1 ZFP12 DNAJC16 DAGLB HSP90AB1 RNF167 EIF1 SNX4 MAML3 TUBB3 DHX38 PYGB RPL37A MPI VAMP8 CAV2 ACTA1 KAZALD1 FBXO6 6030490I01RIK H2-DMA STXBP5 ARL3 AP3S2 CDC42BPB CTTN EG210583 PHF12 MYH10 RRAD TRIM66 TSPAN4 SNX1 FKBP1A ZDHHC1 DNM3 SMARCAD1 PEG3 CCN…
166	nucleotide binding	6.7858e-29	792/4909 16.1%	1772/15232 11.6%	DUS3L RBM17 RFC1 DOCK9 IRAK1 CDKL1 TOP2B ATP9A TGFBR1 RPS6KB1 RPUSD1 GSK3B SPG3A ATP2B1 ZCRB1 AK3 ATP6AP1 0610009D07RIK STK32A ARL2 CHKA BAT1A BMPR1A DTYMK ADCK1 ATAD1 CAMK1G CRY1 ATP6V1B2 ACTR1B VPS4A PCTK1 PRKCB1 MYO1E DHX33 INSR PAK1 MAP2K1 PRKAA1 PDK3 ACADSB RAB10 SUCLA2 AXL ACVR2B STK11 ABCA5 RAB9B ERAL1 PNPO SLC27A4 RAB14 RAB7 GTPBP2 IGF2BP2 NCAM1 ATP13A2 2310067B10RIK SPAST NTRK3 POLD1 ADC…
5515	protein binding	1.7062e-24	1749/4909 35.6%	4540/15232 29.8%	PODXL2 APOE PHYH IRAK1 TGFBR1 VTI1B KCNB1 ADD2 ZFP161 TLE4 CUL7 GAP43 CHKA FNBP1 TSN KLHL2 SNAPAP TBC1D13 BAT4 PRKCB1 CCND2 LRCH1 MYO1E INSR PAK1 AIP 4931406I20RIK AHSA1 HIP1R IBTK PCDH17 ZBTB17 JAKMIP1 FMR1 TRIM32 CAP1 SENP3 RNF208 SIPA1L2 ZFP106 SH3GL2 ADIPOR1 YWHAZ MARCKSL1 RBX1 MPP1 SEP2 TRIM9 SGSM3 HHIP 2900011O08RIK KTN1 HS1BP3 TMED2 RAD52 UBE2B MAP3K1 PIP5K1A NPPC C1D TPRKB GABRG2 DNAJA2 L…
17076	purine nucleotide binding	1.9475e-21	693/4909 14.1%	1588/15232 10.4%	GNL3L HSPA4L DUS3L KTI12 STCH RFC1 DOCK9 PAK3 HSP90B1 IRAK1 CDKL1 TOP2B SEPHS2 PEO1 HSPA5 ATP9A TGFBR1 RPUSD1 DLD RPS6KB1 PDK1 GSK3B RASL11A PDPK1 SPG3A DYNC1H1 RHOT1 ATP2B1 WNK1 AK3 ATP6AP1 STK32A ABL2 ARL2 CHKA GNA13 BAT1A ERCC3 BRIP1 ITPKA BMPR1A DTYMK ATAD1 ADCK1 CLK4 RECQL5 CAMK1G CABC1 ATP6V1B2 ACTR1B TESK2 RAB27A VPS4A PRKCB1 PCTK1 PSMC3 MAP3K3 OXSM MYO1E DHX33 INSR PAK1 LONP2 NIN MAP2K1 F…
3723	RNA binding	4.3433e-19	262/4909 5.3%	499/15232 3.2%	MSI2 RBM43 CPSF3 RPS3 2010003O18RIK HNRPLL XPO5 EIF3K RBM17 ZFP346 TIA1 RAD21 NOL6 CPSF6 PNO1 STAU2 HTATSF1 MKI67IP CPSF4 PPIL4 PUM1 RBM18 FUS RBM4 MRPS17 ZCRB1 DAZAP1 SAFB2 SEPSECS SNRPB LSM3 0610009D07RIK BRF1 2610027L16RIK NIP7 BAT1A TSN RBM5 HNRPDL SFRS4 LSM4 AQR BICC1 PRPF8 ADAR PAPOLA TIAL1 ELAVL3 QK SRP19 FXR2 DDX28 ZCCHC17 JAKMIP1 KHDRBS1 TNRC4 DHX30 FMR1 SMN1 SRRM1 SF4 RC3H1 SNRPE ERAL1 …
30554	adenyl nucleotide binding	1.3444e-12	544/4909 11.0%	1293/15232 8.4%	HSPA4L DUS3L KTI12 STCH RFC1 PAK3 HSP90B1 IRAK1 CDKL1 TOP2B SEPHS2 PEO1 HSPA5 ATP9A TGFBR1 DLD RPS6KB1 RPUSD1 PDK1 GSK3B PDPK1 DYNC1H1 ATP2B1 WNK1 AK3 ATP6AP1 STK32A ABL2 CHKA BAT1A ERCC3 ITPKA BRIP1 BMPR1A DTYMK CLK4 ADCK1 ATAD1 RECQL5 CAMK1G CABC1 ATP6V1B2 ACTR1B TESK2 VPS4A PRKCB1 PCTK1 PSMC3 MAP3K3 OXSM MYO1E DHX33 INSR PAK1 LONP2 FKBP4 MAP2K1 PDK3 PRKAA1 ABCF1 ACADSB NDUFA13 SUCLA2 VRK3 TCP1…
16817	hydrolase activity, acting on acid anhydrides	2.1142e-12	234/4909 4.7%	478/15232 3.1%	GNG13 ABCA2 ATP6V1G2 PSMC6 LONP1 NUDT14 RFC1 RAB34 RAB6B NUDT2 ATP9A RPUSD1 TUBB3 GFM1 DHX38 DYNC1H1 CDC42 SPG3A ATP2B1 ATP6AP1 CHKA GNA13 B230380D07RIK BAT1A ERCC3 BRIP1 ACYP1 DDX19B ATAD1 ATP6V1E1 RECQL5 ERCC2 ATP6V1B2 MYH10 VPS4A RAB27A DNM1 RAB1 ABCF2 DUT MTIF2 PSMC3 ATP6V0E2 PRUNE DHX33 LONP2 KATNA1 VPS4B DHX32 ABCF1 GNB5 TBL1XR1 PSMC2 DDX28 DHX30 ABCD3 DHX57 RAB13 ABCA5 RHOU TUBB2A ATP5E AT…
8565	protein transporter activity	3.6903e-12	75/4909 1.5%	111/15232 0.7%	COG1 SNUPN KPNA4 NXT2 PEX13 ARF2 XPO5 TIMM17A TIMM17B TOMM7 RAMP2 IPO13 SEC61A1 RAB39B KPNA6 RAB11A SYBL1 RAMP1 MRPL45 GGA1 RAB6B RAB8B SEC63 IPO8 KPNA1 RAB3B RUFY1 SREBF1 STX5A SEC13 TMED9 KPNB1 RAB1B AKAP12 KDELR2 IPO4 STX12 SNX6 RAB1 TLOC1 STX2 SNX1 RANBP5 COPG RAB4A STX8 TMED1 STX4A TMED4 XPO6 SNX2 4930455C21RIK TNPO2 STX1A TMED3 RAB3A CSE1L IPO9 ARF6 SNAP23 TIMM44 RANBP9 SNAP29 COPB2 TIMM8B …
16740	transferase activity	3.6903e-12	692/4909 14.0%	1712/15232 11.2%	PCMTD2 PYGM GSTP1 ZDHHC5 RPN2 ARNT2 METTL9 2410091C18RIK CDYL KHK PAK3 ALG1 ARD1 IRAK1 CDKL1 RPO1-1 SEPHS2 RPAP1 TGFBR1 ST8SIA1 CAD DGAT2 RPS6KB1 SHMT1 AS3MT PDK1 GSK3B PDPK1 METT10D WNK1 AK3 PRPSAP2 STK32A ST8SIA3 B4GALNT4 PIGB ABL2 FUT9 CHKA 2810408M09RIK ALG13 ITPKA NAT6 DGKQ B3GAT1 NRBP1 BMPR1A DTYMK EXT2 GSTT3 ADCK1 CLK4 CAMK1G CABC1 RNGTT SAT2 TESK2 PRKCB1 PCTK1 MAP3K3 OXSM GATM FRAP1 WHSC1…
GO ONTOLOGY: CELLULAR COMPONENT
5622	intracellular	0	2850/4471 63.7%	6764/13971 48.4%	IFT88 CPSF3 ATPIF1 ERCC5 GTF2H1 RBM17 CDYL PHYH TOP2B FKBP2 SLC25A11 VTI1B RPS6KB1 ARPP21 DERL2 NKX6-2 ADD2 ERGIC1 AS3MT ARHGEF3 SLC25A23 ALDH9A1 ZFP161 SYNGR1 AK3 ATP6AP1 HSD17B12 ST8SIA3 PIGB TLE4 CUL7 GLIPR2 BAT1A TSN FNBP1 EXT2 KLHL2 POP5 STOML2 MTIF3 SNAPAP DUT TBC1D13 BAT4 PRKCB1 PEX3 CCND2 MYO1E 1300018I05RIK CYB5B PAK1 AIP QK RPS25 SRP19 PDK3 AHSA1 GSTM4 APITD1 HIP1R HERC2 IBTK SUCLA2 ZBT…
					UNC50 TIMM17A PCCB MRAS TBRG1 SHROOM2 P42POP CCT6A EXOSC3 ZCCHC8 HNF1B ATF7IP KPNA1 MYO1B CKMT1 TMEM4 NDUFA6 GAS8 BCKDHA PRDX3 AP4M1 ACADM CFL2 ETFA SYNCRIP PTGES E2F6 NR5A1 DERL1 TNRC6A NR6A1 MTX1 DDX5 TRIM28 TFRC AXIN2 CTNNA1 H13 GAL3ST1 CAPN5 RHOT2 TRF CCNDBP1 ARPC4 CALR ZDHHC16 PLEKHC1 STIM2 DDB1 CENTG1 CDC37 SLC35B3 PAPD1 NOS3 RANBP2 HNRPH1 NAP1L2 GPSM1 CITED4 ORMDL3 RAP2A ZFP260 DMAP1 DPYSL…
44424	intracellular part	0	2643/4471 59.1%	6227/13971 44.5%	IFT88 CPSF3 ATPIF1 ERCC5 GTF2H1 RBM17 CDYL PHYH TOP2B FKBP2 SLC25A11 VTI1B RPS6KB1 ARPP21 DERL2 NKX6-2 ADD2 ERGIC1 AS3MT SLC25A23 ALDH9A1 ZFP161 SYNGR1 AK3 ATP6AP1 HSD17B12 ST8SIA3 PIGB TLE4 CUL7 GLIPR2 BAT1A TSN FNBP1 EXT2 KLHL2 POP5 STOML2 MTIF3 SNAPAP DUT PRKCB1 PEX3 CCND2 MYO1E CYB5B PAK1 AIP QK RPS25 SRP19 PDK3 AHSA1 GSTM4 APITD1 HIP1R HERC2 IBTK SUCLA2 PLOD3 JAKMIP1 TIMM10 FMR1 FASN CAP1 TR…
					ZEB1 DHODH CSPG5 MDM2 NAB1 PACS1 SEC24A RPL7 PPT2 DEK DGAT2L4 SNCB MTX2 FHOD3 GCA 2010309E21RIK NAT13 RAB4A CISD2 SAR1B CST6 NUDT8 XPO6 PRPF3 CCDC56 RBBP5 MAGEE1 CSTB APC IPO9 OXA1L HIBCH CSDE1 ALDH4A1 CEPT1 LMAN1 TEKT2 HMGN1 BCAP31 TM7SF2 RANGAP1 NUPL2 RBMX PKD2 KLHDC3 SYT12 MRPL44 TSPYL2 RCN2 RHOC PGLS PLCB1 POLRMT PPP2R2B RPL31 UBQLN4 RAD23B MRPL16 JMJD6 PMVK PER1 NFKB1 CNOT3 EXTL2 IDH3G FDX1 …
5737	cytoplasm	0	1686/4471 37.7%	3523/13971 25.2%	IFT88 ATPIF1 PHYH FKBP2 SLC25A11 VTI1B RPS6KB1 ARPP21 DERL2 ERGIC1 AS3MT ALDH9A1 SLC25A23 AK3 SYNGR1 ATP6AP1 HSD17B12 PIGB ST8SIA3 CUL7 GLIPR2 FNBP1 TSN EXT2 STOML2 MTIF3 SNAPAP DUT PRKCB1 PEX3 CYB5B PAK1 QK SRP19 PDK3 AHSA1 GSTM4 IBTK HERC2 SUCLA2 PLOD3 TIMM10 FASN PSMB7 CAP1 VAPA ABCA5 TMEM49 ZFP106 NCLN SH3GL2 ATP6V0A1 SNCG SNRPD1 YWHAZ PSMD7 ZFHX3 TRIM9 MRPS35 IPO8 CRELD2 KTN1 ZRANB1 SEC22A G…
44444	cytoplasmic part	0	1339/4471 29.9%	2667/13971 19.0%	IFT88 M6PR DHRS1 ATPIF1 PEX13 EPHX1 TRP53 PHYH CTSD FKBP2 SLC25A11 VTI1B RPS6KB1 DERL2 ERGIC1 AS3MT SLC25A23 ALDH9A1 GSK3B CRYAB SEP15 PSMD3 SOD2 RANBP1 SYNGR1 AK3 ATP6AP1 HSD17B12 ST8SIA3 PIGB SPCS2 CUL7 GLIPR2 FNBP1 NRBP1 NEURL2 EXT2 P4HB SCAMP5 STOML2 VPS4A MTIF3 SNAPAP PXMP2 DUT PEX3 GCSH CYB5B PAK1 LASS4 SRP19 PDK3 AHSA1 GSTM4 TXNDC11 ACADSB RAB10 HERC2 ACAA2 SUCLA2 SCARB2 PLOD3 TIMM10 FASN …
43227	membrane-bound organelle	0	2033/4471 45.4%	4574/13971 32.7%	IFT88 CPSF3 ATPIF1 ERCC5 GTF2H1 RBM17 CDYL PHYH TOP2B FKBP2 SLC25A11 VTI1B DERL2 NKX6-2 ERGIC1 SLC25A23 ZFP161 AK3 SYNGR1 ATP6AP1 HSD17B12 PIGB ST8SIA3 TLE4 CUL7 GLIPR2 BAT1A FNBP1 TSN EXT2 POP5 STOML2 MTIF3 DUT PRKCB1 PEX3 CCND2 CYB5B PAK1 AIP QK PDK3 AHSA1 HERC2 SUCLA2 PLOD3 TIMM10 FMR1 TRIM32 SENP3 VAPA ABCA5 TMEM49 SNRPE NCLN YWHAZ SNRPD1 RBX1 PIAS2 PPIL1 SFMBT1 ZFHX3 ELF5 MRPS35 IPO8 CRELD2 …
43231	intracellular membrane-bound organelle	0	2030/4471 45.4%	4567/13971 32.6%	IFT88 CPSF3 ATPIF1 ERCC5 GTF2H1 RBM17 CDYL PHYH TOP2B FKBP2 SLC25A11 VTI1B DERL2 NKX6-2 ERGIC1 SLC25A23 ZFP161 AK3 SYNGR1 ATP6AP1 HSD17B12 PIGB ST8SIA3 TLE4 CUL7 GLIPR2 BAT1A FNBP1 TSN EXT2 POP5 STOML2 MTIF3 DUT PRKCB1 PEX3 CCND2 CYB5B PAK1 AIP QK PDK3 AHSA1 HERC2 SUCLA2 PLOD3 TIMM10 FMR1 TRIM32 SENP3 VAPA ABCA5 TMEM49 SNRPE NCLN SNRPD1 YWHAZ RBX1 PIAS2 PPIL1 SFMBT1 ZFHX3 ELF5 MRPS35 IPO8 CRELD2 …
43226	organelle	3.2914e-91	2295/4471 51.3%	5443/13971 38.9%	IFT88 CPSF3 ATPIF1 ERCC5 GTF2H1 RBM17 CDYL PHYH TOP2B FKBP2 SLC25A11 VTI1B RPS6KB1 DERL2 NKX6-2 ADD2 ERGIC1 SLC25A23 ZFP161 SYNGR1 AK3 ATP6AP1 HSD17B12 ST8SIA3 PIGB TLE4 CUL7 GLIPR2 BAT1A TSN FNBP1 EXT2 KLHL2 POP5 STOML2 MTIF3 DUT PRKCB1 PEX3 CCND2 MYO1E CYB5B PAK1 AIP QK PDK3 AHSA1 APITD1 HIP1R HERC2 SUCLA2 PLOD3 TIMM10 FMR1 CAP1 TRIM32 SENP3 TMEM49 VAPA ABCA5 SNRPE NCLN YWHAZ SNRPD1 RBX1 PIAS2 …
43229	intracellular organelle	3.6825e-91	2293/4471 51.2%	5438/13971 38.9%	IFT88 CPSF3 ATPIF1 ERCC5 GTF2H1 RBM17 CDYL PHYH TOP2B FKBP2 SLC25A11 VTI1B RPS6KB1 DERL2 NKX6-2 ADD2 ERGIC1 SLC25A23 ZFP161 SYNGR1 AK3 ATP6AP1 HSD17B12 ST8SIA3 PIGB TLE4 CUL7 GLIPR2 BAT1A TSN FNBP1 EXT2 KLHL2 POP5 STOML2 MTIF3 DUT PRKCB1 PEX3 CCND2 MYO1E CYB5B PAK1 AIP QK PDK3 AHSA1 APITD1 HIP1R HERC2 SUCLA2 PLOD3 TIMM10 FMR1 CAP1 TRIM32 SENP3 TMEM49 VAPA ABCA5 SNRPE NCLN YWHAZ SNRPD1 RBX1 PIAS2 …
5739	mitochondrion	1.8621e-53	506/4471 11.3%	895/13971 6.4%	DHRS1 ATPIF1 UQCRC2 PEO1 CTSD SLC25A11 DLD MSRB2 SHMT1 PDK1 SLC25A23 RHOT1 SOD2 MRPS33 AK3 GLOD4 CUL7 HSD17B10 TBC1D15 BCL2L1 ATP6V1E1 CABC1 STOML2 VDAC1 CPOX MTIF3 DUT PSMC3 GCSH AP2M1 OXSM GATM SAMM50 MRPS18A NDUFA9 TOMM34 4930455C21RIK DPYSL2 CYB5B MRPL40 LONP2 PDK3 ACADSB NDUFA13 HERC2 HSDL2 SUCLA2 ACAA2 MRPS9 SLC25A29 TIMM10 CS ABCD3 FAHD1 PIGY COX11 1810020G14RIK HSPA9 BNIP3L CDS2 YWHAZ NDU…
31090	organelle membrane	1.8349e-32	305/4471 6.8%	534/13971 3.8%	B4GALNT1 DHRS1 ABCA2 PEX13 ATP6V1G2 RPN2 TK2 SUMO1 NECAP1 TOMM7 PEX14 NUP155 GGA1 UQCRC2 GIPC1 SLC25A11 ST8SIA1 PEX16 BET1 SOD2 SYP ELOVL6 ST8SIA3 PIGB SPCS2 CUL7 HSD17B10 H2-DMA SLC25A10 NDUFB10 POM121 PLEKHB1 AP3S2 STOML2 VDAC1 PHB2 ICA1 PSMC3 PEX3 AP2M1 SLC35A2 COX6C SAMM50 NDUFA9 4930455C21RIK TRAPPC3 SLC25A14 CYB5B ACAT1 TRIM27 SPCS1 NDUFA13 HERC2 AAAS ACAA2 SLC25A12 SLC25A29 SLC25A40 TIMM10…
SM132 (Ventral thalamus) GO Analysis
GO ID	GO TERM	P-VALUE	CLUSTER FREQUENCY1	TOTAL FREQUENCY2	GENES
GO ONTOLOGY: BIOLOGICAL PROCESS
8152	metabolic process	2.1165e-82	2602/4338 59.9%	6675/14013 47.6%	IFT88 CPSF3 ATPIF1 DUS3L APOE ERCC5 FZR1 FAHD2A GTF2H1 RBM17 CDYL UBFD1 OGFOD2 SLC30A4 IRAK1 PHYH TOP2B FKBP2 ATP9A NUDT5 TGFBR1 PRSS36 PUM1 CML1 RPS6KB1 NKX6-2 RAPGEF4 AS3MT ALDH9A1 ZFP161 AK3 ATP6AP1 HSD17B12 ST8SIA3 FBXW4 FUT9 TLE4 CAR4 CUL7 BAT1A BMPR1A DTYMK EXT2 ADCK1 POP5 RNGTT MTIF3 DUT PRKCB1 GGTL3 SMG5 AP4B1 CYB5B PAK1 AIP QK MAP2K1 PDK3 PRKAA1 AHSA1 UBL7 HERC2 LYSMD2 IBTK SUCLA2 ZBTB17…
					30002G05RIK DPP10 PALM FOXJ1 EID1 TTLL1 UBOX5 PCX HIVEP1 ST8SIA5 OSBPL1A ATP5K BC003885 DNAJB12 DDX54 ACTR5 SMC6 TRDMT1 ST3GAL2 ADH5 TAF5L COQ7 ARAF NEK3 NFS1 HIST1H4D GSPT1 PTDSS2 TRPV2 HES6 SCD2 DNAJC11 ITPA ADAMTS19 UBE2M GOT1 ZIC3 CAMK1D JARID1B CACYBP CYLD TXNDC5 DEDD FRG1 ANAPC4 MLH3 PTK2B ELP3 ADARB2 GRID1 ST13 PIP4K2C PCCA DCP1A DDX46 VCP SNAPC5 PSMA1 BTG2 1190005F20RIK FN1 DPP8 CSK GPT1 …
44237	cellular metabolic process	2.7009e-71	2356/4338 54.3%	6010/14013 42.8%	IFT88 CPSF3 ATPIF1 DUS3L APOE ERCC5 FZR1 GTF2H1 RBM17 CDYL UBFD1 IRAK1 PHYH TOP2B FKBP2 NUDT5 TGFBR1 PRSS36 PUM1 RPS6KB1 NKX6-2 RAPGEF4 ALDH9A1 ZFP161 AK3 ATP6AP1 HSD17B12 ST8SIA3 FBXW4 FUT9 TLE4 CAR4 CUL7 BAT1A BMPR1A EXT2 DTYMK ADCK1 POP5 RNGTT MTIF3 DUT PRKCB1 GGTL3 SMG5 PAK1 AIP QK MAP2K1 PDK3 PRKAA1 AHSA1 UBL7 HERC2 LYSMD2 IBTK SUCLA2 ZBTB17 PLOD3 OTUB2 PPP1R8 C230081A13RIK AXL FASN CAP1 PSM…
44238	primary metabolic process	1.4424e-70	2351/4338 54.1%	6004/14013 42.8%	IFT88 CPSF3 ATPIF1 DUS3L APOE ERCC5 FZR1 GTF2H1 RBM17 CDYL UBFD1 OGFOD2 IRAK1 PHYH TOP2B FKBP2 NUDT5 TGFBR1 PRSS36 PUM1 RPS6KB1 NKX6-2 RAPGEF4 ALDH9A1 ZFP161 AK3 ATP6AP1 HSD17B12 ST8SIA3 FBXW4 FUT9 TLE4 CUL7 BAT1A BMPR1A EXT2 DTYMK ADCK1 POP5 RNGTT MTIF3 DUT PRKCB1 SMG5 AP4B1 PAK1 AIP QK MAP2K1 PDK3 PRKAA1 AHSA1 UBL7 HERC2 IBTK SUCLA2 ZBTB17 PLOD3 OTUB2 PPP1R8 C230081A13RIK AXL FASN CAP1 PSMB7 FZ…
43170	macromolecule metabolic process	9.2452e-57	2053/4338 47.3%	5231/14013 37.3%	IFT88 CPSF3 DUS3L APOE ERCC5 FZR1 GTF2H1 RBM17 CDYL UBFD1 OGFOD2 IRAK1 TOP2B FKBP2 TGFBR1 PRSS36 PUM1 RPS6KB1 NKX6-2 RAPGEF4 ZFP161 ST8SIA3 FBXW4 FUT9 TLE4 CUL7 BAT1A BMPR1A EXT2 ADCK1 POP5 RNGTT MTIF3 DUT PRKCB1 SMG5 AP4B1 PAK1 AIP QK MAP2K1 PDK3 PRKAA1 AHSA1 UBL7 HERC2 IBTK SUCLA2 ZBTB17 PLOD3 OTUB2 PPP1R8 C230081A13RIK AXL CAP1 PSMB7 GLT8D3 SENP3 SNRPE CASP8AP2 SNRPD1 RBX1 RPL14 PIAS2 SEP2 ZFH…
19538	protein metabolic process	1.703e-42	1150/4338 26.5%	2710/14013 19.3%	IFT88 PCMTD2 FBXW8 UBE2G1 PEX13 APOE FZR1 EPHX1 IRF3 MEST UBFD1 OGFOD2 IRAK1 CDKL1 C1QC CTSD UBE2O AGRN FKBP2 TGFBR1 PRSS36 PUM1 RPS6KB1 RAPGEF4 GSK3B SEP15 ST8SIA3 FBXW4 FUT9 SPCS2 CUL7 SUPT16H BMPR1A NRBP1 NEURL2 EXT2 ADCK1 CAMK1G CRY1 P4HB RNGTT MTIF3 PRKCB1 PCTK1 DDAH1 AP4B1 PAK1 AIP QK MYD88 MAP2K1 PDK3 PRKAA1 AHSA1 FOLH1 UBL7 HERC2 IBTK PLOD3 OTUB2 C230081A13RIK AXL CAP1 PPIG PSMB7 STK11 SE…
44260	cellular macromolecule metabolic process	4.4427e-41	1121/4338 25.8%	2643/14013 18.8%	IFT88 PCMTD2 FBXW8 UBE2G1 PEX13 APOE FZR1 EPHX1 IRF3 MEST UBFD1 IRAK1 CDKL1 C1QC CTSD UBE2O AGRN FKBP2 TGFBR1 PRSS36 PUM1 RPS6KB1 RAPGEF4 GSK3B SEP15 ST8SIA3 FBXW4 FUT9 SPCS2 CUL7 SUPT16H BMPR1A NRBP1 NEURL2 EXT2 ADCK1 CAMK1G CRY1 P4HB RNGTT MTIF3 PRKCB1 PCTK1 DDAH1 PAK1 AIP QK MYD88 MAP2K1 PDK3 PRKAA1 AHSA1 FOLH1 UBL7 HERC2 IBTK PLOD3 OTUB2 C230081A13RIK AXL CAP1 PPIG PSMB7 STK11 SENP3 DUSP7 CAS…
44267	cellular protein metabolic process	2.9564e-39	1101/4338 25.3%	2606/14013 18.5%	IFT88 PCMTD2 FBXW8 UBE2G1 PEX13 APOE FZR1 EPHX1 IRF3 MEST UBFD1 IRAK1 CDKL1 C1QC CTSD UBE2O AGRN FKBP2 TGFBR1 PRSS36 PUM1 RPS6KB1 RAPGEF4 GSK3B SEP15 ST8SIA3 FBXW4 FUT9 SPCS2 CUL7 SUPT16H BMPR1A NRBP1 NEURL2 EXT2 ADCK1 CAMK1G CRY1 P4HB RNGTT MTIF3 PRKCB1 PCTK1 DDAH1 PAK1 AIP QK MYD88 MAP2K1 PDK3 PRKAA1 AHSA1 FOLH1 UBL7 HERC2 IBTK PLOD3 OTUB2 C230081A13RIK AXL CAP1 PPIG PSMB7 STK11 SENP3 DUSP7 CAS…
43283	biopolymer metabolic process	1.6453e-35	1536/4338 35.4%	3927/14013 28.0%	PCMTD2 CPSF3 UBE2G1 FBXW8 DUS3L ERCC5 FZR1 RPAIN GTF2H1 IRF3 RBM17 RFC1 CDYL UBFD1 TRP53 IRAK1 CDKL1 TOP2B UBE2O AGRN PPFIBP2 TGFBR1 GTF2H5 RPS6KB1 NKX6-2 RAPGEF4 HIST3H2A ZFP319 GSK3B SOD2 ZCRB1 ZFP161 OSTF1 ST8SIA3 FBXW4 FUT9 TLE4 SPCS2 CUL7 CREB3L2 BAT1A SUPT16H TSHZ2 NRBP1 BMPR1A NEURL2 NR2F6 ADCK1 CAMK1G CRY1 POP5 P4HB RNGTT MXD4 DUT PRKCB1 PCTK1 SNIP1 DDAH1 SMG5 TRMT12 CASKIN1 MKX PAK1 QK L…
43412	biopolymer modification	1.2674e-34	653/4338 15.0%	1412/14013 10.0%	PCMTD2 FBXO41 UBE2G1 FBXW8 FZR1 RPN2 UBFD1 PAK3 ARD1 IRAK1 CDKL1 FBXO31 UBE2O TGFBR1 RPS6KB1 RAPGEF4 MAP1LC3B RNF111 GSK3B WNK1 RABGEF1 ST8SIA3 FBXW4 FUT9 NOC2L SPCS2 CUL7 UFM1 NRBP1 BMPR1A NEURL2 PCSK1N ADCK1 CLK4 UBE2R2 CAMK1G FBXL6 CRY1 P4HB CBX4 RNGTT SENP1 UBE2J1 UBE2E2 FBXL2 PRKCB1 ADAR PCTK1 USP8 MLL1 MAP3K3 UBL5 DDAH1 FRAP1 PAK1 MAP2K1 IFT172 PDK3 PRKAA1 SBF1 UBE2D3 UBL7 HERC2 USP4 IBTK D…
6464	protein modification	3.4182e-33	630/4338 14.5%	1363/14013 9.7%	PCMTD2 FBXO41 FBXW8 UBE2G1 FZR1 RPN2 UBFD1 PAK3 ARD1 IRAK1 CDKL1 FBXO31 UBE2O TGFBR1 RPS6KB1 RAPGEF4 MAP1LC3B RNF111 GSK3B WNK1 RABGEF1 ST8SIA3 FBXW4 FUT9 NOC2L SPCS2 CUL7 UFM1 BMPR1A NRBP1 NEURL2 PCSK1N CLK4 ADCK1 UBE2R2 CAMK1G FBXL6 CRY1 P4HB CBX4 RNGTT SENP1 UBE2J1 UBE2E2 FBXL2 PRKCB1 PCTK1 USP8 MLL1 MAP3K3 UBL5 DDAH1 FRAP1 PAK1 MAP2K1 IFT172 PDK3 PRKAA1 UBE2D3 UBL7 HERC2 USP4 IBTK DUSP10 PLOD…
GO ONTOLOGY: MOLECULAR FUNCTION
3824	catalytic activity	9.2387e-52	1968/4753 41.4%	4959/15246 32.5%	CPSF3 DUS3L PRKCDBP ERCC5 FAHD2A METTL9 CDYL OGFOD2 SLC30A4 PHYH IRAK1 TOP2B FKBP2 ATP9A NUDT5 TGFBR1 PRSS36 CML1 RPS6KB1 AS3MT ALDH9A1 HHATL AK3 ATP6AP1 HSD17B12 ST8SIA3 CAR4 FUT9 BAT1A BMPR1A EXT2 DTYMK ADCK1 POP5 RNGTT DUT IGTP PRKCB1 GGTL3 DHX33 PAK1 AIP MAP2K1 PRKAA1 PDK3 HERC2 SUCLA2 OTUB2 PPP1R8 PLOD3 C230081A13RIK AXL FASN NIT1 PSMB7 CAP1 COL4A3BP NT5C2 GLT8D3 SENP3 ACAD8 DNM2 SH3GL2 SLC2…
5488	binding	3.1996e-45	3464/4753 72.8%	9850/15246 64.6%	IFT88 CXCL16 CPSF3 EPN1 PODXL2 APOE FAHD2A GTF2H1 RBM17 CORO1A CDYL SLC30A4 PHYH TOP2B SLC25A11 ATP9A TGFBR1 NUDT5 VTI1B PUM1 RPS6KB1 RAPGEF4 KCNB1 ZFP161 AK3 DBNDD1 GAP43 CUL7 NIP7 BAT1A BMPR1A DTYMK ADCK1 MTIF3 NXF1 LY6A LRCH1 AP4B1 DHX33 1300018I05RIK PAK1 AIP QK SRP19 AHSA1 IBTK PPP1R8 JAKMIP1 C230081A13RIK AXL GPATCH1 SNRPE SCN1B ACAD8 ERAL1 CASP8AP2 SH3GL2 RAB14 RNUXA ADIPOR1 PARVG TRIM9 SN…
					AP3S2 CDC42BPB CTTN EG210583 PHF12 MYH10 TRIM66 TSPAN4 SNX1 FKBP1A ZDHHC1 DNM3 PEG3 PHF20 FBXL11 VPS4B ECSIT GNB5 2900024C23RIK SUV39H1 SLC24A6 KCNK13 ALAS1 BC067047 GABBR2 ANKRD15 GUCA1A TUBB2A SFRS3 KLC4 RBM7 ALCAM SHB ITCH GGA2 CORO2B YME1L1 BAP1 TTC3 TRAM1 STAMBP AFG3L1 RCBTB1 SLC25A22 EDG2 TRPM4 PTGDS UQCC ATP5B SMARCA5 DDX49 D5ERTD579E SARS HIBADH RAB28 NAV3 SCYE1 PITPNB CACNG5 FTH1 SRR CCT…
5515	protein binding	1.1307e-31	1737/4753 36.5%	4538/15246 29.7%	CXCL16 PODXL2 APOE CORO1A PHYH IRAK1 RAB3IP TGFBR1 VTI1B RAPGEF4 KCNB1 CDGAP ZFP161 DBNDD1 TLE4 GAP43 CUL7 FNBP1 TSN SNAPAP NXF1 PRKCB1 CCND2 LRCH1 AP4B1 PTGER3 PAK1 AIP 4931406I20RIK AHSA1 HIP1R IBTK PCDH17 EGFL6 PPP1R8 ZBTB17 JAKMIP1 EXOC4 TRIM32 CAP1 FZD1 SENP3 RNF208 LIFR CASP8AP2 DNM2 SIPA1L2 ZFP106 SH3GL2 ADIPOR1 YWHAZ MARCKSL1 RBX1 PARVG MPP1 SEP2 TRIM9 PBX1 SGSM3 SNAG1 2900011O08RIK KTN1 …
166	nucleotide binding	2.012e-27	765/4753 16.0%	1770/15246 11.6%	GNL3L HSPA4L NT5C PYGM DUS3L RBM17 STCH RFC1 NUBP1 2610024G14RIK DOCK9 PAK3 HSP90B1 IRAK1 CDKL1 TOP2B PEO1 HSPA5 ATP9A TGFBR1 RPUSD1 RPS6KB1 DLD RAPGEF4 GSK3B RASL11A SPG3A DYNC1H1 RHOT1 ATP2B1 RBM4 ZCRB1 WNK1 AK3 ATP6AP1 ARL2 GNA13 BAT1A ERCC3 BRIP1 BMPR1A DTYMK ATAD1 ADCK1 CLK4 CAMK1G CRY1 CABC1 HNRPDL ATP6V1B2 SFRS4 ACTR1B VPS4A DDX27 PRKCB1 NXF1 PCTK1 PSMC3 MAP3K3 DHX33 ELAVL3 PAK1 LONP2 MAP2…
17076	purine nucleotide binding	5.6239e-21	672/4753 14.1%	1585/15246 10.3%	GNL3L HSPA4L DUS3L STCH RFC1 NUBP1 2610024G14RIK DOCK9 PAK3 HSP90B1 IRAK1 CDKL1 TOP2B PEO1 HSPA5 ATP9A TGFBR1 RPUSD1 RPS6KB1 DLD RAPGEF4 GSK3B RASL11A SPG3A DYNC1H1 RHOT1 ATP2B1 WNK1 AK3 ATP6AP1 ARL2 GNA13 BAT1A ERCC3 BRIP1 BMPR1A DTYMK ATAD1 ADCK1 CLK4 CAMK1G CABC1 ATP6V1B2 ACTR1B VPS4A DDX27 PRKCB1 PCTK1 PSMC3 MAP3K3 DHX33 PAK1 LONP2 MAP2K1 FKBP4 PDK3 PRKAA1 ABCF1 ACADSB RAB10 NDUFA13 RAB2 RRAG…
16740	transferase activity	1.1439e-17	703/4753 14.7%	1714/15246 11.2%	PCMTD2 PYGM PHKB PRKCDBP ZDHHC5 RPN2 ARNT2 METTL9 2410091C18RIK CDYL KHK PAK3 ALG1 ARD1 IRAK1 CDKL1 RPO1-1 RPAP1 TGFBR1 CML1 DGAT2 RPS6KB1 AS3MT GSK3B WNK1 AK3 ST8SIA3 B4GALNT4 FUT9 2810408M09RIK NAT6 PACSIN1 B3GAT1 NRBP1 BMPR1A EXT2 DTYMK GSTT3 ADCK1 CLK4 CAMK1G CABC1 RNGTT SAT2 GLT8D1 PRKCB1 PCTK1 MAP3K3 GATM FRAP1 GGTL3 TRMT12 CHPT1 PAK1 AIP MAP2K1 PDK3 PRKAA1 PRMT7 MLL3 TKT AGPAT1 PNPT1 VRK3 …
3723	RNA binding	2.3621e-16	249/4753 5.2%	500/15246 3.2%	MSI2 CPSF3 RPS3 2010003O18RIK HNRPLL EIF3K RBM17 ZFP346 RAD21 NOL6 CPSF6 PNO1 STAU2 HTATSF1 MKI67IP ZFP36 PPIL4 PUM1 RBM18 FUS KHSRP RBM4 MRPS17 ZCRB1 DAZAP1 SAFB2 SNRPB LSM3 BRF1 NIP7 BAT1A TSN DIS3L2 RBM5 HNRPDL SFRS4 LSM4 BICC1 PRPF8 ADAR NXF1 PAPOLA TIAL1 ELAVL3 QK SRP19 FXR2 ZCCHC17 PPP1R8 PNPT1 JAKMIP1 KHDRBS1 DHX30 SRRM1 RC3H1 SFRS2 SNRPE ERAL1 KHDRBS3 DUSP11 SFRS3 DDX21 RNUXA SNRPD1 PABPC…
30554	adenyl nucleotide binding	1.2567e-14	538/4753 11.3%	1291/15246 8.4%	HSPA4L DUS3L STCH RFC1 NUBP1 PAK3 HSP90B1 IRAK1 CDKL1 TOP2B PEO1 HSPA5 ATP9A TGFBR1 DLD RPS6KB1 RPUSD1 RAPGEF4 GSK3B DYNC1H1 ATP2B1 WNK1 AK3 ATP6AP1 BAT1A ERCC3 BRIP1 BMPR1A DTYMK CLK4 ADCK1 ATAD1 CAMK1G CABC1 ATP6V1B2 ACTR1B VPS4A DDX27 PRKCB1 PCTK1 PSMC3 MAP3K3 DHX33 PAK1 LONP2 FKBP4 MAP2K1 PDK3 PRKAA1 ABCF1 ACADSB NDUFA13 SUCLA2 VRK3 TCP1 C230081A13RIK AXL CS ABCD3 STK11 STK17B PIM3 UBE1X ACAD…
5524	ATP binding	6.1428e-14	511/4753 10.7%	1225/15246 8.0%	HSPA4L STCH RFC1 NUBP1 PAK3 HSP90B1 IRAK1 CDKL1 TOP2B PEO1 HSPA5 ATP9A TGFBR1 RPS6KB1 RPUSD1 GSK3B DYNC1H1 ATP2B1 WNK1 AK3 ATP6AP1 BAT1A ERCC3 BRIP1 BMPR1A DTYMK CLK4 ADCK1 ATAD1 CAMK1G CABC1 ATP6V1B2 ACTR1B VPS4A DDX27 PRKCB1 PCTK1 PSMC3 MAP3K3 DHX33 PAK1 LONP2 FKBP4 MAP2K1 PDK3 PRKAA1 ABCF1 NDUFA13 SUCLA2 VRK3 TCP1 C230081A13RIK AXL CS ABCD3 STK11 STK17B PIM3 UBE1X MED12 HSPA9 PRKCI SMARCA2 KIF…
16874	ligase activity	1.4139e-10	160/4753 3.3%	319/15246 2.0%	ADSS FANCL UBE2G1 2010003O18RIK YARS2 SUMO1 UBE2G2 NARS ACSL1 UBE2O RNF167 UBE2Q1 TARS MARS HECTD3 UCHL1 KARS ACSL5 RNF111 TTLL12 KHSRP LIG4 PAM RNF14 CARS NEDD4 FBXO11 FPGS SARS2 RNF31 AARSD1 UBE2R2 STUB1 UBE2J1 5730410I19RIK UBE2E2 SAE2 BIRC6 TSG101 RWDD4A TTLL1 UBOX5 PCX TTLL5 UBR2 TRAF7 RARS HACE1 RNF20 UBE2E3 UBE2D3 MARS2 PPIL2 HERC2 SUCLA2 UBE2M GSS SAE1 UBE1X HUWE1 1110018G07RIK UBE2Q2 SLC…
GO ONTOLOGY: CELLULAR COMPONENT
5622	intracellular	0	2768/4334 63.8%	6775/13977 48.4%	IFT88 CPSF3 ATPIF1 ERCC5 GTF2H1 CORO1A RBM17 CDYL PHYH TOP2B RAB3IP SEC22B FKBP2 SLC25A11 VTI1B PRSS36 CML1 RPS6KB1 DERL2 ARPP21 NKX6-2 RAPGEF4 AS3MT ERGIC1 SLC25A23 ALDH9A1 ZFP161 SYNGR1 AK3 ATP6AP1 DBNDD1 HSD17B12 ST8SIA3 TLE4 CUL7 BAT1A TSN FNBP1 EXT2 POP5 SEC61A2 STOML2 MTIF3 SNAPAP DUT IGTP PRKCB1 NXF1 NUP54 CCND2 AP4B1 1300018I05RIK CYB5B PAK1 AIP QK RPS25 SRP19 PDK3 AHSA1 HIP1R HERC2 IBTK …
					NOL5 HNRPLL SLC17A8 UBE2G2 MRPS27 FKBP3 TMOD1 PITPNM1 GNA-RS1 RHPN1 WIPF1 MKI67IP RAB6B GOLPH3 MED11 DCTN6 STXBP1 TAF11 PSMD10 PEX16 ASH1L A230051G13RIK KARS NARG1 FUS MNT HNRNPU ZEB2 ALDH2 ACOT11 SYP ALG12 L2HGDH IRF2BP1 SLC25A10 ZFP770 ZFP318 POP4 POM121 NR3C2 ZFP653 EFCBP2 PHB2 RAB1 UNC119 SKIV2L PFN2 WDR1 COX6C EZH2 HIPK2 GHDC ABHD5 PEX2 BRWD1 GTF2H4 UBE2E3 ADD3 COX4NB CBX7 ERC2 PMAIP1 OGT FI…
5737	cytoplasm	0	1660/4334 38.3%	3531/13977 25.2%	IFT88 ATPIF1 PHYH RAB3IP SEC22B FKBP2 SLC25A11 VTI1B PRSS36 CML1 RPS6KB1 DERL2 ARPP21 RAPGEF4 AS3MT ERGIC1 ALDH9A1 SLC25A23 AK3 SYNGR1 DBNDD1 ATP6AP1 HSD17B12 ST8SIA3 CUL7 FNBP1 TSN EXT2 SEC61A2 STOML2 MTIF3 SNAPAP DUT IGTP PRKCB1 AP4B1 CYB5B PAK1 QK SRP19 PDK3 AHSA1 IBTK HERC2 SUCLA2 PLOD3 EXOC4 TIMM10 FASN PSMB7 CAP1 VAPA TMEM49 ACAD8 ZFP106 NCLN SH3GL2 RNUXA ATP6V0A1 SNRPD1 YWHAZ PSMD7 RPL14 Z…
44424	intracellular part	0	2565/4334 59.1%	6236/13977 44.6%	IFT88 CPSF3 ATPIF1 ERCC5 GTF2H1 CORO1A RBM17 CDYL PHYH TOP2B RAB3IP SEC22B FKBP2 SLC25A11 VTI1B PRSS36 CML1 RPS6KB1 DERL2 ARPP21 NKX6-2 RAPGEF4 AS3MT ERGIC1 SLC25A23 ALDH9A1 ZFP161 SYNGR1 AK3 ATP6AP1 DBNDD1 HSD17B12 ST8SIA3 TLE4 CUL7 BAT1A TSN FNBP1 EXT2 POP5 SEC61A2 STOML2 MTIF3 SNAPAP DUT IGTP PRKCB1 NXF1 NUP54 CCND2 AP4B1 CYB5B PAK1 AIP QK RPS25 SRP19 PDK3 AHSA1 HIP1R HERC2 IBTK SUCLA2 PLOD3 P…
					UQCRQ DR1 POLR2F TUBGCP2 CCT7 MSRB3 EXOC8 MRPL17 MRPS14 PLN MYCN CETN3 MPHOSPH10 PALM FOXJ1 EID1 TTLL1 UBOX5 PCX HIVEP1 SRGAP2 ST8SIA5 COPG ATP5K BC003885 CXXC4 DDX54 RAB24 BIRC4 SMC6 ST3GAL2 PMP22 TAF5L ARAF NFS1 HIST1H4D GSPT1 DGKA HES6 SCD2 DNAJC11 PEA15A CAMK1D JARID1B CACYBP CYLD TXNDC5 DEDD FRG1 MLH3 YIF1A PTK2B SORT1 MYL4 EHD1 MACF1 PCCA DCP1A VCP PSMA1 GNB2L1 EML5 ATG16L1 MLLT3 LRRC59 CPT…
44444	cytoplasmic part	9.3089e-96	1293/4334 29.8%	2674/13977 19.1%	IFT88 M6PR DHRS1 ATPIF1 PEX13 EPHX1 TRP53 PHYH SEC22B CTSD FKBP2 SLC25A11 VTI1B CML1 RPS6KB1 DERL2 RAPGEF4 AS3MT ERGIC1 SLC25A23 ALDH9A1 GSK3B CRYAB SEP15 PSMD3 SOD2 RANBP1 SYNGR1 AK3 ATP6AP1 HSD17B12 ST8SIA3 SPCS2 CUL7 CREB3L2 PACSIN1 FNBP1 NRBP1 NEURL2 EXT2 P4HB SEC61A2 SCAMP5 STOML2 VPS4A MTIF3 SNAPAP PXMP2 DUT IGTP GCSH AP4B1 EIF4ENIF1 CYB5B PAK1 LASS4 SRP19 PDK3 AHSA1 ACADSB RAB10 HERC2 SUCL…
43227	membrane-bound organelle	9.3949e-88	1943/4334 44.8%	4584/13977 32.7%	IFT88 CPSF3 ATPIF1 ERCC5 GTF2H1 RBM17 CDYL PHYH TOP2B RAB3IP SEC22B FKBP2 SLC25A11 VTI1B CML1 DERL2 NKX6-2 ERGIC1 SLC25A23 ZFP161 AK3 SYNGR1 ATP6AP1 HSD17B12 ST8SIA3 TLE4 CUL7 BAT1A FNBP1 TSN EXT2 POP5 SEC61A2 STOML2 MTIF3 DUT NXF1 NUP54 PRKCB1 CCND2 AP4B1 CYB5B PAK1 AIP QK PDK3 AHSA1 HERC2 SUCLA2 PPP1R8 PLOD3 TIMM10 TRIM32 SENP3 VAPA TMEM49 SNRPE ACAD8 NCLN RNUXA SNRPD1 YWHAZ RBX1 PIAS2 ZFHX3 PB…
43231	intracellular membrane-bound organelle	1.2903e-87	1940/4334 44.7%	4577/13977 32.7%	IFT88 CPSF3 ATPIF1 ERCC5 GTF2H1 RBM17 CDYL PHYH TOP2B RAB3IP SEC22B FKBP2 SLC25A11 VTI1B CML1 DERL2 NKX6-2 ERGIC1 SLC25A23 ZFP161 AK3 SYNGR1 ATP6AP1 HSD17B12 ST8SIA3 TLE4 CUL7 BAT1A FNBP1 TSN EXT2 POP5 SEC61A2 STOML2 MTIF3 DUT NXF1 NUP54 PRKCB1 CCND2 AP4B1 CYB5B PAK1 AIP QK PDK3 AHSA1 HERC2 SUCLA2 PPP1R8 PLOD3 TIMM10 TRIM32 SENP3 VAPA TMEM49 SNRPE ACAD8 NCLN RNUXA SNRPD1 YWHAZ RBX1 PIAS2 ZFHX3 PB…
43226	organelle	3.8685e-79	2202/4334 50.8%	5453/13977 39.0%	IFT88 CPSF3 ATPIF1 ERCC5 GTF2H1 CORO1A RBM17 CDYL PHYH TOP2B RAB3IP SEC22B FKBP2 SLC25A11 VTI1B CML1 RPS6KB1 DERL2 NKX6-2 ERGIC1 SLC25A23 ZFP161 SYNGR1 AK3 ATP6AP1 HSD17B12 ST8SIA3 TLE4 CUL7 BAT1A TSN FNBP1 EXT2 POP5 SEC61A2 STOML2 MTIF3 DUT PRKCB1 NXF1 NUP54 CCND2 AP4B1 CYB5B PAK1 AIP QK PDK3 AHSA1 HIP1R HERC2 SUCLA2 PLOD3 PPP1R8 TIMM10 CAP1 TRIM32 SENP3 TMEM49 VAPA SNRPE ACAD8 DNM2 NCLN RNUXA Y…
43229	intracellular organelle	4.4353e-79	2200/4334 50.7%	5448/13977 38.9%	IFT88 CPSF3 ATPIF1 ERCC5 GTF2H1 CORO1A RBM17 CDYL PHYH TOP2B RAB3IP SEC22B FKBP2 SLC25A11 VTI1B CML1 RPS6KB1 DERL2 NKX6-2 ERGIC1 SLC25A23 ZFP161 SYNGR1 AK3 ATP6AP1 HSD17B12 ST8SIA3 TLE4 CUL7 BAT1A TSN FNBP1 EXT2 POP5 SEC61A2 STOML2 MTIF3 DUT PRKCB1 NXF1 NUP54 CCND2 AP4B1 CYB5B PAK1 AIP QK PDK3 AHSA1 HIP1R HERC2 SUCLA2 PLOD3 PPP1R8 TIMM10 CAP1 TRIM32 SENP3 TMEM49 VAPA SNRPE ACAD8 DNM2 NCLN RNUXA Y…
5739	mitochondrion	7.8848e-41	469/4334 10.8%	898/13977 6.4%	DHRS1 ATPIF1 2610024G14RIK UQCRC2 PEO1 CTSD SLC25A11 CML1 DLD SLC25A23 RHOT1 SOD2 MRPS33 AK3 GLOD4 CUL7 HSD17B10 TBC1D15 ATP6V1E1 CABC1 STOML2 VDAC1 CPOX MTIF3 DUT HBA-A1 PSMC3 GCSH AP2M1 GATM SAMM50 MRPS18A NDUFA9 4930455C21RIK DPYSL2 CYB5B MRPL40 LONP2 PDK3 ACADSB NDUFA13 HERC2 HSDL2 SUCLA2 MRPS9 SLC25A29 MRPS30 TIMM10 CS ABCD3 SLC25A13 TFB2M PIGY ACAD8 COX11 1810020G14RIK HSPA9 BNIP3L CDS2 YWH…
31090	organelle membrane	4.4502e-27	288/4334 6.6%	536/13977 3.8%	B4GALNT1 DHRS1 ABCA2 PEX13 ATP6V1G2 RPN2 TK2 SUMO1 SLC17A8 NECAP1 2610024G14RIK PEX14 GGA1 UQCRC2 SEC22B SLC25A11 PEX16 CML1 STT3B BET1 SOD2 SYP ELOVL6 ST8SIA3 SPCS2 CUL7 HSD17B10 H2-DMA SLC25A10 NDUFB10 POM121 AP3S2 POLG PLEKHB1 STOML2 VDAC1 PHB2 NXF1 NUP54 ICA1 PSMC3 AP2M1 COX6C SAMM50 NDUFA9 4930455C21RIK TRAPPC3 SLC25A14 CYB5B ACAT1 TRIM27 SPCS1 NDUFA13 HERC2 SLC25A12 SLC25A29 TIMM10 ABCD3 SL…
SM137 (Dentate Gyrus) GO Analysis
GO ID	GO TERM	P-VALUE	CLUSTER FREQUENCY1	TOTAL FREQUENCY2	GENES
GO ONTOLOGY: BIOLOGICAL PROCESS
8152	metabolic process	3.316e-80	2405/3969 60.5%	6672/14011 47.6%	PRMT1 CPSF3 ZFP790 ATPIF1 APOE DUS3L GTF2H1 FAHD2A ERCC5 FZR1 RBM17 UBFD1 EXT1 OGFOD2 ASAH3 IRAK1 TOP2B FKBP2 4921517N04RIK ATP9A TGFBR1 PUM1 PRSS36 MTMR14 RPS6KB1 NFATC1 AS3MT ALDH9A1 PRPSAP2 ATP6AP1 HSD17B12 FBXW4 ST8SIA3 CUL7 TLE4 FUT9 CAR4 CHKA BAT1A EXT2 ADCK1 POP5 RNGTT MTIF3 DUT BAT4 PRKCB1 GGTL3 SMG5 INSR CYB5B PAK1 AIP MAP2K1 PRKAA1 PDK3 AHSA1 UBL7 LYSMD2 IBTK HERC2 SUCLA2 OTUB2 PPP1R8 P…
44237	cellular metabolic process	5.049e-77	2204/3969 55.5%	6009/14011 42.8%	PRMT1 CPSF3 ZFP790 ATPIF1 APOE DUS3L GTF2H1 ERCC5 FZR1 RBM17 UBFD1 EXT1 ASAH3 IRAK1 TOP2B FKBP2 4921517N04RIK TGFBR1 PUM1 PRSS36 MTMR14 RPS6KB1 NFATC1 ALDH9A1 PRPSAP2 ATP6AP1 HSD17B12 FBXW4 ST8SIA3 CUL7 TLE4 FUT9 CAR4 CHKA BAT1A EXT2 ADCK1 POP5 RNGTT MTIF3 DUT BAT4 PRKCB1 GGTL3 SMG5 INSR PAK1 AIP MAP2K1 PRKAA1 PDK3 AHSA1 UBL7 LYSMD2 IBTK HERC2 SUCLA2 OTUB2 PPP1R8 PLOD3 ZBTB17 AXL FASN PSMB7 CAP1 …
44238	primary metabolic process	4.9257e-73	2189/3969 55.1%	6004/14011 42.8%	PRMT1 CPSF3 ZFP790 ATPIF1 APOE DUS3L GTF2H1 ERCC5 FZR1 RBM17 UBFD1 EXT1 OGFOD2 ASAH3 IRAK1 TOP2B FKBP2 4921517N04RIK TGFBR1 PUM1 PRSS36 MTMR14 RPS6KB1 NFATC1 ALDH9A1 PRPSAP2 ATP6AP1 HSD17B12 FBXW4 ST8SIA3 CUL7 TLE4 FUT9 CHKA BAT1A EXT2 ADCK1 POP5 RNGTT MTIF3 DUT BAT4 PRKCB1 SMG5 INSR PAK1 AIP MAP2K1 PRKAA1 PDK3 AHSA1 UBL7 IBTK HERC2 SUCLA2 OTUB2 PPP1R8 PLOD3 ZBTB17 AXL FASN PSMB7 CAP1 SENP3 SNRPE…
43170	macromolecule metabolic process	2.0881e-68	1945/3969 49.0%	5228/14011 37.3%	PRMT1 CPSF3 ZFP790 APOE DUS3L GTF2H1 ERCC5 FZR1 RBM17 UBFD1 EXT1 OGFOD2 IRAK1 TOP2B FKBP2 4921517N04RIK TGFBR1 PUM1 PRSS36 MTMR14 RPS6KB1 NFATC1 FBXW4 ST8SIA3 CUL7 TLE4 FUT9 BAT1A EXT2 ADCK1 POP5 RNGTT MTIF3 DUT BAT4 PRKCB1 SMG5 INSR PAK1 AIP MAP2K1 PRKAA1 PDK3 AHSA1 UBL7 IBTK HERC2 SUCLA2 OTUB2 PPP1R8 PLOD3 ZBTB17 AXL PSMB7 CAP1 SENP3 SNRPE LIG3 PKNOX1 SNRPD1 RPL14 RBX1 EPHA7 SEP2 SGSM3 HIP2 ELF…
43283	biopolymer metabolic process	2.1104e-48	1476/3969 37.1%	3920/14011 27.9%	PCMTD2 PKN2 PRMT1 ZFP790 CPSF3 UBE2G1 FBXW8 SFRS16 DUS3L RPAIN GTF2H1 ERCC5 FZR1 RREB1 RBM17 UBFD1 ACTL6A IRAK1 CDKL1 NTF3 TOP2B AGRN UBE2O 4921517N04RIK TGFBR1 GTF2H5 LMO3 MTMR14 RPS6KB1 HIST3H2A NFATC1 GSK3B SOD2 ZCRB1 FBXW4 ST8SIA3 SPCS2 CUL7 TLE4 FUT9 BAT1A NRBP1 NR2F6 ADCK1 CRY1 P4HB POP5 RNGTT ZFP710 MXD4 DUT BAT4 PCTK1 PRKCB1 SNIP1 DDAH1 SMG5 TRMT12 CASKIN1 MKX INSR PAK1 LASS4 MAP2K1 PRKAA…
19538	protein metabolic process	1.9007e-37	1053/3969 26.5%	2710/14011 19.3%	PCMTD2 PKN2 PRMT1 UBE2G1 FBXW8 PEX13 APOE FZR1 EPHX1 UBFD1 EXT1 OGFOD2 IRAK1 CDKL1 MTRR AGRN CTSD UBE2O FKBP2 4921517N04RIK TGFBR1 PUM1 PRSS36 MTMR14 RPS6KB1 GSK3B SEP15 FBXW4 ST8SIA3 SPCS2 CUL7 FUT9 NRBP1 EXT2 ADCK1 CRY1 P4HB RNGTT MTIF3 PCTK1 PRKCB1 DDAH1 INSR PAK1 AIP MAP2K1 PRKAA1 PDK3 AHSA1 UBL7 IBTK HERC2 OTUB2 PLOD3 AXL PPIG PSMB7 CAP1 STK11 SENP3 DUSP7 FKBP10 USP9X RPL14 RBX1 EPHA7 CTSB S…
15031	protein transport	3.2392e-35	329/3969 8.2%	632/14011 4.5%	COG1 M6PR CRY2 PEX13 RPAIN SNX3 RAB15 SCFD1 NECAP1 EXOC5 RAB34 PEX14 SEC61A1 PITPNM1 SCFD2 NTF3 STAM RAB6B GGA1 SSR2 RAB3IP YWHAH SEC22B PEX16 LIN7B TACC3 VTI1B GSK3B BET1 VTI1A RHOT1 SYP 2310007F21RIK TMED9 SYNGR1 YWHAQ BCAP29 ARL2 DDX19A STXBP4 H2-DMA COG3 STXBP5 D3UCLA1 ARCN1 POM121 AP3S2 SCAMP5 SLC15A2 VPS4A RAB27A RAB1 ATG4B TSG101 TLOC1 NXF1 STX2 SNX1 AP2M1 HGS APBA2 TMED1 RPH3A SYS1 EIF4EN…
44260	cellular macromolecule metabolic process	7.5962e-35	1021/3969 25.7%	2643/14011 18.8%	PCMTD2 PKN2 PRMT1 UBE2G1 FBXW8 PEX13 APOE FZR1 EPHX1 UBFD1 EXT1 IRAK1 CDKL1 MTRR AGRN CTSD UBE2O FKBP2 4921517N04RIK TGFBR1 PUM1 PRSS36 MTMR14 RPS6KB1 GSK3B SEP15 FBXW4 ST8SIA3 SPCS2 CUL7 FUT9 NRBP1 EXT2 ADCK1 CRY1 P4HB RNGTT MTIF3 PCTK1 PRKCB1 DDAH1 INSR PAK1 AIP MAP2K1 PRKAA1 PDK3 AHSA1 UBL7 IBTK HERC2 OTUB2 PLOD3 AXL PPIG PSMB7 CAP1 STK11 SENP3 DUSP7 FKBP10 USP9X RPL14 RBX1 EPHA7 CTSB SEP2 HIP…
44267	cellular protein metabolic process	7.6523e-34	1005/3969 25.3%	2606/14011 18.5%	PCMTD2 PKN2 PRMT1 UBE2G1 FBXW8 APOE PEX13 FZR1 EPHX1 UBFD1 EXT1 IRAK1 CDKL1 MTRR AGRN CTSD UBE2O FKBP2 4921517N04RIK TGFBR1 PUM1 PRSS36 MTMR14 RPS6KB1 GSK3B SEP15 FBXW4 ST8SIA3 SPCS2 CUL7 FUT9 NRBP1 EXT2 ADCK1 CRY1 P4HB RNGTT MTIF3 PCTK1 PRKCB1 DDAH1 INSR PAK1 AIP MAP2K1 PRKAA1 PDK3 AHSA1 UBL7 IBTK HERC2 OTUB2 PLOD3 AXL PPIG PSMB7 CAP1 STK11 SENP3 DUSP7 FKBP10 USP9X RPL14 RBX1 EPHA7 CTSB SEP2 HIP…
33036	macromolecule localization	9.2291e-34	362/3969 9.1%	727/14011 5.1%	COG1 M6PR CADM3 CRY2 PEX13 RPAIN SNX3 RAB15 SCFD1 NECAP1 EXOC5 RAB34 PEX14 SEC61A1 PITPNM1 SCFD2 NTF3 STAM RAB6B GGA1 SSR2 RAB3IP YWHAH SEC22B PEX16 LIN7B TACC3 VTI1B GSK3B BET1 VTI1A RHOT1 SYP 2310007F21RIK TMED9 SYNGR1 YWHAQ BCAP29 ARL2 DDX19A STXBP4 H2-DMA COG3 STXBP5 D3UCLA1 ARCN1 POM121 AP3S2 SCAMP5 SLC15A2 VPS4A RAB27A RAB1 ATG4B TSG101 TLOC1 NXF1 STX2 SNX1 AP2M1 HGS APBA2 TMED1 RPH3A SYS1 …
GO ONTOLOGY: MOLECULAR FUNCTION
5488	binding	2.2658e-46	3197/4348 73.5%	9846/15242 64.5%	PRMT1 ZFP790 CPSF3 EPN1 PODXL2 APOE FAHD2A GTF2H1 RBM17 CORO1A TOP2B SLC25A11 ATP9A TGFBR1 VTI1B PUM1 RPS6KB1 KCNB1 NFATC1 PRPSAP2 ZSWIM3 9930021J17RIK CUL7 BAT1A ADCK1 GABRA5 MTIF3 BAT4 LY6A NXF1 DHX33 1300018I05RIK PAK1 AIP SRP19 AHSA1 IBTK PPP1R8 AXL FMR1 GPATCH1 ABCA5 SCN1B SNRPE ACAD8 MAPKBP1 ERAL1 SH3GL2 PKNOX1 RNUXA RAB14 ADIPOR1 EPHA7 PARVG TRIM9 ELF5 8430426H19RIK KTN1 CHI3L1 MTHFSD UBE2…
					CUL1 FOXO1 RNF6 PSMC4 SYT5 WWP1 C1R CBLL1 HDLBP FAAH TBC1D9B ITM2C HTR1A KCTD1 GPBP1 VPS41 SERPINB9 4932417H02RIK PHF3 STX1A POLR1E DYRK1B ARF6 PLAA ITPR1 BCL10 GNA11 MMP17 EIF2B2 TBP HOOK3 KIF5C PARP1 FRS3 SDHC ATRNL1 M6PR HIVEP3 PEX13 RPAIN CALM4 CDKL1 NTF3 GTF2H5 GPC4 LMO3 HIST3H2A GSK3B NME7 ATP2B1 SOD2 MAP3K7IP2 ARL2 STXBP4 NCAM2 PACSIN1 CRY1 ZFP710 VPS4A ZFP637 CLCN4-2 PCTK1 CNO SNIP1 DDAH1…
3824	catalytic activity	1.2043e-42	1787/4348 41.0%	4956/15242 32.5%	PRMT1 RNPEPL1 CPSF3 DUS3L FAHD2A ERCC5 METTL9 EXT1 OGFOD2 ASAH3 IRAK1 TOP2B FKBP2 ATP9A TGFBR1 PRSS36 MTMR14 RPS6KB1 AS3MT ALDH9A1 HHATL PRPSAP2 ATP6AP1 HSD17B12 ST8SIA3 FUT9 CAR4 CHKA BAT1A EXT2 ADCK1 POP5 RNGTT ABHD2 DUT PRKCB1 GGTL3 DHX33 INSR PAK1 AIP MAP2K1 PRKAA1 PDK3 HERC2 SUCLA2 PPP1R8 OTUB2 PLOD3 AXL BMS1 FASN PSMB7 NIT1 CAP1 NT5C2 SENP3 ABCA5 MAPKBP1 ACAD8 LIG3 DNM2 SH3GL2 SLC27A4 YWHAZ…
166	nucleotide binding	6.2582e-28	717/4348 16.4%	1773/15242 11.6%	PKN2 MYO5B NT5C DUS3L KTI12 STCH RBM17 2610024G14RIK DOCK9 PAK3 HSP90B1 ACTL6A IRAK1 CDKL1 ATP8A2 MTRR TOP2B PEO1 SEPHS2 HSPA5 ATP9A TGFBR1 DLD RPS6KB1 RPUSD1 GSK3B PDPK1 RASL11A DYNC1H1 SPG3A RBM4 ATP2B1 NME7 RHOT1 ZCRB1 WNK1 ATP6AP1 ABL2 ARL2 DDX19A CHKA GNA13 BAT1A ITPKA BRIP1 CLK4 ADCK1 ATAD1 CRY1 CABC1 HNRPDL SFRS4 ATP6V1B2 ACTR1B VPS4A RAB27A PCTK1 NXF1 PRKCB1 PSMC3 MAP3K3 OXSM DHX33 INSR A…
5515	protein binding	1.3175e-27	1587/4348 36.4%	4535/15242 29.7%	PRMT1 APOE PODXL2 CORO1A IRAK1 RAB3IP 4921517N04RIK TGFBR1 VTI1B KCNB1 ADD2 CUL7 TLE4 CHKA TSN FNBP1 KLHL2 SNAPAP BAT4 NXF1 PRKCB1 INSR PAK1 AIP 4931406I20RIK AHSA1 HIP1R IBTK PCDH17 CXCL12 PPP1R8 ZBTB17 FMR1 CAP1 TRIM32 SENP3 RNF208 MAPKBP1 LIFR DNM2 SIPA1L2 ZFP106 SH3GL2 PKNOX1 ADIPOR1 YWHAZ RBX1 MARCKSL1 PARVG MPP1 SEP2 TRIM9 SGSM3 KTN1 2900011O08RIK RAD52 TMED2 UBE2B MYO9B PIP5K1A C1D TPRKB G…
17076	purine nucleotide binding	7.5279e-21	627/4348 14.4%	1589/15242 10.4%	PKN2 MYO5B DUS3L KTI12 STCH 2610024G14RIK DOCK9 PAK3 HSP90B1 ACTL6A IRAK1 CDKL1 ATP8A2 MTRR TOP2B PEO1 SEPHS2 HSPA5 ATP9A TGFBR1 RPUSD1 RPS6KB1 DLD GSK3B RASL11A PDPK1 SPG3A DYNC1H1 ATP2B1 NME7 RHOT1 WNK1 ATP6AP1 ABL2 ARL2 DDX19A CHKA GNA13 BAT1A BRIP1 ITPKA ATAD1 ADCK1 CLK4 CABC1 ATP6V1B2 ACTR1B VPS4A RAB27A PCTK1 PRKCB1 PSMC3 MAP3K3 OXSM DHX33 INSR ATAD5 PAK1 MAP2K1 FKBP4 PRKAA1 PDK3 ABCF1 RAB1…
3723	RNA binding	1.1963e-19	243/4348 5.5%	500/15242 3.2%	RBM43 MSI2 CPSF3 RPS3 2010003O18RIK HNRPLL EIF3K RBM17 TIA1 ZFP346 RAD21 NOL6 CPSF6 PNO1 STAU2 HTATSF1 MKI67IP PPIL4 PUM1 RBM18 FUS RBM4 ZCRB1 MRPS17 DAZAP1 SAFB2 BRF2 SNRPB LSM3 BRF1 DDX19A 2610027L16RIK BAT1A TSN RBM5 HNRPDL SFRS4 LSM4 PRPF8 BICC1 AQR NXF1 ADAR PAPOLA TIAL1 ELAVL3 SRP19 FXR2 DDX28 ZCCHC17 PNPT1 PPP1R8 KHDRBS1 DHX30 TNRC4 FMR1 SRRM1 SMN1 SF4 SNRPE ERAL1 DUSP11 DDX21 SFRS3 RNUXA …
16740	transferase activity	6.346e-16	645/4348 14.8%	1713/15242 11.2%	PCMTD2 PKN2 PRMT1 ALG11 ARNT2 ZDHHC5 RPN2 2410091C18RIK METTL9 KHK EXT1 ALG1 PAK3 ARD1 IRAK1 CDKL1 HS3ST1 MTRR RPO1-1 SEPHS2 RPAP1 TGFBR1 ST8SIA1 CAD DGAT2 RPS6KB1 AS3MT GSK3B PDPK1 NME7 WNK1 PRPSAP2 ABL2 B4GALNT4 ST8SIA3 FUT9 CHKA 2810408M09RIK NAT6 ITPKA DGKQ PACSIN1 B3GAT1 NRBP1 EXT2 CLK4 ADCK1 LPGAT1 CABC1 RNGTT GLT8D1 PCTK1 PRKCB1 MAP3K3 OXSM GATM FRAP1 GGTL3 TRMT12 PRIM1 INSR PAK1 AIP MAP2K…
5524	ATP binding	2.7543e-13	474/4348 10.9%	1228/15242 8.0%	PKN2 MYO5B KTI12 STCH PAK3 HSP90B1 ACTL6A IRAK1 ATP8A2 CDKL1 TOP2B PEO1 SEPHS2 HSPA5 ATP9A TGFBR1 RPUSD1 RPS6KB1 GSK3B PDPK1 DYNC1H1 NME7 ATP2B1 WNK1 ATP6AP1 ABL2 DDX19A CHKA BAT1A BRIP1 ITPKA ATAD1 ADCK1 CLK4 CABC1 ATP6V1B2 ACTR1B VPS4A PRKCB1 PCTK1 PSMC3 MAP3K3 OXSM DHX33 INSR ATAD5 PAK1 MAP2K1 FKBP4 PRKAA1 PDK3 ABCF1 NDUFA13 ABCA7 SUCLA2 VRK3 TCP1 AXL CS ABCD3 STK11 UBE1X ABCA5 EIF2AK4 LIG3 HS…
30554	adenyl nucleotide binding	4.0504e-13	495/4348 11.3%	1295/15242 8.4%	PKN2 MYO5B DUS3L KTI12 STCH PAK3 HSP90B1 ACTL6A IRAK1 ATP8A2 CDKL1 MTRR TOP2B PEO1 SEPHS2 HSPA5 ATP9A TGFBR1 RPUSD1 RPS6KB1 DLD GSK3B PDPK1 DYNC1H1 NME7 ATP2B1 WNK1 ATP6AP1 ABL2 DDX19A CHKA BAT1A BRIP1 ITPKA ATAD1 ADCK1 CLK4 CABC1 ATP6V1B2 ACTR1B VPS4A PRKCB1 PCTK1 PSMC3 MAP3K3 OXSM DHX33 INSR ATAD5 PAK1 MAP2K1 FKBP4 PRKAA1 PDK3 ABCF1 NDUFA13 ABCA7 SUCLA2 VRK3 TCP1 AXL CS ABCD3 STK11 UBE1X ABCA5 …
8565	protein transporter activity	5.5275e-13	72/4348 1.6%	112/15242 0.7%	COG1 SNUPN KPNA4 NXT2 PEX13 ARF2 TIMM17A TIMM17B IPO13 RAMP2 SEC61A1 RAB39B RAB11A KPNA6 NTF3 RAMP1 SYBL1 RAB6B MRPL45 GGA1 RAB8B SEC63 IPO8 KPNA1 RAB3B SREBF1 STX5A SNX14 SEC13 TMED9 KPNB1 IPO7 RAB1B IPO4 STX12 SNX6 RAB1 TLOC1 NXF1 STX2 SNX1 RANBP5 COPG TMED1 STX8 TMED4 XPO6 4930455C21RIK SNX2 STX1A RAB3A TMED3 CSE1L IPO9 ARF6 STX17 TIMM44 RANBP9 COPB2 SNAP29 STX6 TIMM8B TIMM10 TIMM22 STX18 AP1S…
GO ONTOLOGY: CELLULAR COMPONENT
5622	intracellular	0	2568/3924 65.4%	6760/13976 48.3%	PRMT1 CPSF3 ZFP790 ATPIF1 GTF2H1 ERCC5 CORO1A RBM17 EXT1 ASAH3 TOP2B RAB3IP FKBP2 SLC25A11 SEC22B VTI1B PRSS36 RPS6KB1 ARPP21 DERL2 NFATC1 ADD2 AS3MT ERGIC1 ALDH9A1 SLC25A23 SYNGR1 ATP6AP1 HSD17B12 ST8SIA3 CUL7 TLE4 BAT1A TSN FNBP1 D10BWG1379E EXT2 POP5 KLHL2 STOML2 MTIF3 SNAPAP DUT BAT4 NXF1 PRKCB1 1300018I05RIK CYB5B PAK1 AIP SRP19 RPS25 PDK3 AHSA1 HIP1R IBTK HERC2 SUCLA2 PPP1R8 PLOD3 ZBTB17 FM…
					CHCHD4 ATF4 CLTC SRP68 KLF16 SPRY2 ZFP628 SMNDC1 EMG1 SF3A1 CCK APEX1 ARPC5L DOK3 SYT1 LSM8 LGMN OLA1 MYBBP1A EP300 TUSC3 VBP1 JSRP1 PARN SP8 POLE4 CDO1 PPM1G PTPN12 SCYL1 NDUFB9 SCAMP3 SMYD5 GOSR2 UQCRQ HIST1H1C POLR2F CCT7 TUBGCP2 EXOC8 MRPL17 MCM2 MRPS14 CACNB1 MYCN CETN3 MPHOSPH10 GCS1 PALM MTF1 EID1 TTLL1 PCX SRGAP2 COPG BC003885 ATP5K TBR1 RAB24 BIRC4 SMC6 ST3GAL2 TARS2 TAF5L GSPT1 HIST1H4D…
44424	intracellular part	0	2377/3924 60.5%	6222/13976 44.5%	PRMT1 CPSF3 ATPIF1 GTF2H1 ERCC5 CORO1A RBM17 EXT1 ASAH3 TOP2B RAB3IP FKBP2 SLC25A11 SEC22B VTI1B PRSS36 RPS6KB1 ARPP21 DERL2 NFATC1 ADD2 AS3MT ERGIC1 ALDH9A1 SLC25A23 SYNGR1 ATP6AP1 HSD17B12 ST8SIA3 CUL7 TLE4 BAT1A TSN FNBP1 EXT2 POP5 KLHL2 STOML2 MTIF3 SNAPAP DUT NXF1 PRKCB1 CYB5B PAK1 AIP SRP19 RPS25 PDK3 AHSA1 HIP1R IBTK HERC2 SUCLA2 PPP1R8 PLOD3 FMR1 TIMM10 FASN PSMB7 CAP1 TRIM32 SENP3 VAPA A…
5737	cytoplasm	0	1519/3924 38.7%	3523/13976 25.2%	PKN2 M6PR DHRS1 ATPIF1 PEX13 RPAIN EPHX1 PSCD3 EXT1 ASAH3 NTF3 RAB3IP CTSD SEC22B SLC25A11 FKBP2 VTI1B PRSS36 RPS6KB1 DERL2 ARPP21 ERGIC1 AS3MT NFATC1 GSK3B SLC25A23 ALDH9A1 CRYAB PSMD3 SEP15 SOD2 RANBP1 SYNGR1 ATP6AP1 HSD17B12 ST8SIA3 SPCS2 CUL7 PACSIN1 FNBP1 TSN NRBP1 EXT2 P4HB SCAMP5 STOML2 ATP6V1B2 VPS4A MTIF3 SNAPAP DUT PRKCB1 GCSH SKAP2 EIF4ENIF1 CYB5B PAK1 SRP19 LASS4 PDK3 AHSA1 TXNDC11 TR…
43227	membrane-bound organelle	0	1843/3924 46.9%	4569/13976 32.6%	PRMT1 CPSF3 ATPIF1 GTF2H1 ERCC5 RBM17 EXT1 ASAH3 TOP2B RAB3IP FKBP2 SLC25A11 SEC22B VTI1B DERL2 NFATC1 ERGIC1 SLC25A23 SYNGR1 ATP6AP1 HSD17B12 ST8SIA3 CUL7 TLE4 BAT1A TSN FNBP1 EXT2 POP5 STOML2 MTIF3 DUT NXF1 PRKCB1 CYB5B PAK1 AIP PDK3 AHSA1 HERC2 SUCLA2 PPP1R8 PLOD3 FMR1 TIMM10 TRIM32 SENP3 ABCA5 VAPA TMEM49 SNRPE ACAD8 LIG3 NCLN PKNOX1 RNUXA SNRPD1 YWHAZ RBX1 ELF5 MRPS35 IPO8 KTN1 CRELD2 ZRANB1…
43231	intracellular membrane-bound organelle	0	1839/3924 46.8%	4562/13976 32.6%	PRMT1 CPSF3 ATPIF1 GTF2H1 ERCC5 RBM17 EXT1 ASAH3 TOP2B RAB3IP FKBP2 SLC25A11 SEC22B VTI1B DERL2 NFATC1 ERGIC1 SLC25A23 SYNGR1 ATP6AP1 HSD17B12 ST8SIA3 CUL7 TLE4 BAT1A TSN FNBP1 EXT2 POP5 STOML2 MTIF3 DUT NXF1 PRKCB1 CYB5B PAK1 AIP PDK3 AHSA1 HERC2 SUCLA2 PPP1R8 PLOD3 FMR1 TIMM10 TRIM32 SENP3 ABCA5 VAPA TMEM49 SNRPE ACAD8 LIG3 NCLN PKNOX1 RNUXA SNRPD1 YWHAZ RBX1 ELF5 MRPS35 IPO8 KTN1 CRELD2 ZRANB1…
44444	cytoplasmic part	9.5533e-96	1200/3924 30.5%	2663/13976 19.0%	M6PR DHRS1 ATPIF1 PEX13 EPHX1 EXT1 ASAH3 NTF3 CTSD SEC22B SLC25A11 FKBP2 VTI1B RPS6KB1 DERL2 AS3MT ERGIC1 GSK3B ALDH9A1 SLC25A23 CRYAB SEP15 PSMD3 SOD2 RANBP1 SYNGR1 ATP6AP1 HSD17B12 ST8SIA3 SPCS2 CUL7 PACSIN1 FNBP1 NRBP1 EXT2 P4HB SCAMP5 STOML2 VPS4A MTIF3 SNAPAP DUT GCSH EIF4ENIF1 CYB5B PAK1 LASS4 SRP19 PDK3 AHSA1 TXNDC11 RAB10 HERC2 SUCLA2 PLOD3 TIMM10 AMOT FASN PSMB7 CAP1 PIGY VAPA ABCA5 TMEM…
43226	organelle	2.6243e-93	2067/3924 52.6%	5439/13976 38.9%	PRMT1 CPSF3 ATPIF1 GTF2H1 ERCC5 CORO1A RBM17 EXT1 ASAH3 TOP2B RAB3IP FKBP2 SLC25A11 SEC22B VTI1B RPS6KB1 DERL2 NFATC1 ADD2 ERGIC1 SLC25A23 SYNGR1 ATP6AP1 HSD17B12 ST8SIA3 CUL7 TLE4 BAT1A TSN FNBP1 EXT2 POP5 KLHL2 STOML2 MTIF3 DUT NXF1 PRKCB1 CYB5B PAK1 AIP PDK3 AHSA1 HIP1R HERC2 SUCLA2 PPP1R8 PLOD3 FMR1 TIMM10 CAP1 TRIM32 SENP3 VAPA ABCA5 TMEM49 SNRPE ACAD8 LIG3 DNM2 NCLN PKNOX1 RNUXA SNRPD1 YWHA…
43229	intracellular organelle	7.6869e-93	2064/3924 52.5%	5434/13976 38.8%	PRMT1 CPSF3 ATPIF1 GTF2H1 ERCC5 CORO1A RBM17 EXT1 ASAH3 TOP2B RAB3IP FKBP2 SLC25A11 SEC22B VTI1B RPS6KB1 DERL2 NFATC1 ADD2 ERGIC1 SLC25A23 SYNGR1 ATP6AP1 HSD17B12 ST8SIA3 CUL7 TLE4 BAT1A TSN FNBP1 EXT2 POP5 KLHL2 STOML2 MTIF3 DUT NXF1 PRKCB1 CYB5B PAK1 AIP PDK3 AHSA1 HIP1R HERC2 SUCLA2 PPP1R8 PLOD3 FMR1 TIMM10 CAP1 TRIM32 SENP3 VAPA ABCA5 TMEM49 SNRPE ACAD8 LIG3 DNM2 NCLN PKNOX1 RNUXA SNRPD1 YWHA…
5739	mitochondrion	2.1964e-38	432/3924 11.0%	895/13976 6.4%	DHRS1 ATPIF1 2610024G14RIK UQCRC2 PEO1 SLC25A11 SLC39A1 CTSD DLD MSRB2 SLC25A23 RHOT1 MRPS33 SOD2 GLOD4 CUL7 HSD17B10 TBC1D15 ATP6V1E1 BCL2L1 CABC1 VDAC1 STOML2 CPOX ALDH5A1 MTIF3 DUT PSMC3 AP2M1 GCSH GATM OXSM SAMM50 MRPS18A TOMM34 NDUFA9 4930455C21RIK DPYSL2 MRPL40 CYB5B PDK3 NDUFA13 HERC2 SUCLA2 MRPS9 MRPS30 CS TIMM10 ABCD3 TFB2M FAHD1 PIGY ACAD8 COX11 HSPA9 1810020G14RIK BNIP3L CDS2 YWHAZ NDU…
31090	organelle membrane	1.7946e-34	286/3924 7.2%	536/13976 3.8%	B4GALNT1 DHRS1 ABCA2 PEX13 ATP6V1G2 LBR RPN2 SUMO1 TK2 NECAP1 2610024G14RIK EXT1 PEX14 ASAH3 NTF3 UQCRC2 GGA1 SEC22B SLC25A11 SLC39A1 PEX16 ST8SIA1 STT3B BET1 SOD2 SYP ST8SIA3 SPCS2 CUL7 DDX19A HSD17B10 H2-DMA GALNACT2 NDUFB10 POM121 AP3S2 POLG VDAC1 STOML2 PHB2 NXF1 ICA1 PSMC3 SLC35A2 AP2M1 COX6C SAMM50 4930455C21RIK NDUFA9 TRAPPC3 SLC25A14 CYB5B ACAT1 SLC25A33 TRIM27 SPCS1 NDUFA13 HERC2 SLC25A1…
SM139 (Medial Thalamus) GO Analysis
GO ID	GO TERM	P-VALUE	CLUSTER FREQUENCY1	TOTAL FREQUENCY2	GENES
GO ONTOLOGY: BIOLOGICAL PROCESS
7606	sensory perception of chemical stimulus	0	9/4473 0.2%	1238/14009 8.8%	B3GNT1 F3 GNG13 GRM7 BBS4 ID3 MKKS B3GNT2 GNB1
7608	sensory perception of smell	0	7/4473 0.1%	1178/14009 8.4%	B3GNT1 F3 GRM7 BBS4 ID3 MKKS B3GNT2
7600	sensory perception	0	59/4473 1.3%	1429/14009 10.2%	GNG13 ALDH7A1 HEXA RLBP1 PENK1 SPRY2 ROM1 GRM7 F3 SOD1 OPN3 MPV17 TUB CHRNA4 TAC1 HLF ID3 GLRB ALMS1 NDUFB9 CLN5 FBXO11 CALCA GNB1 PDCL3 JAG2 NR2F6 ARRB2 NDN UNC119 RGS9 PPT1 RANBP17 SPNB4 WDR1 MAPK3 MTAP1A B3GNT1 LXN B3GNT2 GJE1 TBL1XR1 PDE6D CDKN1B CLN6 MKKS GJA7 HEXB DTNBP1 PDCL BBS4 KCNMA1 CLN8 PCDH21 MYO6 MYO5A TIMM13 CHRNB2 NPY1R
7186	G-protein coupled receptor protein signaling pathway	0	159/4473 3.5%	1815/14009 12.9%	GNG13 GPR151 RGS4 PENK1 RGL3 GPR17 GPR83 HAS1 RAMP2 HTR2C F3 CALM1 OPN3 RAMP1 P2RY13 LPHN3 RGS16 CALM3 GPR114 GNAI1 RGL2 ID3 GABRD ELTD1 LPHN1 PAN3 ADRA1B GPR158 CHRM2 RGS5 EDNRA EMR1 GNA13 P2RY12 CNR1 CALCA ARL3 RASSF5 RGS7BP GNG4 PALM BCAR1 BAI3 P2RY5 GAL GPR34 GPR116 GPR126 NTSR2 CALM2 GNB5 GPR37 GABBR1 ADRA2B DGKA GNG8 GRM5 GNG3 GABRA1 ADNP ARHGEF11 EDNRB LYPD1 SLC19A2 ADCY2 OPRL1 GABRA3 DGKE…
50877	neurological process	0	149/4473 3.3%	1625/14009 11.5%	GNG13 HEXA SLC17A6 PENK1 KRAS SPRY2 F3 SNAP25 SOD1 OPN3 MPV17 ACHE SYT1 AGRN KIF1B CTNNB1 LIN7B UCHL1 CHRNA4 SLC17A7 TUB ALS2 NRXN3 HLF ID3 GRIN2C SYP ADRA1B ALMS1 NDUFB9 FBXO11 SYN2 CALCA PDCL3 NR2F6 FYN VAMP2 UNC13B VDAC1 CACNA1C GATA3 SNAPAP UNC119 ATP1A2 WDR1 SPNB4 NRCAM WNT7A PCLO LXN SLC12A5 QK RAC3 TBL1XR1 TSC1 CDKN1B AGT GABRA1 GJA7 CAMK4 HEXB APP DTNBP1 PDCL SV2A MYO6 FREQ TIMM13 MYO5A G…
7166	cell surface receptor linked signal transduction	9.1264e-96	359/4473 8.0%	2428/14009 17.3%	IFT88 GNG13 WNT5A RGL3 IRF3 CTNNBIP1 HTR2C ILK CALM1 IRAK1 STAM VWC2 P2RY13 AGRN ENG TGFBR1 ITGA6 CALM3 GPR114 NRP1 RGL2 GSK3B GABRD CRYAB ELTD1 LPHN1 SYP ADRA1B GPR158 CHRM2 PDAP1 EMR1 FBXW4 STXBP4 GNA13 P2RY12 CNR1 ADAM9 BMPR1A ARL3 CAML WNT7A P2RY5 HIPK2 GPR116 GPR126 INSR PAK1 ITGA7 CALM2 IFT172 ECSIT NCSTN GNB5 GABBR1 CD47 WNT7B KHDRBS1 GABRA1 HBEGF ARHGEF11 DIXDC1 ACVR2B SLC19A2 ADCY2 PTPRS…
32501	multicellular organismal process	7.8762e-74	768/4473 17.1%	3788/14009 27.0%	PLXDC2 PRMT1 IFT88 GNG13 M6PR HEXA APOE ERCC5 ARNT2 IRF3 CTNNBIP1 EXT1 PAK3 NDRG4 ROBO1 TRP53 SIP1 TSPAN5 TOP2B YWHAH AGRN FLNB ENG MMP2 TGFBR1 LIN7B SLC17A7 NKX6-2 ANK LGR4 RNF111 GSK3B CRYAB SIX6OS1 CTF1 GRIN2C MAPK7 PLXNA3 FBXW4 ODZ4 GAP43 GNA13 CAV1 SPIN1 TSHZ2 EBF4 SEMA4G BMPR1A HMGB3 PDCL3 NEURL2 EXT2 NR2F6 ENC1 CRIP2 VDAC1 SENP1 RAB27A SNAPAP BICC1 TAGLN3 CEBPG MLL1 WNT7A PCLO VEZT RCN1 IN…
6952	defense response	1.1251e-42	60/4473 1.3%	654/14009 4.6%	PENK1 LYST ATRN RELA CRRY FN1 CHST1 GRM7 UNC93B1 TRP53BP2 IRAK1 PYCARD TBK1 RARRES2 CD55 HDAC9 CRH NDST1 TOLLIP TAC1 ALS2 SMAD1 PRKCA TLR4 CXCR7 MAL A830091I15RIK GALT SPP1 CALCA CHST2 SLC3A2 B2M FCER1G VDAC1 PPP1R13B BCL6 RAB27A LY6C1 CEBPG TNFRSF1A UACA COTL1 PLA2G7 TNFRSF1B LY86 SERPING1 FCGR3 CD276 ECSIT PLAA BCL10 C1QBP LY6E C1QA DARC CCL5 DEFB1 PTAFR TPSB2
7165	signal transduction	7.5977e-37	794/4473 17.7%	3444/14009 24.5%	PKN2 IFT88 GNG13 IRF3 TRP53 IRAK1 STAM P2RY13 AGRN TGFBR1 LIN7B RPS6KB1 GPR114 GSK3B CRYAB SOD2 FBXW4 ARL2 STXBP4 PACSIN1 D10BWG1379E BMPR1A NEURL2 PRKCB1 SNIP1 FGD2 GPR126 INSR RGS10 PAK1 MLL3 RAB10 GABBR1 GABRA1 ACVR2B RAB9B MAPKBP1 RALBP1 SIPA1L2 ZFP106 RAB14 SNX15 ADIPOR1 RAB7 LTBP3 GRK4 AKAP7 LRBA WDR12 NTRK3 MAP3K11 PTPRR TBC1D4 ARHGAP20 PPP1R1B RAB3B CSF2RB2 HS1BP3 GPR19 NRAS TLR4 NPR1 MAD…
51869	response to stimulus	2.0112e-33	410/4473 9.1%	2018/14009 14.4%	HEXA APOE CUTA RPAIN ERCC5 GTF2H1 ARNT2 IRF3 ROBO1 TRP53 TOPORS IRAK1 HSPA5 GTF2H5 DERL2 AS3MT GSK3B PDPK1 CRYAB SPG3A GRIN2C SOD2 PLXNA3 IFIT2 GNA13 ERCC3 SUPT16H BRIP1 PDCL3 NR2F6 CRY1 VDAC1 WASL RAB27A CEBPG CXCL14 PAK1 AIP PRKAA1 LIME1 LY6E EIF2AK4 HSPA9 GRIN1 NUDT1 EDEM1 6620401K05RIK ADIPOR1 TDP1 RBX1 RLBP1 STIP1 CTSB ROM1 DICER1 NTRK3 PRKCE RAD23A POLD1 PPP1R1B FBXO18 UBE2B PRKCA TLR4 ITGA…
GO ONTOLOGY: MOLECULAR FUNCTION
16526	G-protein coupled receptor activity	0	73/4906 1.4%	1722/15233 11.3%	CALCRL GPR151 GPR17 GPR83 NPR2 PTGER2 HAS1 GRK4 CELSR2 HTR2C F3 GRM7 GPR56 SMO OPN3 P2RY13 LPHN3 EDG2 TUB GPR22 GPR114 ID3 FZD9 GPR19 ELTD1 LPHN1 ADRA1B GPR158 CHRM2 EDNRA CXCR7 NPR1 EMR1 HRH3 P2RY12 CNR1 EDG8 LANCL1 CRCP SSTR3 TM2D1 RANBP17 BAI3 P2RY5 GPR34 GPR116 MC3R SPR GPR126 GPR4 NTSR2 LGR5 SLIT2 GPR37 GABBR1 ADRA2B GPRC5B TMEM11 GRM5 OMG DARC EDNRB LYPD1 HTR5A SLC19A2 PGF EDG1 SORT1 GPR37L…
4984	olfactory receptor activity	0	2/4906 0.0%	1163/15233 7.6%	F3 ID3
1584	rhodopsin-like receptor activity	0	47/4906 0.9%	1506/15233 9.8%	SSTR3 GPR151 GPR83 GPR17 HAS1 NPR2 PTGER2 RANBP17 P2RY5 HTR2C GPR34 F3 SPR MC3R OPN3 NTSR2 P2RY13 LGR5 SLIT2 EDG2 GPR22 TUB GPR37 ADRA2B ID3 GPR19 ADRA1B OMG CHRM2 EDNRA DARC CXCR7 NPR1 EDNRB HRH3 HTR5A P2RY12 CNR1 SLC19A2 PGF EDG1 SORT1 EDG8 GPR37L1 OPRL1 PTAFR NPY1R
4888	transmembrane receptor activity	0	143/4906 2.9%	2010/15233 13.1%	GRIN2D UNC5C GPR151 FGFR3 GPR17 GPR83 HAS1 HTR2C F3 OPN3 STAM LGALS3BP GPC1 P2RY13 LPHN3 TGFBR1 CHRNA4 TUB GPR114 NRP1 ID3 GABRD ELTD1 GRIN2C LPHN1 PLXNA3 ADRA1B GPR158 CHRM2 EDNRA EMR1 MAL P2RY12 CNR1 BMPR1A EPOR TM2D1 TNFRSF1A BAI3 P2RY5 TNFRSF1B GPR34 GPR116 FLT1 GPR126 INSR UTRN NTSR2 GPR37 GABBR1 ADRA2B TMEM11 GRM5 GABRA1 IFNAR1 EDNRB ACVR2B LYPD1 SLC19A2 LIFR SORT1 OPRL1 GABRA3 RET GRID1 GR…
4872	receptor activity	0	384/4906 7.8%	2764/15233 18.1%	9330182L06RIK PLXDC2 TRPM2 GRIN2D M6PR CRY2 LBR AGER ROBO1 SPCS3 SSR1 HTR2C IRAK1 STAM LGALS3BP GPC1 P2RY13 PPFIBP2 MMD2 TGFBR1 BZRAP1 ITGA6 ABCC8 NARG1 GPR114 LGR4 NRP1 TRPC7 EPS15L1 GABRD GABARAPL1 ELTD1 GRIN2C LPHN1 SYP PLXNA3 ADRA1B MED13L SORCS2 GPR158 CHRM2 MERTK EMR1 BCAP29 PLXNA2 P2RY12 CNR1 LETMD1 ATP6AP2 SEMA4G NRBP1 BMPR1A NR2F6 CRY1 UNC13B EPOR PHB2 PRKCB1 P2RY5 GATM GPR116 GPR126 INS…
4871	signal transducer activity	0	459/4906 9.3%	2955/15233 19.3%	PLXDC2 9330182L06RIK GNG13 M6PR AGER ARNT2 SSR1 ROBO1 IRAK1 STAM P2RY13 AGRN PPFIBP2 TGFBR1 GPR114 LGR4 EPS15L1 GABARAPL1 LPHN1 GRIN2C ELTD1 MAPK7 PLXNA3 GNA13 LETMD1 SEMA4G BMPR1A NRBP1 NR2F6 CRY1 PRKCB1 WNT7A GATM GPR116 GPR126 INSR RGS10 ITGA7 GABBR1 SCARB2 AXL SEZ6L2 GABRA1 GRINL1A IFNAR1 ARHGEF11 PER3 ACVR2B PLCL2 SLC19A2 LIFR RRBP1 GABRA3 GRIN1 PRKCI ADIPOR1 SIRPA ANKHD1 IGF2R PPP4C GRK4 NC…
60089	molecular transducer activity	0	459/4906 9.3%	2955/15233 19.3%	PLXDC2 9330182L06RIK GNG13 M6PR AGER ARNT2 SSR1 ROBO1 IRAK1 STAM P2RY13 AGRN PPFIBP2 TGFBR1 GPR114 LGR4 EPS15L1 GABARAPL1 LPHN1 GRIN2C ELTD1 MAPK7 PLXNA3 GNA13 LETMD1 SEMA4G BMPR1A NRBP1 NR2F6 CRY1 PRKCB1 WNT7A GATM GPR116 GPR126 INSR RGS10 ITGA7 GABBR1 SCARB2 AXL SEZ6L2 GABRA1 GRINL1A IFNAR1 ARHGEF11 PER3 ACVR2B PLCL2 SLC19A2 LIFR RRBP1 GABRA3 GRIN1 PRKCI ADIPOR1 SIRPA ANKHD1 IGF2R PPP4C GRK4 NC…
3823	antigen binding	4.9994e-17	0/4906 0.0%	111/15233 0.7%	-
16503	pheromone receptor activity	6.5778e-17	0/4906 0.0%	110/15233 0.7%	-
5549	odorant binding	4.4144e-15	0/4906 0.0%	99/15233 0.6%	-
GO ONTOLOGY: CELLULAR COMPONENT
31224	intrinsic to membrane	2.3182e-31	1435/4454 32.2%	5518/13965 39.5%	PLXDC2 M6PR PODXL2 TMEM184B AGER MEST RFC1 EXT1 LRRN2 SLC30A4 TSPAN5 ATP8A2 CEND1 YIPF3 JPH4 P2RY13 SEC22B SLC25A11 ATP9A TGFBR1 VTI1B TMEM24 DERL2 KCNB1 ANK TMEM161A GPR114 ERGIC1 SLC25A23 HHATL SPG3A 0610007L01RIK ATP2B1 ACAT2 3110048E14RIK PLXNA3 CLDN5 SYNGR1 ATP6AP1 HSD17B12 ST8SIA3 ODZ4 GHITM FUT9 TSPAN9 SPCS2 CHKA SPIN1 LETMD1 D10BWG1379E BMPR1A CLDN10 EXT2 SLC25A15 XKRX SEC61A2 SCAMP5 TSPA…
16021	integral to membrane	3.0079e-31	1434/4454 32.1%	5508/13965 39.4%	PLXDC2 M6PR PODXL2 TMEM184B AGER MEST RFC1 EXT1 LRRN2 SLC30A4 TSPAN5 ATP8A2 CEND1 YIPF3 JPH4 P2RY13 SEC22B SLC25A11 ATP9A TGFBR1 VTI1B TMEM24 DERL2 KCNB1 ANK TMEM161A GPR114 ERGIC1 SLC25A23 HHATL SPG3A 0610007L01RIK ATP2B1 ACAT2 3110048E14RIK PLXNA3 CLDN5 SYNGR1 ATP6AP1 HSD17B12 ST8SIA3 ODZ4 GHITM FUT9 TSPAN9 SPCS2 CHKA SPIN1 LETMD1 D10BWG1379E BMPR1A CLDN10 EXT2 SLC25A15 XKRX SEC61A2 SCAMP5 TSPA…
44425	membrane part	5.8535e-20	1614/4454 36.2%	5881/13965 42.1%	PLXDC2 PODXL2 AGER EXT1 SLC30A4 JPH4 SEC22B SLC25A11 ATP9A TGFBR1 VTI1B DERL2 KCNB1 GPR114 ANK ERGIC1 SLC25A23 HHATL 0610007L01RIK ACAT2 PLXNA3 CLDN5 SYNGR1 ATP6AP1 HSD17B12 ODZ4 ST8SIA3 TSPAN9 FUT9 CHKA D10BWG1379E BMPR1A EXT2 CLDN10 SEC61A2 TSPAN14 BAT4 LY6A NXF1 PEX3 SVOP GGTL3 LAPTM4A ADAM32 TMEM41B INSR CYB5B PAK1 CD46 HIP1R PCDH17 5230400G24RIK AXL CAP1 VAPA ABCA5 TMEM49 SCN1B LIFR NCLN SLC…
31226	intrinsic to plasma membrane	5.589e-15	154/4454 3.4%	807/13965 5.7%	ITGAE KCNA4 KCTD12 KCNA1 RFC1 ODZ1 SLC16A1 ABCC1 F3 RGS16 ITGA6 KCNB1 ANK ID3 KCNJ9 GABRD KCNF1 ATP2B1 CAV2 KCNJ5 SLC7A3 KCTD5 EDNRA PAM SLC38A3 CAV1 P2RY12 KCNC4 PCDH10 TAP2 SLC7A10 SYNGR3 SLC6A15 TSPAN15 TM2D1 PEX3 ATP2B4 KCNAB3 SGCB SLC20A1 ITGA2B ITGA7 FOLH1 GPR37 GPAA1 SLC4A10 CD47 TMEM11 SCN2A1 SLC1A2 PCDH18 KCNAB2 GABRA1 KCNJ12 SLC6A1 BOC SLC29A2 GPC5 SLC4A1AP SLC23A2 SCN1A GABRA3 HIP1 NLG…
5887	integral to plasma membrane	1.3767e-14	153/4454 3.4%	797/13965 5.7%	ITGAE KCNA4 KCTD12 KCNA1 RFC1 ODZ1 SLC16A1 ABCC1 F3 RGS16 ITGA6 KCNB1 ANK ID3 KCNJ9 GABRD KCNF1 ATP2B1 CAV2 KCNJ5 SLC7A3 KCTD5 EDNRA PAM SLC38A3 CAV1 P2RY12 KCNC4 PCDH10 TAP2 SLC7A10 SYNGR3 SLC6A15 TSPAN15 TM2D1 PEX3 ATP2B4 KCNAB3 SGCB SLC20A1 ITGA2B ITGA7 FOLH1 GPR37 GPAA1 SLC4A10 CD47 TMEM11 SCN2A1 SLC1A2 PCDH18 KCNAB2 GABRA1 KCNJ12 SLC6A1 BOC SLC29A2 GPC5 SLC4A1AP SLC23A2 SCN1A GABRA3 HIP1 NLG…
44459	plasma membrane part	5.3112e-10	300/4454 6.7%	1273/13965 9.1%	GNG13 KCTD12 CADM3 NECAP1 RFC1 ODZ1 ABCC1 HTR2C ILK CABP1 FLNB LIN7B ITGA6 ASH1L KCNB1 ANK GABRD KCNF1 FAT1 ATP2B1 CAV2 CLDN5 SYP KCNJ5 KCTD5 PAM EMR1 H2-DMA GNA13 CAV1 P2RY12 NEURL2 RNF31 SYNGR3 DTNA LY6A TSPAN15 PEX3 AMOTL1 LIMK1 PARD6G ITGA7 PAK1 SLC30A5 FOLH1 GNB5 TBL1XR1 HIP1R CD47 SLC1A2 PCDH18 GABRA1 GJA7 ZYX SLC6A1 RAB13 MSN GPC5 SLC4A1AP SLC23A2 GABRA3 APC2 HIP1 CALB2 NLGN1 KCNJ16 SIRPA …
5882	intermediate filament	3.5089e-09	8/4454 0.1%	118/13965 0.8%	LMNA NEFL VIM LMNB2 CLIP1 NEFM MYO5A EIF6
45111	intermediate filament cytoskeleton	7.1491e-09	9/4454 0.2%	121/13965 0.8%	LMNA NEFL VIM LMNB2 NDEL1 CLIP1 NEFM MYO5A EIF6
5886	plasma membrane	4.1251e-08	441/4454 9.9%	1725/13965 12.3%	PLXDC2 GNG13 CADM3 RFC1 FLNB LIN7B KCNB1 ANK CRYAB ATP2B1 FAT1 CLDN5 KCTD5 GNA13 CAV1 NEURL2 RNF31 SYNGR3 SLC38A2 LY6A PEX3 VEZT SKAP2 GPR126 INSR ITGA7 PAK1 CALM2 FOLH1 HIP1R SCARB2 LY6E SLC1A2 GABRA1 GJA7 SLC6A1 SLC19A2 MSN SLC4A1AP SLC23A2 GABRA3 APC2 CALB2 SLC27A4 GRIN1 SIRPA SLC9A1 L1CAM SLC29A1 GRK4 SLC6A9 SGSM3 NCAM1 PTPRR IPO8 AQP4 GNB2 GNAQ GPR19 ITGA3 GABRG2 PLXND1 LMO7 RIC8 CSPG4 TLN1 …
5576	extracellular region	1.8282e-07	590/4454 13.2%	2215/13965 15.8%	PLXDC2 RESP18 M6PR CADM3 TM9SF2 APOE AGER MEST STCH EXT1 ROBO1 SULF1 WDR4 HSP90B1 AGRN FKBP2 ENG ALDH1B1 TGFBR1 MMP2 MSRB2 CTF1 ELTD1 GRIN2C PLXNA3 CLDN5 ATP6AP1 CAR4 LETMD1 B3GAT1 SEMA4G P4HB VDAC1 BBS9 BAT4 WNT7A MRPS18A RCN1 CXCL14 NDUFA9 ITGA7 FRAS1 KTELC1 ISLR LIME1 AGPAT1 PLOD3 LY6E VGF GABRA1 CTSF CAP1 HAPLN2 ABCD3 IFNAR1 SCN1B LIFR HAPLN4 APC2 CYP46A1 UBXD2 2700097O09RIK NUDT1 LCAT SIRPA …
SM147 (Visual cortex) GO Analysis
GO ID	GO TERM	P-VALUE	CLUSTER FREQUENCY1	TOTAL FREQUENCY2	GENES
GO ONTOLOGY: BIOLOGICAL PROCESS
8152	metabolic process	1.0391e-75	2625/4426 59.3%	6675/14013 47.6%	IFT88 CPSF3 GSTP1 ATPIF1 DUS3L APOE FZR1 GTF2H1 RBM17 CDYL UBFD1 EXT1 OGFOD2 SLC30A4 IRAK1 PHYH TOP2B FKBP2 ATP9A IRF7 PRSS36 PUM1 MTMR14 RPS6KB1 NKX6-2 RAPGEF4 NFATC1 ACAT2 ZFP161 AK3 ATP6AP1 PRPSAP2 HSD17B12 ST8SIA3 FBXW4 FUT9 TLE4 CAR4 CUL7 CHKA BAT1A BMPR1A EXT2 DTYMK ADCK1 POP5 RNGTT MTIF3 DUT PRKCB1 GGTL3 SMG5 INSR CYB5B PAK1 AIP QK MAP2K1 PDK3 PRKAA1 AHSA1 UBL7 HERC2 LYSMD2 IBTK SUCLA2 ZBT…
					CCK APEX1 ARSA ARPC5L TBK1 C330002I19RIK DUSP22 LSM8 ZBTB22 RGS16 LGMN MYBBP1A VBP1 EP300 MGEA5 YAP1 PIP5K3 CDO1 PPM1G TCEAL8 PTPN12 SCYL1 ZFP444 NDUFB9 ZDHHC17 HIST1H1C ICT1 UQCRQ GTF3C5 DR1 POLR2F CCT7 MRPL17 LCORL AARSD1 MRPS14 CCRK MYCN MPHOSPH10 MTMR6 DPP10 TBCC GCS1 PALM MTF1 EID1 TTLL1 KL PCX ST8SIA5 OSBPL1A BC003885 ATP5K DNAJB12 TBR1 DDX54 SMC6 ST3GAL2 ADH5 TARS2 COQ7 HIST1H4D NFS1 GSPT1…
44237	cellular metabolic process	1.7137e-71	2398/4426 54.1%	6013/14013 42.9%	IFT88 CPSF3 GSTP1 ATPIF1 DUS3L APOE FZR1 GTF2H1 RBM17 CDYL UBFD1 EXT1 IRAK1 PHYH TOP2B FKBP2 IRF7 PRSS36 PUM1 MTMR14 RPS6KB1 NKX6-2 RAPGEF4 NFATC1 ACAT2 ZFP161 AK3 ATP6AP1 PRPSAP2 HSD17B12 ST8SIA3 FBXW4 FUT9 TLE4 CAR4 CUL7 CHKA BAT1A BMPR1A EXT2 DTYMK ADCK1 POP5 RNGTT MTIF3 DUT PRKCB1 GGTL3 SMG5 INSR PAK1 AIP QK MAP2K1 PDK3 PRKAA1 AHSA1 UBL7 HERC2 LYSMD2 IBTK SUCLA2 ZBTB17 PLOD3 PPP1R8 C230081A13…
44238	primary metabolic process	3.3475e-70	2391/4426 54.0%	6007/14013 42.8%	IFT88 CPSF3 ATPIF1 DUS3L APOE FZR1 GTF2H1 RBM17 CDYL UBFD1 EXT1 OGFOD2 IRAK1 PHYH TOP2B FKBP2 IRF7 PRSS36 PUM1 MTMR14 RPS6KB1 NKX6-2 RAPGEF4 NFATC1 ACAT2 ZFP161 AK3 ATP6AP1 PRPSAP2 HSD17B12 ST8SIA3 FBXW4 FUT9 TLE4 CUL7 CHKA BAT1A BMPR1A EXT2 DTYMK ADCK1 POP5 RNGTT MTIF3 DUT PRKCB1 SMG5 INSR PAK1 AIP QK MAP2K1 PDK3 PRKAA1 AHSA1 UBL7 HERC2 IBTK SUCLA2 ZBTB17 PLOD3 PPP1R8 C230081A13RIK AXL FASN CAP1…
43170	macromolecule metabolic process	9.5966e-57	2087/4426 47.1%	5228/14013 37.3%	IFT88 CPSF3 DUS3L APOE FZR1 GTF2H1 RBM17 CDYL UBFD1 EXT1 OGFOD2 IRAK1 TOP2B FKBP2 IRF7 PRSS36 PUM1 MTMR14 RPS6KB1 NKX6-2 RAPGEF4 NFATC1 ACAT2 ZFP161 ST8SIA3 FBXW4 FUT9 TLE4 CUL7 BAT1A BMPR1A EXT2 ADCK1 POP5 RNGTT MTIF3 DUT PRKCB1 SMG5 INSR PAK1 AIP QK MAP2K1 PDK3 PRKAA1 AHSA1 UBL7 HERC2 IBTK SUCLA2 ZBTB17 PLOD3 PPP1R8 C230081A13RIK AXL CAP1 PSMB7 GLT8D3 SENP3 SNRPE LIG3 CASP8AP2 PKNOX1 SNRPD1 RBX…
43283	biopolymer metabolic process	5.2371e-42	1589/4426 35.9%	3921/14013 27.9%	CPSF3 DUS3L FZR1 GTF2H1 RBM17 CDYL UBFD1 IRAK1 TOP2B IRF7 MTMR14 RPS6KB1 RAPGEF4 NKX6-2 NFATC1 ZFP161 ACAT2 FBXW4 ST8SIA3 TLE4 CUL7 FUT9 BAT1A BMPR1A ADCK1 POP5 RNGTT DUT PRKCB1 SMG5 INSR PAK1 QK MAP2K1 PRKAA1 PDK3 UBL7 IBTK HERC2 PPP1R8 PLOD3 ZBTB17 C230081A13RIK AXL PSMB7 SENP3 SNRPE LIG3 CASP8AP2 PKNOX1 SNRPD1 RBX1 EPHA7 PBX1 SGSM3 HIP2 ELF5 CHI3L1 NOLA3 SMARCAL1 UBE2B SNAPC1 CDK7 TSPYL1 FEM1B…
19538	protein metabolic process	4.4499e-35	1139/4426 25.7%	2708/14013 19.3%	IFT88 PCMTD2 GNA15 FBXW8 UBE2G1 APOE FZR1 EPHX1 IRF3 MEST UBFD1 EXT1 OGFOD2 IRAK1 CDKL1 AGRN CTSD UBE2O FKBP2 IRF7 PRSS36 PUM1 MTMR14 RPS6KB1 RAPGEF4 GSK3B SEP15 ACAT2 ST8SIA3 FBXW4 FUT9 SPCS2 CUL7 GALNT7 SUPT16H BMPR1A NRBP1 EXT2 ADCK1 CAMK1G CRY1 P4HB RNGTT MTIF3 PRKCB1 PCTK1 DDAH1 INSR PAK1 AIP QK MYD88 MAP2K1 PDK3 PRKAA1 HARS2 AHSA1 UBL7 HERC2 IBTK PLOD3 C230081A13RIK AXL CAP1 PPIG PSMB7 STK1…
44260	cellular macromolecule metabolic process	4.4156e-34	1111/4426 25.1%	2641/14013 18.8%	IFT88 PCMTD2 GNA15 FBXW8 UBE2G1 APOE FZR1 EPHX1 IRF3 MEST UBFD1 EXT1 IRAK1 CDKL1 AGRN CTSD UBE2O FKBP2 IRF7 PRSS36 PUM1 MTMR14 RPS6KB1 RAPGEF4 GSK3B SEP15 ACAT2 ST8SIA3 FBXW4 FUT9 SPCS2 CUL7 GALNT7 SUPT16H BMPR1A NRBP1 EXT2 ADCK1 CAMK1G CRY1 P4HB RNGTT MTIF3 PRKCB1 PCTK1 DDAH1 INSR PAK1 AIP QK MYD88 MAP2K1 PDK3 PRKAA1 HARS2 AHSA1 UBL7 HERC2 IBTK PLOD3 C230081A13RIK AXL CAP1 PPIG PSMB7 STK11 ACVR2…
44267	cellular protein metabolic process	1.1331e-33	1096/4426 24.7%	2604/14013 18.5%	IFT88 PCMTD2 GNA15 FBXW8 UBE2G1 APOE FZR1 EPHX1 IRF3 MEST UBFD1 EXT1 IRAK1 CDKL1 AGRN CTSD UBE2O FKBP2 IRF7 PRSS36 PUM1 MTMR14 RPS6KB1 RAPGEF4 GSK3B SEP15 ACAT2 ST8SIA3 FBXW4 FUT9 SPCS2 CUL7 GALNT7 SUPT16H BMPR1A NRBP1 EXT2 ADCK1 CAMK1G CRY1 P4HB RNGTT MTIF3 PRKCB1 PCTK1 DDAH1 INSR PAK1 AIP QK MYD88 MAP2K1 PDK3 PRKAA1 HARS2 AHSA1 UBL7 HERC2 IBTK PLOD3 C230081A13RIK AXL CAP1 PPIG PSMB7 STK11 ACVR2…
33036	macromolecule localization	1.7029e-32	386/4426 8.7%	727/14013 5.1%	CADM3 M6PR SNX3 XPO5 TRP53 EXOC6 STAM GGA1 YWHAH SEC22B VTI1B LIN7B GSK3B RHOT1 YIPF5 SYNGR1 RABGEF1 ARL2 DDX19A SCAMP5 SEC61A2 VPS4A RAB27A TLOC1 NXF1 AP2M1 AMN RPH3A EIF4ENIF1 4930455C21RIK SNX2 SNX5 QK SRP19 FKBP4 UBL7 RAB10 RAB2 FMR1 TIMM10 CADPS2 RAB9B RRBP1 HSPA9 RAB14 RNUXA RAB40B NECAP2 SNX15 YWHAZ RAB7 VPS18 IPO13 VPS29 AKAP7 LRBA SNAG1 CHMP1B RAB33A TOB1 MRPL45 GGA3 IPO8 GSTK1 RAB3B AB1…
15031	protein transport	1.9849e-32	346/4426 7.8%	632/14013 4.5%	COG1 M6PR CRY2 SNX3 RAB15 XPO5 LYST NECAP1 EXOC5 RAB34 TRP53 PEX14 SEC61A1 SYNGR2 PITPNM1 SCFD2 STAM EXOC6 GGA1 RAB6B SSR2 GIPC1 YWHAH SEC22B LIN7B VTI1B PEX16 GSK3B VTI1A RHOT1 SYP 2310007F21RIK YIPF5 SYNGR1 TMED9 RABGEF1 BCAP29 YWHAQ ARL2 DDX19A STXBP5 D3UCLA1 ARCN1 POM121 AP3S2 SEC61A2 SCAMP5 RAB27A VPS4A RAB1 SNX16 TLOC1 TSG101 ATG4B NXF1 STX2 AP2M1 HGS APBA2 RPH3A TMED1 SYS1 EIF4ENIF1 SNX2 4…
GO ONTOLOGY: MOLECULAR FUNCTION
5488	binding	5.1867e-49	3542/4844 73.1%	9848/15242 64.6%	IFT88 CPSF3 EPN1 TMEM37 PODXL2 APOE GTF2H1 RBM17 CORO1A CDYL SLC30A4 PHYH RBM41 TOP2B SLC25A11 ATP9A IRF7 VTI1B PUM1 RPS6KB1 RAPGEF4 KCNB1 NFATC1 ZFP161 AK3 PRPSAP2 ZSWIM3 DBNDD1 9930021J17RIK GAP43 CUL7 NIP7 BAT1A BMPR1A DTYMK ADCK1 MTIF3 LY6A NXF1 DHX33 1300018I05RIK PAK1 AIP QK SRP19 AHSA1 IBTK PPP1R8 JAKMIP1 C230081A13RIK AXL FMR1 GPATCH1 SNRPE SCN1B MAPKBP1 ACAD8 ERAL1 CASP8AP2 2700019D07RIK…
					CSNK2B LARS SLC25A3 SLC25A46 RUVBL1 RDM1 CCT8 CUL2 MPDZ KATNB1 RNMT WBP7 ATP6V0B STAM2 TOR1AIP2 DDX1 EXOSC9 RPL22 NRIP3 FRS2 GMCL1 PFDN2 NTNG1 ASXL1 DHX29 SKI 2600011E07RIK MAPKAPK2 ITM2B TXNRD2 RAD9 CRY2 NDUFA10 HDAC4 SOD1 SSR2 EIF4EBP1 HYOU1 DAGLB HSP90AB1 RNF167 EIF1 TUBB3 DHX38 PYGB RPL37A MPI CAV2 ACTA1 NSUN2 KAZALD1 6030490I01RIK STXBP5 CHRM4 ARL3 AP3S2 CDC42BPB CTTN EG210583 PHF12 EPOR MYH…
3824	catalytic activity	1.9877e-39	1943/4844 40.1%	4951/15242 32.4%	RNPEPL1 CPSF3 GSTP1 DUS3L PRKCDBP METTL9 CDYL TMEM55B EXT1 OGFOD2 SLC30A4 PHYH IRAK1 TOP2B FKBP2 ATP9A PRSS36 MTMR14 RPS6KB1 HHATL ACAT2 AK3 PRPSAP2 ATP6AP1 HSD17B12 ST8SIA3 CAR4 FUT9 CHKA BAT1A BMPR1A EXT2 DTYMK ADCK1 POP5 RNGTT DUT IGTP PRKCB1 GGTL3 DHX33 INSR PAK1 6430573F11RIK AIP MAP2K1 PRKAA1 PDK3 HERC2 SUCLA2 PPP1R8 PLOD3 C230081A13RIK AXL FASN PSMB7 NIT1 CAP1 NT5C2 GLT8D3 SENP3 MAPKBP1 AC…
5515	protein binding	4.5213e-27	1740/4844 35.9%	4532/15242 29.7%	PODXL2 APOE CORO1A PHYH IRAK1 IRF7 VTI1B RAPGEF4 KCNB1 ADD2 ZFP161 DBNDD1 TLE4 GAP43 CUL7 CHKA FNBP1 TSN KLHL2 SNAPAP CCBP2 NXF1 PRKCB1 CCND2 INSR PAK1 AIP 4931406I20RIK AHSA1 OCLN HIP1R CXCL12 IBTK PCDH17 EGFL6 PPP1R8 ZBTB17 JAKMIP1 FMR1 TRIM32 CAP1 SENP3 RNF208 MAPKBP1 LIFR CASP8AP2 DNM2 ZFP106 SH3GL2 PKNOX1 ADIPOR1 YWHAZ MARCKSL1 RBX1 MPP1 SEP2 TRIM9 SGSM3 PBX1 SNAG1 2900011O08RIK KTN1 TMED2 U…
166	nucleotide binding	6.0039e-27	774/4844 15.9%	1768/15242 11.5%	GNA15 DUS3L RBM17 RFC1 DOCK9 IRAK1 CDKL1 RBM41 TOP2B ATP9A RPS6KB1 RPUSD1 RAPGEF4 GSK3B SPG3A ATP2B1 NME7 ZCRB1 AK3 ATP6AP1 ARL2 CHKA BAT1A BMPR1A DTYMK ADCK1 ATAD1 CAMK1G CRY1 ATP6V1B2 ACTR1B VPS4A DDX27 PCTK1 NXF1 PRKCB1 DHX33 INSR ATAD5 PAK1 MAP2K1 PRKAA1 HARS2 PDK3 ACADSB RAB10 SUCLA2 C230081A13RIK AXL ACVR2B STK11 RAB9B ACAD8 ERAL1 LIG3 DNM2 PNPO SLC27A4 RAB14 RAB7 EPHA7 GTPBP2 NCAM1 ATP13A2…
17076	purine nucleotide binding	1.8185e-21	684/4844 14.1%	1584/15242 10.3%	GNL3L HSPA4L GNA15 ARL13B DUS3L KTI12 STCH RFC1 NUBP1 2610024G14RIK DOCK9 PAK3 HSP90B1 IRAK1 CDKL1 TOP2B SEPHS2 PEO1 HSPA5 ATP9A RPUSD1 DLD RPS6KB1 RAPGEF4 PDK1 GSK3B RASL11A PDPK1 SPG3A DYNC1H1 NME7 RHOT1 ATP2B1 WNK1 AK3 ATP6AP1 ABL2 ARL2 CHKA DDX19A GNA13 TLK1 BAT1A BRIP1 ITPKA BMPR1A DTYMK ATAD1 ADCK1 CLK4 CAMK1G CABC1 ATP6V1B2 ACTR1B RAB27A VPS4A DDX27 PRKCB1 PCTK1 PSMC3 MAP3K3 DHX33 INSR ATA…
3723	RNA binding	5.5457e-18	257/4844 5.3%	500/15242 3.2%	RBM43 CPSF3 RPS3 2010003O18RIK HNRPLL XPO5 EIF3K RBM17 TIA1 RAD21 NOL6 CPSF6 PNO1 STAU2 RBM41 HTATSF1 MKI67IP PPIL4 PUM1 BRCA1 RBM18 FUS KHSRP RBM4 MRPS17 ZCRB1 DAZAP1 SAFB2 SNRPB NSUN2 LSM3 BRF1 2610027L16RIK DDX19A NIP7 BAT1A TSN DIS3L2 RBM5 HNRPDL SFRS4 LSM4 AQR BICC1 PRPF8 ADAR NXF1 PAPOLA TIAL1 ELAVL3 QK SRP19 FXR2 ZCCHC17 PPP1R8 JAKMIP1 KHDRBS1 DHX30 FMR1 SF3A2 SMN1 SRRM1 SF4 SNRPE ERAL1 KH…
16740	transferase activity	2.8427e-16	706/4844 14.5%	1711/15242 11.2%	PCMTD2 GSTP1 PHKB PRKCDBP ZDHHC5 RPN2 ARNT2 METTL9 2410091C18RIK CDYL KHK EXT1 PAK3 ALG1 ARD1 IRAK1 CDKL1 HS3ST1 SEPHS2 RPO1-1 ST8SIA1 DGAT2 RPS6KB1 PDK1 GSK3B PDPK1 NME7 METT10D GGPS1 ACAT2 WNK1 AK3 PRPSAP2 ST8SIA3 B4GALNT4 ABL2 FUT9 CHKA AYTL2 2810408M09RIK GALNT7 TLK1 ITPKA PACSIN1 B3GAT1 NRBP1 BMPR1A EXT2 DTYMK ADCK1 CLK4 CAMK1G CABC1 RNGTT SAT2 PRKCB1 PCTK1 MAP3K3 GATM FRAP1 GGTL3 TRMT12 INS…
30554	adenyl nucleotide binding	9.2362e-14	542/4844 11.1%	1290/15242 8.4%	HSPA4L DUS3L KTI12 STCH RFC1 NUBP1 PAK3 HSP90B1 IRAK1 CDKL1 TOP2B SEPHS2 PEO1 HSPA5 ATP9A DLD RPS6KB1 RPUSD1 RAPGEF4 PDK1 GSK3B PDPK1 DYNC1H1 NME7 ATP2B1 WNK1 AK3 ATP6AP1 ABL2 CHKA DDX19A TLK1 BAT1A ITPKA BRIP1 BMPR1A DTYMK CLK4 ADCK1 ATAD1 CAMK1G CABC1 ATP6V1B2 ACTR1B VPS4A DDX27 PRKCB1 PCTK1 PSMC3 MAP3K3 DHX33 INSR ATAD5 PAK1 LONP2 FKBP4 MAP2K1 PDK3 PRKAA1 HARS2 ABCF1 ACADSB NDUFA13 ABCA7 SUCLA…
16817	hydrolase activity, acting on acid anhydrides	9.5776e-14	236/4844 4.8%	479/15242 3.1%	TRPM2 GNG13 GNA15 ABCA2 ATP6V1G2 PSMC6 LONP1 NUDT14 RFC1 RAB34 NUBP1 XRCC6 RAB6B NUDT2 ATP9A RPUSD1 TUBB3 GFM1 DHX38 DYNC1H1 CDC42 SPG3A ATP2B1 ATP6AP1 CHKA DDX19A GNA13 B230380D07RIK BAT1A BRIP1 ACYP1 DDX19B ATAD1 ATP6V1E1 ATP6V1B2 MYH10 VPS4A RAB27A DNM1 DDX27 RAB1 ABCF2 DUT IGTP MTIF2 PSMC3 SKIV2L ATP6V0E2 PRUNE DHX33 LONP2 VPS4B DHX32 ABCF1 GNB5 TBL1XR1 IIGP2 ABCA7 PSMC2 DHX30 ABCD3 RHOU DNM2…
16818	hydrolase activity, acting on acid anhydrides, in phosphorus-containing anhydrides	2.1584e-13	234/4844 4.8%	477/15242 3.1%	TRPM2 GNG13 GNA15 ABCA2 ATP6V1G2 PSMC6 LONP1 NUDT14 RFC1 RAB34 NUBP1 XRCC6 RAB6B NUDT2 ATP9A RPUSD1 TUBB3 GFM1 DHX38 DYNC1H1 CDC42 SPG3A ATP2B1 ATP6AP1 CHKA DDX19A GNA13 B230380D07RIK BAT1A BRIP1 ACYP1 DDX19B ATAD1 ATP6V1E1 ATP6V1B2 MYH10 VPS4A RAB27A DNM1 DDX27 RAB1 ABCF2 DUT IGTP MTIF2 PSMC3 SKIV2L ATP6V0E2 PRUNE DHX33 LONP2 VPS4B DHX32 ABCF1 GNB5 TBL1XR1 IIGP2 ABCA7 PSMC2 DHX30 ABCD3 RHOU DNM2…
GO ONTOLOGY: CELLULAR COMPONENT
5622	intracellular	0	2845/4436 64.1%	6765/13972 48.4%	IFT88 CPSF3 ATPIF1 GTF2H1 CORO1A RBM17 CDYL MRO TMEM55B EXT1 PHYH TOP2B SEC22B SLC25A11 FKBP2 IRF7 VTI1B PRSS36 RPS6KB1 ARPP21 DERL2 NKX6-2 RAPGEF4 ADD2 ERGIC1 NFATC1 SLC25A23 ACAT2 ZFP161 SYNGR1 AK3 ATP6AP1 DBNDD1 HSD17B12 ST8SIA3 TLE4 CUL7 GLIPR2 BAT1A TSN FNBP1 D10BWG1379E EXT2 KLHL2 POP5 SEC61A2 STOML2 MTIF3 SNAPAP DUT IGTP PRKCB1 NXF1 CCND2 A830080D01RIK 1300018I05RIK CYB5B PAK1 AIP QK SRP19…
					SF3B1 PARP16 UNC50 TIMM17A PCCB MRAS TBRG1 SHROOM2 P42POP CCT6A EXOSC3 ZCCHC8 ATF7IP KPNA1 CKMT1 TMEM4 NDUFA6 PPP1R9B BCKDHA MED25 PRDX3 ACADM CFL2 ETFA SYNCRIP PTGES E2F6 DERL1 TNRC6A NR6A1 MTX1 DDX5 TRIM28 TFRC AXIN2 SMAD3 SMC5 CTNNA1 H13 GAL3ST1 RHOT2 TRF ARPC4 CALR ZDHHC16 PLEKHC1 STIM2 DDB1 CENTG1 CDC37 PAPD1 NOS3 HNRPH1 NAP1L2 CITED4 GPSM1 ORMDL3 RAP2A ZFP260 SLC11A2 SMUG1 DMAP1 FUCA1 TRIM6…
44424	intracellular part	0	2638/4436 59.4%	6227/13972 44.5%	IFT88 CPSF3 ATPIF1 GTF2H1 CORO1A RBM17 CDYL MRO TMEM55B EXT1 PHYH TOP2B SEC22B SLC25A11 FKBP2 IRF7 VTI1B PRSS36 RPS6KB1 ARPP21 DERL2 NKX6-2 RAPGEF4 ADD2 ERGIC1 NFATC1 SLC25A23 ACAT2 ZFP161 SYNGR1 AK3 ATP6AP1 DBNDD1 HSD17B12 ST8SIA3 TLE4 CUL7 GLIPR2 BAT1A TSN FNBP1 EXT2 KLHL2 POP5 SEC61A2 STOML2 MTIF3 SNAPAP DUT IGTP PRKCB1 NXF1 CCND2 A830080D01RIK CYB5B PAK1 AIP QK SRP19 PDK3 AHSA1 HIP1R HERC2 IB…
					PPT2 DEK DGAT2L4 SNCB MTX2 FHOD3 2010309E21RIK NAT13 CISD2 SAR1B ZRSR2 NUDT8 CST6 PRPF3 MAGEE1 CSTB IPO9 OXA1L HIBCH CSDE1 CEPT1 LMAN1 BCAP31 TM7SF2 RANGAP1 RBMX KLHDC3 SYT12 MRPL44 PLCD1 RCN2 RHOC PGLS PLCB1 POLRMT UBQLN4 DOCK1 RAD23B MRPL16 PMVK PER1 CNOT3 SMYD2 FOS COL6A1 EXTL2 FDX1 IDH3G CHCHD4 ATF4 CLTC SRP68 KLF16 SMNDC1 EMG1 SF3A1 APEX1 ARSA TCAP ARPC5L DOK3 SYT1 LSM8 CLYBL ZBTB22 RGS16 LG…
5737	cytoplasm	0	1696/4436 38.2%	3525/13972 25.2%	IFT88 ATPIF1 TMEM55B EXT1 PHYH SEC22B SLC25A11 FKBP2 VTI1B PRSS36 RPS6KB1 ARPP21 DERL2 RAPGEF4 ERGIC1 NFATC1 SLC25A23 ACAT2 AK3 SYNGR1 DBNDD1 ATP6AP1 HSD17B12 ST8SIA3 CUL7 GLIPR2 FNBP1 TSN EXT2 SEC61A2 STOML2 MTIF3 SNAPAP DUT IGTP PRKCB1 A830080D01RIK CYB5B PAK1 QK SRP19 PDK3 AHSA1 IBTK HERC2 SUCLA2 PLOD3 TIMM10 FASN PSMB7 CAP1 HEBP2 VAPA TMEM49 ACAD8 ZFP106 NCLN SH3GL2 PKNOX1 RNUXA ATP6V0A1 SNRP…
44444	cytoplasmic part	0	1335/4436 30.0%	2668/13972 19.0%	IFT88 M6PR DHRS1 ATPIF1 EPHX1 TMEM55B EXT1 TRP53 PHYH SEC22B CTSD SLC25A11 FKBP2 VTI1B RPS6KB1 DERL2 RAPGEF4 ERGIC1 SLC25A23 GSK3B CRYAB HSD17B7 SEP15 PSMD3 SOD2 ACAT2 RANBP1 SYNGR1 AK3 ATP6AP1 HSD17B12 ST8SIA3 SPCS2 CUL7 GLIPR2 PACSIN1 FNBP1 NRBP1 EXT2 P4HB SEC61A2 SCAMP5 STOML2 VPS4A MTIF3 SNAPAP PXMP2 DUT IGTP GCSH A830080D01RIK EIF4ENIF1 CYB5B PAK1 LASS4 SRP19 PDK3 HARS2 AHSA1 ACADSB RAB10 HE…
43227	membrane-bound organelle	1e-100	2015/4436 45.4%	4576/13972 32.7%	IFT88 CPSF3 ATPIF1 GTF2H1 RBM17 CDYL TMEM55B MRO EXT1 PHYH TOP2B SEC22B SLC25A11 FKBP2 IRF7 VTI1B DERL2 NKX6-2 ERGIC1 NFATC1 SLC25A23 ZFP161 ACAT2 AK3 SYNGR1 ATP6AP1 HSD17B12 ST8SIA3 TLE4 CUL7 GLIPR2 BAT1A FNBP1 TSN EXT2 POP5 SEC61A2 STOML2 MTIF3 DUT NXF1 PRKCB1 A830080D01RIK CCND2 CYB5B PAK1 AIP QK PDK3 AHSA1 HERC2 SUCLA2 PPP1R8 PLOD3 TIMM10 FMR1 TRIM32 SENP3 VAPA TMEM49 SNRPE ACAD8 LIG3 NCLN PK…
43231	intracellular membrane-bound organelle	3e-100	2011/4436 45.3%	4569/13972 32.7%	IFT88 CPSF3 ATPIF1 GTF2H1 RBM17 CDYL TMEM55B MRO EXT1 PHYH TOP2B SEC22B SLC25A11 FKBP2 IRF7 VTI1B DERL2 NKX6-2 ERGIC1 NFATC1 SLC25A23 ZFP161 ACAT2 AK3 SYNGR1 ATP6AP1 HSD17B12 ST8SIA3 TLE4 CUL7 GLIPR2 BAT1A FNBP1 TSN EXT2 POP5 SEC61A2 STOML2 MTIF3 DUT NXF1 PRKCB1 A830080D01RIK CCND2 CYB5B PAK1 AIP QK PDK3 AHSA1 HERC2 SUCLA2 PPP1R8 PLOD3 TIMM10 FMR1 TRIM32 SENP3 VAPA TMEM49 SNRPE ACAD8 LIG3 NCLN PK…
43226	organelle	2.8913e-92	2284/4436 51.4%	5445/13972 38.9%	IFT88 CPSF3 ATPIF1 GTF2H1 CORO1A RBM17 CDYL MRO TMEM55B EXT1 PHYH TOP2B SEC22B SLC25A11 FKBP2 IRF7 VTI1B RPS6KB1 DERL2 NKX6-2 ADD2 ERGIC1 NFATC1 SLC25A23 ACAT2 ZFP161 SYNGR1 AK3 ATP6AP1 HSD17B12 ST8SIA3 TLE4 CUL7 GLIPR2 BAT1A TSN FNBP1 EXT2 KLHL2 POP5 SEC61A2 STOML2 MTIF3 DUT PRKCB1 NXF1 CCND2 A830080D01RIK CYB5B PAK1 AIP QK PDK3 AHSA1 HIP1R HERC2 SUCLA2 PLOD3 PPP1R8 TIMM10 FMR1 CAP1 TRIM32 SENP3…
43229	intracellular organelle	7.0058e-92	2281/4436 51.4%	5440/13972 38.9%	IFT88 CPSF3 ATPIF1 GTF2H1 CORO1A RBM17 CDYL MRO TMEM55B EXT1 PHYH TOP2B SEC22B SLC25A11 FKBP2 IRF7 VTI1B RPS6KB1 DERL2 NKX6-2 ADD2 ERGIC1 NFATC1 SLC25A23 ACAT2 ZFP161 SYNGR1 AK3 ATP6AP1 HSD17B12 ST8SIA3 TLE4 CUL7 GLIPR2 BAT1A TSN FNBP1 EXT2 KLHL2 POP5 SEC61A2 STOML2 MTIF3 DUT PRKCB1 NXF1 CCND2 A830080D01RIK CYB5B PAK1 AIP QK PDK3 AHSA1 HIP1R HERC2 SUCLA2 PLOD3 PPP1R8 TIMM10 FMR1 CAP1 TRIM32 SENP3…
5739	mitochondrion	1.5731e-45	487/4436 10.9%	897/13972 6.4%	DHRS1 ATPIF1 2610024G14RIK UQCRC2 PEO1 SLC39A1 CTSD SLC25A11 DLD MSRB2 PDK1 SLC25A23 RHOT1 SOD2 MRPS33 AK3 GLOD4 CUL7 TBC1D15 ATP6V1E1 CABC1 STOML2 VDAC1 MTIF3 DUT HBA-A1 PSMC3 GCSH AP2M1 A830080D01RIK GATM SAMM50 MRPS18A NDUFA9 TOMM34 4930455C21RIK DPYSL2 CYB5B LONP2 HARS2 PDK3 ACADSB NDUFA13 HERC2 HSDL2 SUCLA2 ACAA2 MRPS9 SLC25A29 MRPS30 TIMM10 CS ABCD3 FAHD1 PIGY ACAD8 COX11 HSPA9 BNIP3L CDS2 …
31090	organelle membrane	3.4093e-28	295/4436 6.6%	536/13972 3.8%	MAN1A B4GALNT1 DHRS1 ABCA2 ATP6V1G2 LBR RPN2 TK2 SUMO1 SLC17A8 NECAP1 2610024G14RIK EXT1 PEX14 GGA1 UQCRC2 GIPC1 SLC39A1 SEC22B SLC25A11 ST8SIA1 PEX16 STT3B SOD2 SYP ELOVL6 ST8SIA3 SPCS2 CUL7 DDX19A SLC25A10 NDUFB10 POM121 AP3S2 POLG STOML2 VDAC1 PHB2 NXF1 ICA1 PSMC3 AP2M1 COX6C SAMM50 NDUFA9 4930455C21RIK TRAPPC3 SLC25A14 CYB5B ACAT1 SLC25A33 TRIM27 SPCS1 NDUFA13 HERC2 ACAA2 SLC25A12 SLC25A29 SL…
SM152 (Substantia nigra) GO Analysis
GO ID	GO TERM	P-VALUE	CLUSTER FREQUENCY1	TOTAL FREQUENCY2	GENES
GO ONTOLOGY: BIOLOGICAL PROCESS
8152	metabolic process	1.9787e-74	2633/4450 59.1%	6672/14006 47.6%	IFT88 CPSF3 GSTP1 ATPIF1 DUS3L APOE ERCC5 FZR1 GTF2H1 RBM17 UBFD1 CDYL OGFOD2 SLC30A4 IRAK1 PHYH TOP2B 4921517N04RIK FKBP2 ATP9A NOXO1 NUDT5 IRF7 TGFBR1 PUM1 CML1 RPS6KB1 NKX6-2 AS3MT NFATC1 ALDH9A1 ACAT2 AK3 ATP6AP1 PRPSAP2 HSD17B12 ST8SIA3 FBXW4 PIGB FUT9 TLE4 CAR4 BAT1A B4GALT1 BMPR1A EXT2 DTYMK ADCK1 RDH13 SYK POP5 RNGTT MTIF3 DUT PRKCB1 GGTL3 CYB5B PAK1 AIP QK MAP2K1 PDK3 PRKAA1 AHSA1 UBL7 H…
					SUMO3 IDH3G FDX1 ZKSCAN5 ATF4 LYPLA2 CLTC RPP25 GLO1 SLC7A7 KLF16 SMNDC1 EMG1 CCK APEX1 ARSA ARPC5L TBK1 C330002I19RIK DUSP22 ZBTB22 LGMN VBP1 EP300 MGEA5 PARN PIP5K3 CDO1 DPF2 PTPN12 SCYL1 NDUFB9 ZDHHC17 HIST1H1C ICT1 UQCRQ GTF3C5 POLR2F CCT7 MRPL17 THOC3 AARSD1 MRPS14 CCRK POLG2 GATA3 MPHOSPH10 MTMR6 DPP10 GCS1 PALM MTF1 FOXJ1 EID1 TTLL1 UBOX5 PCX ST8SIA5 OSBPL1A EIF3B ATP5K BC003885 DNAJB12 DA…
44237	cellular metabolic process	1.5729e-66	2391/4450 53.7%	6008/14006 42.8%	IFT88 CPSF3 GSTP1 ATPIF1 DUS3L APOE ERCC5 FZR1 GTF2H1 RBM17 UBFD1 CDYL IRAK1 PHYH TOP2B 4921517N04RIK FKBP2 NOXO1 NUDT5 IRF7 TGFBR1 PUM1 RPS6KB1 NKX6-2 NFATC1 ALDH9A1 ACAT2 AK3 ATP6AP1 PRPSAP2 HSD17B12 ST8SIA3 FBXW4 PIGB FUT9 TLE4 CAR4 BAT1A B4GALT1 BMPR1A DTYMK EXT2 ADCK1 SYK POP5 RNGTT MTIF3 DUT PRKCB1 GGTL3 PAK1 AIP QK MAP2K1 PDK3 PRKAA1 AHSA1 UBL7 HERC2 LYSMD2 IBTK SUCLA2 ZBTB17 PLOD3 PPP1R8 …
44238	primary metabolic process	2.8312e-63	2377/4450 53.4%	6003/14006 42.8%	IFT88 CPSF3 ATPIF1 DUS3L APOE ERCC5 FZR1 GTF2H1 RBM17 UBFD1 CDYL OGFOD2 IRAK1 PHYH TOP2B 4921517N04RIK FKBP2 NUDT5 IRF7 TGFBR1 PUM1 RPS6KB1 NKX6-2 NFATC1 ALDH9A1 ACAT2 AK3 ATP6AP1 PRPSAP2 HSD17B12 ST8SIA3 FBXW4 PIGB FUT9 TLE4 BAT1A B4GALT1 BMPR1A DTYMK EXT2 ADCK1 SYK POP5 RNGTT MTIF3 DUT PRKCB1 PAK1 AIP QK MAP2K1 PDK3 PRKAA1 AHSA1 UBL7 HERC2 IBTK SUCLA2 ZBTB17 PLOD3 PPP1R8 C230081A13RIK AXL FASN …
43170	macromolecule metabolic process	1.9577e-46	2057/4450 46.2%	5230/14006 37.3%	IFT88 CPSF3 DUS3L APOE ERCC5 FZR1 GTF2H1 RBM17 UBFD1 CDYL OGFOD2 IRAK1 TOP2B 4921517N04RIK FKBP2 IRF7 TGFBR1 PUM1 RPS6KB1 NKX6-2 NFATC1 ACAT2 ST8SIA3 FBXW4 PIGB FUT9 TLE4 BAT1A B4GALT1 BMPR1A EXT2 ADCK1 SYK POP5 RNGTT MTIF3 DUT PRKCB1 PAK1 AIP QK MAP2K1 PDK3 PRKAA1 AHSA1 UBL7 HERC2 IBTK SUCLA2 ZBTB17 PLOD3 PPP1R8 C230081A13RIK AXL CAP1 PSMB7 GLT8D3 SENP3 SNRPE LIG3 CASP8AP2 SNRPD1 RBX1 EPHA7 PIAS…
19538	protein metabolic process	3.9299e-34	1141/4450 25.6%	2708/14006 19.3%	IFT88 PCMTD2 GNA15 UBE2G1 PEX13 APOE FZR1 EPHX1 LGTN IRF3 UBFD1 EIF4E3 OGFOD2 IRAK1 MTRR C1QC 4921517N04RIK UBE2O CTSD AGRN FKBP2 TGFBR1 IRF7 MMP2 PUM1 RPS6KB1 PIM1 GSK3B SEP15 ACAT2 ST8SIA3 FBXW4 PIGB FUT9 SPCS2 GALNT7 CLGN SUPT16H B4GALT1 BMPR1A NRBP1 EXT2 ADCK1 SYK CAMK1G CRY1 P4HB RNGTT MTIF3 PRKCB1 PCTK1 DDAH1 PAK1 AIP QK MAP2K1 PDK3 PRKAA1 HARS2 AHSA1 FOLH1 UBL7 HERC2 IBTK PLOD3 C230081A13R…
51179	localization	2.1119e-33	1095/4450 24.6%	2588/14006 18.4%	M6PR EPN1 PEX13 APOE RPAIN RFC1 SLC30A4 TSPAN5 STAM TOP2B RAB3IP COG2 C1QC SEC22B SLC25A11 ATP9A TGFBR1 VTI1B LIN7B RPUSD1 KCNB1 ANK ERGIC1 NFATC1 SLC25A23 GSK3B ATP2B1 PLXNA3 RANBP1 6330416G13RIK SYNGR1 ATP6AP1 ARL2 GAP43 SPIN1 B4GALT1 PACSIN1 FNBP1 TRPC6 SYK SEC61A2 SCAMP5 ATP6V1B2 GABRA5 VPS4A SNAPAP CLCN4-2 PRKCB1 NXF1 SVOP LAPTM4A SNX5 CYB5B QK SRP19 UBL7 RAB10 HIP1R IBTK PITPNM2 EXOC4 TIMM1…
33036	macromolecule localization	8.1743e-33	389/4450 8.7%	728/14006 5.1%	CADM3 M6PR PEX13 RPAIN SNX3 XPO5 SCFD1 STAM GGA1 RAB3IP YWHAH SEC22B COG2 VTI1B LIN7B GSK3B BET1 RHOT1 SYNGR1 RABGEF1 ARL2 CHML SCAMP5 SEC61A2 VPS4A TLOC1 NXF1 AP2M1 RPH3A 4930455C21RIK SNX2 SNX5 QK SRP19 FKBP4 UBL7 RAB10 RAB2 GRIN3B EXOC4 FMR1 TIMM10 CADPS2 RRBP1 HSPA9 RAB14 RNUXA RAB40B NECAP2 SNX15 YWHAZ RAB7 VPS18 IPO13 VPS29 2610002M06RIK AKAP7 LRBA SNAG1 CHMP1B VANGL2 RAB33A TOB1 MRPL45 GGA…
6810	transport	1.5447e-32	965/4450 21.6%	2237/14006 15.9%	M6PR EPN1 PEX13 APOE RPAIN RFC1 SLC30A4 STAM RAB3IP COG2 C1QC SEC22B SLC25A11 ATP9A VTI1B LIN7B RPUSD1 KCNB1 ANK ERGIC1 NFATC1 GSK3B SLC25A23 ATP2B1 RANBP1 6330416G13RIK SYNGR1 ATP6AP1 ARL2 SPIN1 B4GALT1 PACSIN1 FNBP1 TRPC6 SYK SCAMP5 SEC61A2 ATP6V1B2 GABRA5 VPS4A SNAPAP CLCN4-2 NXF1 PRKCB1 SVOP LAPTM4A SNX5 CYB5B QK SRP19 UBL7 RAB10 HIP1R PITPNM2 EXOC4 TIMM10 FMR1 GABRA1 CAP1 ABCA5 SCN1B RALBP1 …
15031	protein transport	4.8793e-32	347/4450 7.7%	633/14006 4.5%	COG1 M6PR CRY2 PEX13 SNX3 RPAIN RAB15 XPO5 LYST NECAP1 SCFD1 EXOC5 RAB34 TOMM7 PEX14 SEC61A1 PITPNM1 SCFD2 STAM GGA1 RAB6B SSR2 RAB3IP GIPC1 YWHAH COG2 SEC22B LIN7B TACC3 VTI1B PEX16 GSK3B BET1 VTI1A RHOT1 SYP 2310007F21RIK SYNGR1 TMED9 RABGEF1 BCAP29 YWHAQ ARL2 H2-DMA CHML COG3 STXBP5 D3UCLA1 ARCN1 POM121 AP3S2 SEC61A2 SCAMP5 VPS4A RAB1 SNX16 TLOC1 TSG101 ATG4B NXF1 AP2M1 SNX1 HGS APBA2 RPH3A TM…
51234	establishment of localization	4.8828e-32	980/4450 22.0%	2285/14006 16.3%	M6PR EPN1 PEX13 APOE RPAIN RFC1 SLC30A4 STAM RAB3IP COG2 C1QC SEC22B SLC25A11 ATP9A VTI1B LIN7B RPUSD1 KCNB1 ANK ERGIC1 NFATC1 GSK3B SLC25A23 ATP2B1 RANBP1 6330416G13RIK SYNGR1 ATP6AP1 ARL2 SPIN1 B4GALT1 PACSIN1 FNBP1 TRPC6 SYK SCAMP5 SEC61A2 ATP6V1B2 GABRA5 VPS4A SNAPAP CLCN4-2 NXF1 PRKCB1 SVOP LAPTM4A SNX5 CYB5B QK SRP19 UBL7 RAB10 HIP1R PITPNM2 EXOC4 TIMM10 FMR1 GABRA1 CAP1 ABCA5 SCN1B RALBP1 …
GO ONTOLOGY: MOLECULAR FUNCTION
3824	catalytic activity	3.4844e-48	1988/4859 40.9%	4948/15231 32.4%	RNPEPL1 CPSF3 GSTP1 DUS3L PRKCDBP ERCC5 METTL9 CDYL OGFOD2 SLC30A4 PHYH IRAK1 TOP2B FKBP2 ATP9A NUDT5 TGFBR1 CML1 RPS6KB1 AS3MT ALDH9A1 HHATL ACAT2 AK3 PRPSAP2 ATP6AP1 HSD17B12 PIGB ST8SIA3 CAR4 FUT9 BAT1A B4GALT1 BMPR1A DTYMK EXT2 ADCK1 RDH13 SYK POP5 RNGTT DUT IGTP PRKCB1 GGTL3 DHX33 PAK1 AIP MAP2K1 PRKAA1 PDK3 HERC2 SUCLA2 PPP1R8 PLOD3 C230081A13RIK AXL FASN NIT1 PSMB7 CAP1 NT5C2 COL4A3BP GLT8…
5488	binding	2.1383e-38	3507/4859 72.1%	9847/15231 64.6%	IFT88 CXCL16 CPSF3 EPN1 APOE GTF2H1 CORO1A RBM17 CDYL SLC30A4 PHYH TOP2B SLC25A11 ATP9A TGFBR1 IRF7 NUDT5 VTI1B PUM1 RPS6KB1 KCNB1 NFATC1 ZCCHC2 AK3 PRPSAP2 DBNDD1 GAP43 NIP7 BAT1A IL25 B4GALT1 BMPR1A DTYMK ADCK1 SYK GABRA5 MTIF3 NXF1 LY6A LRCH1 DHX33 1300018I05RIK PAK1 AIP QK SRP19 AHSA1 IBTK PPP1R8 JAKMIP1 C230081A13RIK AXL FMR1 GPATCH1 ABCA5 SCN1B SNRPE ACAD8 ERAL1 CASP8AP2 2700019D07RIK SH3GL…
					KRIP1 EZH1 ZFP313 MRPS23 MBD1 EPS15 SLC25A25 COPS2 RNF25 WBP4 FKBP9 BAZ1B PITPNA EIF2B1 RABEP2 CSNK2B SLC25A3 LARS SLC25A46 RUVBL1 RDM1 CCT8 ATP2C1 CUL2 FMO2 KATNB1 RNMT WBP7 ATP6V0B DDX1 EXOSC9 SNAP29 RPL22 NRIP3 IRS4 PFDN2 ASXL1 DHX29 SKI MAPKAPK2 PPARGC1B PTRF ITM2B TXNRD2 RAD9 CRY2 NDUFA10 IMPA2 ADI1 PCP4 SOD1 EIF4EBP1 SSR2 ZFP12 DAGLB HSP90AB1 RNF167 EIF1 MAML3 TUBB3 DHX38 PYGB RPL37A MPI VA…
166	nucleotide binding	8.4628e-32	795/4859 16.3%	1768/15231 11.6%	GNA15 DUS3L RBM17 RFC1 DOCK9 ACTL6A IRAK1 MTRR TOP2B ATP9A TGFBR1 RPS6KB1 RPUSD1 PIM1 GSK3B SPG3A ATP2B1 NME7 ZCRB1 AK3 ATP6AP1 ARL2 BAT1A BMPR1A DTYMK ADCK1 SYK ATAD1 CAMK1G CRY1 ATP6V1B2 ACTR1B VPS4A DDX27 PCTK1 NXF1 PRKCB1 DHX33 ATAD5 PAK1 MAP2K1 PRKAA1 HARS2 PDK3 ACADSB RAB10 SUCLA2 C230081A13RIK AXL ACVR2B STK11 SFRS2 ABCA5 ACAD8 ERAL1 LIG3 MED12 DNM2 PNPO SLC27A4 RAB14 RAB7 EPHA7 NCAM1 ATP1…
17076	purine nucleotide binding	3.0604e-26	705/4859 14.5%	1583/15231 10.3%	GNL3L HSPA4L GNA15 ARL13B DUS3L STCH RFC1 DOCK9 PAK3 HSP90B1 IRAK1 ACTL6A MTRR TOP2B SEPHS2 PEO1 HSPA5 ATP9A TGFBR1 RPUSD1 RPS6KB1 DLD PIM1 PDK1 GSK3B SPG3A DYNC1H1 NME7 RHOT1 ATP2B1 WNK1 AK3 ATP6AP1 ARL2 GNA13 MSH2 BAT1A ERCC3 BRIP1 BMPR1A DTYMK ATAD1 ADCK1 CLK4 SYK CAMK1G CABC1 ATP6V1B2 ACTR1B VPS4A DDX27 PRKCB1 PCTK1 PSMC3 OXSM DHX33 ATAD5 PAK1 LONP2 NIN MAP2K1 FKBP4 PDK3 PRKAA1 HARS2 ABCF1 AC…
5515	protein binding	3.317e-24	1731/4859 35.6%	4539/15231 29.8%	CXCL16 APOE CORO1A PHYH IRAK1 RAB3IP 4921517N04RIK NOXO1 IRF7 TGFBR1 VTI1B KCNB1 ADD2 DBNDD1 TLE4 GAP43 IL25 B4GALT1 FNBP1 TSN SYK KLHL2 SNAPAP NXF1 PRKCB1 LRCH1 PAK1 AIP 4931406I20RIK AHSA1 PSTPIP1 HIP1R IBTK PCDH17 PPP1R8 ZBTB17 JAKMIP1 EXOC4 FMR1 TRIM32 CAP1 SENP3 RNF208 LIFR CASP8AP2 DNM2 ZFP106 SH3GL2 ADIPOR1 YWHAZ MARCKSL1 RBX1 MPP1 SEP2 TRIM9 SGSM3 SNAG1 2900011O08RIK KTN1 HS1BP3 TMED2 UBE…
3723	RNA binding	1.3044e-19	262/4859 5.3%	500/15231 3.2%	MSI2 RBM43 CPSF3 RPS3 2010003O18RIK HNRPLL XPO5 LGTN EIF3K RBM17 ZFP346 TIA1 RAD21 EIF4E3 NOL6 CPSF6 PNO1 STAU2 HTATSF1 MKI67IP CPSF4 PPIL4 PUM1 RBM18 FUS RBM4 MRPS17 ZCRB1 DAZAP1 SAFB2 SNRPB LSM3 2610027L16RIK NIP7 BAT1A TSN DIS3L2 HNRPDL SFRS4 LSM4 AQR BICC1 PRPF8 ADAR NXF1 PAPOLA TIAL1 ELAVL3 QK SRP19 FXR2 ZCCHC17 PPP1R8 JAKMIP1 KHDRBS1 DHX30 FMR1 SF3A2 SRRM1 TEP1 RC3H1 SFRS2 SNRPE ERAL1 KHDRB…
30554	adenyl nucleotide binding	3.5179e-18	563/4859 11.5%	1289/15231 8.4%	HSPA4L DUS3L STCH RFC1 PAK3 HSP90B1 IRAK1 ACTL6A MTRR TOP2B SEPHS2 PEO1 HSPA5 ATP9A TGFBR1 DLD RPS6KB1 RPUSD1 PIM1 PDK1 GSK3B DYNC1H1 NME7 ATP2B1 WNK1 AK3 ATP6AP1 BAT1A MSH2 ERCC3 BRIP1 BMPR1A DTYMK CLK4 ADCK1 SYK ATAD1 CAMK1G CABC1 ATP6V1B2 ACTR1B VPS4A DDX27 PRKCB1 PCTK1 PSMC3 OXSM DHX33 ATAD5 PAK1 LONP2 FKBP4 MAP2K1 PDK3 PRKAA1 HARS2 ABCF1 ACADSB NDUFA13 ABCA7 SUCLA2 VRK3 TCP1 C230081A13RIK AX…
16817	hydrolase activity, acting on acid anhydrides	6.7443e-17	245/4859 5.0%	477/15231 3.1%	TRPM2 GNG13 GNA15 ABCA2 ATP6V1G2 PSMC6 LONP1 NUDT14 RFC1 RAB34 RAB6B NUDT2 ATP9A NUDT5 RPUSD1 TUBB3 GFM1 DHX38 DYNC1H1 CDC42 SPG3A ATP2B1 ATP6AP1 GNA13 B230380D07RIK BAT1A MSH2 ERCC3 BRIP1 ACYP1 ATAD1 ATP6V1E1 ERCC2 ATP6V1B2 MYH10 VPS4A DNM1 DDX27 RAB1 ABCF2 DUT IGTP PSMC3 MTIF2 ATP6V0E2 PRUNE DHX33 LONP2 KATNA1 VPS4B DHX32 ABCF1 GNB5 TBL1XR1 ABCA7 PSMC2 DHX30 ABCD3 RAB13 ABCA5 RHOU DNM2 TUBB2A D…
16818	hydrolase activity, acting on acid anhydrides, in phosphorus-containing anhydrides	1.6235e-16	243/4859 5.0%	475/15231 3.1%	TRPM2 GNG13 GNA15 ABCA2 ATP6V1G2 PSMC6 LONP1 NUDT14 RFC1 RAB34 RAB6B NUDT2 ATP9A NUDT5 RPUSD1 TUBB3 GFM1 DHX38 DYNC1H1 CDC42 SPG3A ATP2B1 ATP6AP1 GNA13 B230380D07RIK BAT1A MSH2 ERCC3 BRIP1 ACYP1 ATAD1 ATP6V1E1 ERCC2 ATP6V1B2 MYH10 VPS4A DNM1 DDX27 RAB1 ABCF2 DUT IGTP PSMC3 MTIF2 ATP6V0E2 PRUNE DHX33 LONP2 KATNA1 VPS4B DHX32 ABCF1 GNB5 TBL1XR1 ABCA7 PSMC2 DHX30 ABCD3 RAB13 ABCA5 RHOU DNM2 TUBB2A D…
16462	pyrophosphatase activity	2.7914e-16	241/4859 4.9%	472/15231 3.0%	TRPM2 GNG13 GNA15 ABCA2 ATP6V1G2 PSMC6 LONP1 NUDT14 RFC1 RAB34 RAB6B NUDT2 ATP9A NUDT5 RPUSD1 TUBB3 GFM1 DHX38 DYNC1H1 CDC42 SPG3A ATP2B1 ATP6AP1 GNA13 B230380D07RIK BAT1A MSH2 ERCC3 BRIP1 ATAD1 ATP6V1E1 ERCC2 ATP6V1B2 MYH10 VPS4A DNM1 DDX27 RAB1 ABCF2 DUT IGTP PSMC3 MTIF2 ATP6V0E2 PRUNE DHX33 LONP2 KATNA1 VPS4B DHX32 ABCF1 GNB5 TBL1XR1 ABCA7 PSMC2 DHX30 ABCD3 RAB13 ABCA5 RHOU DNM2 TUBB2A DDX21 A…
GO ONTOLOGY: CELLULAR COMPONENT
5622	intracellular	0	2833/4427 63.9%	6760/13965 48.4%	IFT88 CPSF3 ATPIF1 ERCC5 GTF2H1 RBM17 CORO1A CDYL MRO PHYH TOP2B RAB3IP SEC22B SLC25A11 FKBP2 IRF7 VTI1B CML1 RPS6KB1 ARPP21 NKX6-2 DERL2 ADD2 AS3MT ERGIC1 NFATC1 ARHGEF3 SLC25A23 ALDH9A1 ACAT2 SYNGR1 AK3 ATP6AP1 DBNDD1 HSD17B12 ST8SIA3 PIGB TLE4 BAT1A B4GALT1 TSN FNBP1 EXT2 SYK KLHL2 POP5 SEC61A2 STOML2 MTIF3 SNAPAP DUT IGTP PRKCB1 NXF1 A830080D01RIK 1300018I05RIK CYB5B PAK1 AIP QK RPS25 SRP19 P…
					PRDX3 MAFK ACADM CFL2 NOL11 ETFA SYNCRIP E2F6 DERL1 TNRC6A SNCAIP ZBTB8 DDX5 TRIM28 TFRC AXIN2 SMAD3 MAOA HIST1H2BC CTNNA1 H13 GAL3ST1 RHOT2 TRF CCNDBP1 ARPC4 PLEKHC1 STIM2 DDB1 CDC37 SLC35B3 PAPD1 HNRPH1 NAP1L2 GPSM1 LDHB RAP2A ZFP260 DMAP1 DPYSL5 CARD10 FUCA1 TRIM62 KIF22 EBP CLN6 INSIG2 INPP5E ATP5G1 ARL5A ROCK2 CCDC90B BSN PPP2R1A PSMA2 EXOSC5 NUP107 KCNMA1 TMEM109 TRP63 NCOA6 ATG9A PKD1 PTPN…
5737	cytoplasm	0	1726/4427 38.9%	3516/13965 25.1%	IFT88 ATPIF1 PHYH RAB3IP SEC22B SLC25A11 FKBP2 VTI1B CML1 RPS6KB1 ARPP21 DERL2 AS3MT ERGIC1 NFATC1 ALDH9A1 SLC25A23 ACAT2 AK3 SYNGR1 DBNDD1 ATP6AP1 HSD17B12 PIGB ST8SIA3 B4GALT1 FNBP1 TSN EXT2 SYK SEC61A2 STOML2 MTIF3 SNAPAP DUT IGTP PRKCB1 A830080D01RIK CYB5B PAK1 QK SRP19 PDK3 AHSA1 PSTPIP1 IBTK HERC2 SUCLA2 PLOD3 EXOC4 TIMM10 FASN PSMB7 CAP1 HEBP2 VAPA ABCA5 TMEM49 ACAD8 ZFP106 NCLN SH3GL2 RNU…
44424	intracellular part	0	2628/4427 59.3%	6223/13965 44.5%	IFT88 CPSF3 ATPIF1 ERCC5 GTF2H1 RBM17 CORO1A CDYL MRO PHYH TOP2B RAB3IP SEC22B SLC25A11 FKBP2 IRF7 VTI1B CML1 RPS6KB1 ARPP21 NKX6-2 DERL2 ADD2 AS3MT ERGIC1 NFATC1 SLC25A23 ALDH9A1 ACAT2 SYNGR1 AK3 ATP6AP1 DBNDD1 HSD17B12 ST8SIA3 PIGB TLE4 BAT1A B4GALT1 TSN FNBP1 EXT2 SYK KLHL2 POP5 SEC61A2 STOML2 MTIF3 SNAPAP DUT IGTP PRKCB1 NXF1 A830080D01RIK CYB5B PAK1 AIP QK RPS25 SRP19 PDK3 PSTPIP1 AHSA1 HIP1…
					OXA1L GPER NEIL2 HIBCH CSDE1 CEPT1 LMAN1 KIF11 HMGN1 BCAP31 RANGAP1 CCNF PKD2 KLHDC3 MRPL44 RHOC RCN2 PGLS PLCB1 POLRMT UBQLN4 DOCK1 RAD23B MRPL16 JMJD6 PMVK PER1 NFKB1 CNOT3 FOS EXTL2 IDH3G FDX1 ZKSCAN5 CHCHD4 ATF4 CLTC SRP68 KLF16 SMNDC1 EMG1 APEX1 ARSA ARPC5L SYT1 CLYBL ZBTB22 MINA ATP5S LGMN TUSC3 VBP1 TNNT1 EP300 PARN CDO1 DDX4 PTPN12 SCYL1 NDUFB9 TMEM90A SCAMP3 GOSR2 HIST1H1C UQCRQ POLR2F T…
44444	cytoplasmic part	0	1350/4427 30.4%	2664/13965 19.0%	IFT88 M6PR DHRS1 ATPIF1 PEX13 EPHX1 PHYH P2RY13 SEC22B CTSD SLC25A11 FKBP2 VTI1B CML1 RPS6KB1 DERL2 AS3MT ERGIC1 SLC25A23 ALDH9A1 GSK3B CRYAB SEP15 PSMD3 SOD2 ACAT2 RANBP1 6330416G13RIK SYNGR1 AK3 ATP6AP1 HSD17B12 ST8SIA3 PIGB SPCS2 CLGN B4GALT1 PACSIN1 FNBP1 NRBP1 EXT2 P4HB SEC61A2 SCAMP5 STOML2 VPS4A MTIF3 SNAPAP PXMP2 DUT IGTP ANKRD2 GCSH A830080D01RIK CYB5B PAK1 LASS4 SRP19 PDK3 HARS2 PSTPIP1…
43227	membrane-bound organelle	8.4763e-93	1989/4427 44.9%	4574/13965 32.7%	IFT88 CPSF3 ATPIF1 ERCC5 GTF2H1 RBM17 CDYL MRO PHYH TOP2B RAB3IP SEC22B SLC25A11 FKBP2 IRF7 VTI1B CML1 NKX6-2 DERL2 ERGIC1 NFATC1 SLC25A23 ACAT2 AK3 SYNGR1 ATP6AP1 HSD17B12 PIGB ST8SIA3 TLE4 BAT1A B4GALT1 FNBP1 TSN EXT2 POP5 SEC61A2 STOML2 MTIF3 DUT NXF1 PRKCB1 A830080D01RIK CYB5B PAK1 AIP QK PDK3 AHSA1 HERC2 SUCLA2 PPP1R8 PLOD3 TIMM10 FMR1 TRIM32 SENP3 VAPA ABCA5 TMEM49 SNRPE ACAD8 LIG3 NCLN RNU…
43231	intracellular membrane-bound organelle	1.1273e-92	1986/4427 44.8%	4567/13965 32.7%	IFT88 CPSF3 ATPIF1 ERCC5 GTF2H1 RBM17 CDYL MRO PHYH TOP2B RAB3IP SEC22B SLC25A11 FKBP2 IRF7 VTI1B CML1 NKX6-2 DERL2 ERGIC1 NFATC1 SLC25A23 ACAT2 AK3 SYNGR1 ATP6AP1 HSD17B12 PIGB ST8SIA3 TLE4 BAT1A B4GALT1 FNBP1 TSN EXT2 POP5 SEC61A2 STOML2 MTIF3 DUT NXF1 PRKCB1 A830080D01RIK CYB5B PAK1 AIP QK PDK3 AHSA1 HERC2 SUCLA2 PPP1R8 PLOD3 TIMM10 FMR1 TRIM32 SENP3 VAPA ABCA5 TMEM49 SNRPE ACAD8 LIG3 NCLN RNU…
43226	organelle	2.2078e-86	2262/4427 51.0%	5442/13965 38.9%	IFT88 CPSF3 ATPIF1 ERCC5 GTF2H1 RBM17 CORO1A CDYL MRO PHYH TOP2B RAB3IP SEC22B SLC25A11 FKBP2 IRF7 VTI1B CML1 RPS6KB1 NKX6-2 DERL2 ADD2 ERGIC1 NFATC1 SLC25A23 ACAT2 SYNGR1 AK3 ATP6AP1 HSD17B12 ST8SIA3 PIGB TLE4 BAT1A B4GALT1 TSN FNBP1 EXT2 KLHL2 POP5 SEC61A2 STOML2 MTIF3 DUT PRKCB1 NXF1 A830080D01RIK CYB5B PAK1 AIP QK PDK3 PSTPIP1 AHSA1 HIP1R HERC2 SUCLA2 PLOD3 PPP1R8 TIMM10 FMR1 CAP1 TRIM32 SENP…
43229	intracellular organelle	2.4868e-86	2260/4427 51.0%	5437/13965 38.9%	IFT88 CPSF3 ATPIF1 ERCC5 GTF2H1 RBM17 CORO1A CDYL MRO PHYH TOP2B RAB3IP SEC22B SLC25A11 FKBP2 IRF7 VTI1B CML1 RPS6KB1 NKX6-2 DERL2 ADD2 ERGIC1 NFATC1 SLC25A23 ACAT2 SYNGR1 AK3 ATP6AP1 HSD17B12 ST8SIA3 PIGB TLE4 BAT1A B4GALT1 TSN FNBP1 EXT2 KLHL2 POP5 SEC61A2 STOML2 MTIF3 DUT PRKCB1 NXF1 A830080D01RIK CYB5B PAK1 AIP QK PDK3 PSTPIP1 AHSA1 HIP1R HERC2 SUCLA2 PLOD3 PPP1R8 TIMM10 FMR1 CAP1 TRIM32 SENP…
5739	mitochondrion	5.069e-56	507/4427 11.4%	892/13965 6.3%	DHRS1 ATPIF1 UQCRC2 PEO1 SLC39A1 CTSD SLC25A11 CML1 DLD MSRB2 PDK1 SLC25A23 RHOT1 SOD2 MRPS33 6330416G13RIK AK3 GLOD4 HSD17B10 TBC1D15 BCL2L1 ATP6V1E1 CABC1 STOML2 VDAC1 CPOX ALDH5A1 MTIF3 DUT HBA-A1 PSMC3 GCSH AP2M1 A830080D01RIK OXSM GATM SAMM50 MRPS18A NDUFA9 TOMM34 4930455C21RIK DPYSL2 CYB5B MRPL40 LONP2 HARS2 PDK3 ACADSB NDUFA13 HERC2 HSDL2 SUCLA2 ACAA2 MRPS9 MRPS30 TIMM10 CS ABCD3 FAHD1 TFB…
5623	cell	5.1839e-32	4019/4427 90.7%	11969/13965 85.7%	IFT88 CXCL16 CPSF3 EPN1 GTF2H1 CORO1A RBM17 CDYL SLC30A4 PHYH TOP2B JPH4 SEC22B SLC25A11 FKBP2 ATP9A TGFBR1 IRF7 VTI1B RPS6KB1 KCNB1 NFATC1 PIK3IP1 ALDH9A1 0610007L01RIK AK3 DBNDD1 GAP43 BAT1A B4GALT1 BMPR1A EXT2 SYK POP5 SEC61A2 GABRA5 MTIF3 NXF1 LY6A 1300018I05RIK TMEM41B PAK1 AIP QK SRP19 CD46 AHSA1 UBL7 IBTK 5230400G24RIK PPP1R8 JAKMIP1 AXL FMR1 PSMB7 TACSTD1 GPATCH1 VAPA ABCA5 SCN1B SNRPE AC…
					KCNJ16 PPIF ARFGEF2 KLF6 EDEM2 OPHN1 VPS28 IDH2 CNTN2 SLC43A2 PSMD8 CELSR2 IL6ST TIGD2 BAT5 CRELD1 NDRG3 DGUOK CYP4F13 OSTM1 PRKACB MRPL14 ST3GAL4 AKAP11 ATP8B3 IPO7 SLC4A8 TMEM86A FUT8 SLC10A4 NF2 CCHCR1 RPS4Y2 NOLA2 1110008F13RIK PRKAR2A SLC6A17 DSTN PMPCB 5730403B10RIK CRMP1 RFC2 RABAC1 KLC2 LHX5 HPS4 MTAP1A HBB-B1 STX4A TUBB5 ACSBG1 TBCA B3GNT2 FBXO8 PDIA3 SURF6 CCT2 MID1IP1 F11R KREMEN1 MPP2…
SM153 (Basal nucleus of Meynert) GO Analysis
GO ID	GO TERM	P-VALUE	CLUSTER FREQUENCY1	TOTAL FREQUENCY2	GENES
GO ONTOLOGY: BIOLOGICAL PROCESS
8152	metabolic process	2.2023e-70	2598/4409 58.9%	6672/14009 47.6%	IFT88 ZFP790 CPSF3 ATPIF1 DUS3L APOE FZR1 ERCC5 FAHD2A GTF2H1 RBM17 UBFD1 CDYL EXT1 OGFOD2 WDR4 PHYH TOP2B FKBP2 ATP9A NOXO1 IRF7 TGFBR1 PRSS36 PUM1 RPS6KB1 NKX6-2 RAPGEF4 LAMA5 ZFP161 AK3 ATP6AP1 PRPSAP2 HSD17B12 EIF2AK2 FBXW4 ST8SIA3 FUT9 CAR4 CUL7 CHKA BAT1A B4GALT1 BMPR1A DTYMK EXT2 SYK RDH13 POP5 RNGTT MTIF3 DUT BAT4 PRKCB1 HSPA1B GGTL3 SMG5 AP4B1 CYB5B PAK1 AIP QK MAP2K1 PDK3 AHSA1 ALDH1L1 …
					ICT1 UQCRQ DR1 POLR2F CCT7 MRPL17 THOC3 AARSD1 MRPS14 CCRK POLG2 MYCN MPHOSPH10 E430002G05RIK GCS1 TBCC PALM EID1 TTLL1 PCX HIVEP1 GAL ST8SIA5 OSBPL1A ATP5K BC003885 DNAJB12 SMC6 ST3GAL2 ADH5 TARS2 TAF5L COQ7 ARAF NEK3 HIST1H4D NFS1 GSPT1 PTDSS2 HES6 SCD2 DNAJC11 UBE2M GOT1 TAF1B CAMK1D JARID1B CACYBP CYLD ANKRD56 TXNDC5 DEDD FRG1 ANAPC4 PTK2B ELP3 GRID1 AP3B1 ST13 PIP4K2C YEATS4 DNAJC12 PCCA DDX…
44238	primary metabolic process	7.6057e-62	2353/4409 53.3%	6002/14009 42.8%	IFT88 ZFP790 CPSF3 ATPIF1 DUS3L APOE FZR1 ERCC5 GTF2H1 RBM17 UBFD1 CDYL EXT1 OGFOD2 WDR4 PHYH TOP2B FKBP2 IRF7 TGFBR1 PRSS36 PUM1 RPS6KB1 NKX6-2 RAPGEF4 LAMA5 ZFP161 AK3 ATP6AP1 PRPSAP2 HSD17B12 EIF2AK2 FBXW4 ST8SIA3 FUT9 CUL7 CHKA BAT1A B4GALT1 BMPR1A DTYMK EXT2 SYK POP5 RNGTT MTIF3 DUT BAT4 PRKCB1 HSPA1B SMG5 AP4B1 PAK1 AIP QK MAP2K1 PDK3 AHSA1 ALDH1L1 UBL7 HERC2 IBTK SUCLA2 PLOD3 OTUB2 PPP1R8 …
44237	cellular metabolic process	1.1091e-61	2354/4409 53.3%	6009/14009 42.8%	IFT88 ZFP790 CPSF3 ATPIF1 DUS3L APOE FZR1 ERCC5 GTF2H1 RBM17 UBFD1 CDYL EXT1 WDR4 PHYH TOP2B FKBP2 NOXO1 IRF7 TGFBR1 PRSS36 PUM1 RPS6KB1 NKX6-2 RAPGEF4 LAMA5 ZFP161 AK3 ATP6AP1 PRPSAP2 HSD17B12 EIF2AK2 FBXW4 ST8SIA3 FUT9 CAR4 CUL7 CHKA BAT1A B4GALT1 BMPR1A DTYMK EXT2 SYK POP5 RNGTT MTIF3 DUT BAT4 PRKCB1 HSPA1B GGTL3 SMG5 PAK1 AIP QK MAP2K1 PDK3 AHSA1 ALDH1L1 UBL7 HERC2 LYSMD2 IBTK SUCLA2 PLOD3 OT…
43170	macromolecule metabolic process	5.4059e-49	2050/4409 46.4%	5227/14009 37.3%	IFT88 ZFP790 CPSF3 DUS3L APOE FZR1 ERCC5 GTF2H1 RBM17 UBFD1 CDYL EXT1 OGFOD2 WDR4 TOP2B FKBP2 IRF7 TGFBR1 PRSS36 PUM1 RPS6KB1 NKX6-2 RAPGEF4 LAMA5 ZFP161 EIF2AK2 FBXW4 ST8SIA3 FUT9 CUL7 BAT1A B4GALT1 BMPR1A EXT2 SYK POP5 RNGTT MTIF3 DUT BAT4 PRKCB1 HSPA1B SMG5 AP4B1 PAK1 AIP QK MAP2K1 PDK3 AHSA1 ALDH1L1 UBL7 HERC2 IBTK SUCLA2 PLOD3 OTUB2 PPP1R8 C230081A13RIK AXL CAP1 PSMB7 GLT8D3 SENP3 SNRPE LIG3…
16043	cellular component organization and biogenesis	5.9255e-34	964/4409 21.8%	2237/14009 15.9%	M6PR EPN1 PEX13 RPAIN LGTN CDYL EIF4E3 TRP53 STAM TOP2B AGRN SEC22B TGFBR1 VTI1B LIN7B RPS6KB1 RAPGEF4 HIST3H2A ERGIC1 GSK3B LAMA5 BUB3 SOD2 SYNGR1 ARL2 GAP43 B4GALT1 PACSIN1 FNBP1 NEURL2 SYK POP5 SEC61A2 MTIF3 SNAPAP CNO NXF1 HSPA1B PEX3 ABLIM3 STX3 AP4B1 PAK1 SRP19 WHSC1L1 TXLNA UBL7 MLL3 RAB10 HIP1R XRN1 CREG1 TIMM10 CAP1 RRN3 DNM2 GRIN1 RNUXA NECAP2 LRRC4C SNX15 YWHAZ SNRPD1 RAB7 2810002G02RI…
51179	localization	9.6067e-34	1087/4409 24.6%	2585/14009 18.4%	M6PR EPN1 PEX13 APOE RPAIN RFC1 TRP53 TSPAN5 STAM TOP2B SEC22B SLC25A11 ATP9A TGFBR1 VTI1B LIN7B RPUSD1 RAPGEF4 ANK ERGIC1 SLC25A23 LAMA5 GSK3B ATP2B1 CLIC3 6330416G13RIK SYNGR1 ATP6AP1 ARL2 CUL7 GAP43 CHKA SPIN1 B4GALT1 PACSIN1 FNBP1 GLRA2 SYK SEC61A2 SCAMP5 ATP6V1B2 VPS4A SNAPAP CLCN4-2 PRKCB1 NXF1 SVOP AMN LAPTM4A STX3 AP4B1 EIF4ENIF1 SCN5A SNX5 CYB5B QK SRP19 TXLNA UBL7 RAB10 HIP1R IBTK PITPN…
6810	transport	3.0517e-33	961/4409 21.7%	2238/14009 15.9%	M6PR EPN1 PEX13 APOE RPAIN RFC1 TRP53 STAM SEC22B SLC25A11 ATP9A VTI1B LIN7B RPUSD1 RAPGEF4 ANK ERGIC1 GSK3B SLC25A23 ATP2B1 CLIC3 6330416G13RIK SYNGR1 ATP6AP1 ARL2 CUL7 CHKA SPIN1 B4GALT1 PACSIN1 FNBP1 GLRA2 SYK SCAMP5 SEC61A2 ATP6V1B2 VPS4A SNAPAP CLCN4-2 NXF1 PRKCB1 SVOP LAPTM4A STX3 AP4B1 EIF4ENIF1 SCN5A SNX5 CYB5B QK SRP19 TXLNA UBL7 RAB10 HIP1R PITPNM2 TIMM10 FMR1 GABRA1 CAP1 ABCA5 RAB9B SC…
33036	macromolecule localization	3.0517e-33	387/4409 8.7%	727/14009 5.1%	CADM3 M6PR PEX13 RPAIN SNX3 SCFD1 TRP53 STAM GGA1 YWHAH SEC22B VTI1B LIN7B GSK3B RHOT1 YIPF5 SYNGR1 RABGEF1 ARL2 CHML SCAMP5 SEC61A2 VPS4A TLOC1 NXF1 AP2M1 AMN RPH3A STX3 AP4B1 EIF4ENIF1 4930455C21RIK SNX2 SNX5 QK SRP19 FKBP4 UBL7 RAB10 RAB2 FMR1 TIMM10 CADPS2 RAB9B RRBP1 HSPA9 RAB14 RNUXA RAB40B NECAP2 SNX15 YWHAZ RAB7 IPO13 VPS29 AKAP7 LRBA SNAG1 CHMP1B RAB33A TOB1 MRPL45 GGA3 IPO8 GSTK1 RAB3B …
43283	biopolymer metabolic process	3.0517e-33	1546/4409 35.0%	3924/14009 28.0%	ZFP790 CPSF3 DUS3L FZR1 ERCC5 GTF2H1 RBM17 UBFD1 CDYL WDR4 TOP2B IRF7 TGFBR1 RPS6KB1 NKX6-2 RAPGEF4 ZFP161 EIF2AK2 ST8SIA3 FBXW4 CUL7 FUT9 BAT1A B4GALT1 BMPR1A SYK POP5 RNGTT DUT BAT4 PRKCB1 HSPA1B SMG5 PAK1 QK MAP2K1 PDK3 UBL7 IBTK HERC2 OTUB2 PPP1R8 PLOD3 C230081A13RIK AXL PSMB7 SENP3 SNRPE LIG3 CASP8AP2 PKNOX1 SNRPD1 RBX1 EPHA7 PIAS2 ZFHX3 SGSM3 HIP2 ELF5 CHI3L1 NOLA3 SMARCAL1 RAD52 UBE2B SNAP…
51234	establishment of localization	2.203e-32	974/4409 22.0%	2285/14009 16.3%	M6PR EPN1 PEX13 APOE RPAIN RFC1 TRP53 STAM SEC22B SLC25A11 ATP9A VTI1B LIN7B RPUSD1 RAPGEF4 ANK ERGIC1 GSK3B SLC25A23 ATP2B1 CLIC3 6330416G13RIK SYNGR1 ATP6AP1 ARL2 CUL7 CHKA SPIN1 B4GALT1 PACSIN1 FNBP1 GLRA2 SYK SCAMP5 SEC61A2 ATP6V1B2 VPS4A SNAPAP CLCN4-2 NXF1 PRKCB1 SVOP LAPTM4A STX3 AP4B1 EIF4ENIF1 SCN5A SNX5 CYB5B QK SRP19 TXLNA UBL7 RAB10 HIP1R PITPNM2 TIMM10 FMR1 GABRA1 CAP1 ABCA5 RAB9B SC…
GO ONTOLOGY: MOLECULAR FUNCTION
5488	binding	3.6578e-44	3483/4786 72.7%	9844/15236 64.6%	IFT88 CPSF3 ZFP790 EPN1 PODXL2 APOE FAHD2A GTF2H1 RBM17 CORO1A CDYL PHYH TOP2B SLC25A11 ATP9A TGFBR1 IRF7 VTI1B PUM1 RPS6KB1 RAPGEF4 ZFP161 AK3 PRPSAP2 DBNDD1 EIF2AK2 CUL7 GAP43 NIP7 BAT1A IL25 B4GALT1 BMPR1A DTYMK SYK MTIF3 BAT4 LY6A NXF1 HSPA1B AP4B1 1300018I05RIK PAK1 AIP QK SRP19 AHSA1 ALDH1L1 IBTK PPP1R8 C230081A13RIK AXL FMR1 GPATCH1 ABCA5 SCN1B SNRPE ACAD8 MAPKBP1 ERAL1 CASP8AP2 SH3GL2 PKN…
					RNF167 EIF1 TUBB3 PYGB RPL37A MPI GMNN NSUN2 KAZALD1 FBXO6 6030490I01RIK GALNACT2 STXBP5 CHRM4 ARL3 AP3S2 CDC42BPB FAT4 CTTN EG210583 MYH10 TRIM66 TSPAN4 SNX1 EPHX2 ETV6 FKBP1A ZDHHC1 DNM3 PEG3 CCND1 PHF20 ZFP775 VPS4B SLC25A33 ECSIT GNB5 ZFP37 SUV39H1 KCNK13 GCLC ALAS1 PCDH18 GABBR2 TUBB2A SFRS3 KLC4 METTL3 ALCAM ITCH GGA2 CORO2B YME1L1 BAP1 CACNA1E TTC3 TRAM1 STAMBP AFG3L1 RCBTB1 ST18 SLC25A22 …
3824	catalytic activity	7.3869e-42	1936/4786 40.4%	4955/15236 32.5%	RNPEPL1 CPSF3 DUS3L ERCC5 PRKCDBP FAHD2A METTL9 CDYL EXT1 OGFOD2 PHYH 5730409G15RIK TOP2B FKBP2 ATP9A TGFBR1 PRSS36 RPS6KB1 LAMA5 HHATL AK3 PRPSAP2 ATP6AP1 EIF2AK2 HSD17B12 ST8SIA3 CAR4 FUT9 CHKA BAT1A B4GALT1 BMPR1A EXT2 DTYMK SYK RDH13 POP5 RNGTT DUT PRKCB1 GGTL3 PAK1 AIP MAP2K1 PDK3 ALDH1L1 HERC2 SUCLA2 OTUB2 PPP1R8 PLOD3 C230081A13RIK AXL FASN NIT1 PSMB7 CAP1 GLT8D3 SENP3 ABCA5 ACAD8 MAPKBP1 …
5515	protein binding	3.9518e-29	1735/4786 36.2%	4537/15236 29.7%	TANK PODXL2 APOE CORO1A PHYH NOXO1 IRF7 TGFBR1 VTI1B RAPGEF4 ADD2 LAMA5 CDGAP ZFP161 DBNDD1 EIF2AK2 CUL7 GAP43 CHKA IL25 B4GALT1 FNBP1 TSN SYK KLHL2 SNAPAP BAT4 NXF1 PRKCB1 HSPA1B AP4B1 PAK1 AIP 4931406I20RIK AHSA1 HIP1R IBTK PCDH17 PPP1R8 FMR1 TRIM32 CAP1 SENP3 RNF208 MAPKBP1 LIFR CASP8AP2 DNM2 ZFP106 SH3GL2 PKNOX1 ADIPOR1 YWHAZ MARCKSL1 RBX1 PARVG MPP1 SEP2 TRIM9 SGSM3 SNAG1 HHIP 2900011O08RIK …
166	nucleotide binding	4.0232e-29	776/4786 16.2%	1770/15236 11.6%	PKN2 DUS3L RBM17 RFC1 DOCK9 MTRR TOP2B ATP9A TGFBR1 RPS6KB1 RPUSD1 RAPGEF4 GSK3B SPG3A ATP2B1 NME7 ZCRB1 AK3 ATP6AP1 EIF2AK2 ARL2 CHKA BAT1A BMPR1A DTYMK SYK ATAD1 CAMK1G CRY1 ATP6V1B2 ACTR1B VPS4A DDX27 PCTK1 NXF1 PRKCB1 HSPA1B PAK1 MAP2K1 HARS2 PDK3 ACADSB RAB10 SUCLA2 C230081A13RIK AXL SPATA5 STK11 ABCA5 RAB9B ACAD8 ERAL1 LIG3 DNM2 PNPO SLC27A4 RAB14 RAB7 EPHA7 GRK4 NCAM1 ATP13A2 SPAST 2310067…
17076	purine nucleotide binding	7.9249e-23	684/4786 14.2%	1586/15236 10.4%	GNL3L HSPA4L PKN2 DUS3L STCH RFC1 NUBP1 DOCK9 PAK3 HSP90B1 MTRR TOP2B PEO1 HSPA5 ATP9A TGFBR1 RPUSD1 DLD RPS6KB1 RAPGEF4 GSK3B RASL11A SPG3A DYNC1H1 NME7 RHOT1 ATP2B1 WNK1 AK3 ATP6AP1 EIF2AK2 ARL2 CHKA BAT1A ERCC3 BRIP1 BMPR1A DTYMK SPATA5L1 ATAD1 CLK4 SYK CAMK1G CABC1 ATP6V1B2 ACTR1B VPS4A DDX27 PRKCB1 PCTK1 PSMC3 HSPA1B OXSM PAK1 LONP2 NIN MAP2K1 FKBP4 PDK3 HARS2 ABCF1 ACADSB RAB10 NDUFA13 RAB2…
3723	RNA binding	9.3941e-16	248/4786 5.1%	498/15236 3.2%	MSI2 RBM43 CPSF3 RPS3 2010003O18RIK HNRPLL LGTN EIF3K RBM17 TIA1 RAD21 EIF4E3 NOL6 CPSF6 STAU2 HTATSF1 MKI67IP CPSF4 PPIL4 PUM1 RBM18 FUS RBM4 MRPS17 ZCRB1 DAZAP1 SAFB2 BRF2 SNRPB NSUN2 EIF2AK2 LSM3 BRF1 NIP7 BAT1A TSN RBM5 HNRPDL LSM4 AQR BICC1 PRPF8 ADAR NXF1 PAPOLA TIAL1 ELAVL3 QK SRP19 PPRC1 FXR2 XRN1 ZCCHC17 PPP1R8 KHDRBS1 DHX30 FMR1 SRRM1 SF4 SNRPE ERAL1 KHDRBS3 DUSP11 SFRS3 RNUXA SNRPD1 PA…
16740	transferase activity	1.5995e-15	697/4786 14.5%	1715/15236 11.2%	PKN2 PYGM PHKB POLD3 PRKCDBP ZDHHC5 RPN2 ARNT2 METTL9 2410091C18RIK CDYL KHK EXT1 PAK3 ALG1 ARD1 5730409G15RIK MTRR RPO1-1 RPAP1 TGFBR1 ST8SIA1 CAD RPS6KB1 GSK3B NME7 METT10D GGPS1 WNK1 AK3 PRPSAP2 EIF2AK2 ST8SIA3 B4GALNT4 FUT9 CHKA 2810408M09RIK CHML B4GALT1 PACSIN1 B3GAT1 NRBP1 BMPR1A EXT2 DTYMK CLK4 SYK CAMK1G CABC1 RNGTT PRKCB1 PCTK1 OXSM GATM FRAP1 GGTL3 TRMT12 CHPT1 PAK1 AIP MAP2K1 PDK3 WHS…
30554	adenyl nucleotide binding	1.4457e-14	541/4786 11.3%	1291/15236 8.4%	PKN2 HSPA4L DUS3L STCH RFC1 NUBP1 PAK3 HSP90B1 MTRR TOP2B PEO1 HSPA5 ATP9A TGFBR1 DLD RPS6KB1 RPUSD1 RAPGEF4 GSK3B DYNC1H1 NME7 ATP2B1 WNK1 AK3 ATP6AP1 EIF2AK2 CHKA BAT1A ERCC3 BRIP1 BMPR1A DTYMK CLK4 SYK ATAD1 SPATA5L1 CAMK1G CABC1 ATP6V1B2 ACTR1B VPS4A DDX27 PRKCB1 PCTK1 PSMC3 HSPA1B OXSM PAK1 LONP2 FKBP4 MAP2K1 PDK3 HARS2 ABCF1 ACADSB NDUFA13 ABCA7 SUCLA2 VRK3 TCP1 C230081A13RIK AXL CS SPATA5 …
16874	ligase activity	2.741e-14	171/4786 3.5%	320/15236 2.1%	ADSS UBE2G1 2010003O18RIK SUMO1 UBE2G2 LARS2 TOPORS NARS MYLIP ACSL1 UBE2O RNF167 UBE2Q1 TARS MARS HECTD3 UCHL1 ACSL5 FBXO6 LIG4 PAM RNF14 CARS NEDD4 FBXO11 SARS2 RNF31 AARSD1 UBE2R2 POLG2 STUB1 UBE2J1 UBE2E2 SAE2 BIRC6 TSG101 RWDD4A TTLL1 PCX PRPF19 E330021D16RIK PET112L TTLL5 UBR2 TRAF7 RARS HACE1 RNF20 TARS2 UBE2E3 HARS2 UBE2D3 PPIL2 LIPT1 HERC2 SLC27A3 SUCLA2 GCLC UBE2M GSS SAE1 UBE1X HUWE1 1…
[truncated: 402 more rows]
